# Supplementary material for: Deletion of either the regulatory gene ara1 or metabolic gene xki1 in Trichoderma reesei leads to increased CAZyme gene expression on crude plant biomass
Source: Biotechnol Biofuels. 2019 Apr 9;12:81. doi: 10.1186/s13068-019-1422-y (PMC6454604; doi:10.1186/s13068-019-1422-y)
Supplement: Supplementary file 4 — Additional file 4. Enzyme activity abbreviations and transcriptome dataset tables. Table with enzyme activity, their abbreviations and their predicted target substrate used in this study. The same color scheme for target substrates was used in the main text. A gene to be assigned as expressed more on a substrate (CS or SBH) requires a foldchange > 2.5, p ≤ 0.05 and at least 18 FPKM of expression in at least one condition. Genes with expression < 18 FPKM in each condition were excluded from subsequent analysis, because they were considered to be too poorly expressed. [file 13068_2019_1422_MOESM4_ESM.xlsx]

## Sheet: Table with enzyme activity
Additional file 4. Enzyme activity and transcriptome dataset tables. Table with enzyme activity, their abbreviations and their predicted target substrate used in this study. The same color scheme for target substrates was used in the main text.
Substrate		Abbreviation	Activity
Cellulose		BGL	β-1,4-glucosidase
		CBH	cellobiohydrolase
		EGL	β-1,4-endoglucanase
		LPMO-AA9	lytic polysaccharide monooxygenase
Starch		AGD	α-1,4-glucosidase
		AMY	α-amylase
		GLA	glucoamylase
Hemicellulose	Galactomannan	AGL	α-galactosidase
		MAN	β-1,4-endomannanase
		MND	β-1,4-mannosidase
	Xyloglucan	AFC	α-L-fucosidase
		AXL	α-xylosidase
		XEG	xyloglucan β-1,4-endoglucanase
	Xylan	AXH	arabinoxylan arabinofuranohydrolase
		AES	acetyl esterase
		AGU	α-1,2-glucuronidase
		AXE	acetyl xylan esterase
		BXL	β-1,4-xylosidase
		CUT	cutinase
		ES	esterase
		GE	glucuronoyl esterase
		XLN	β-1,4-endoxylanase
Pectin		ABF	α-L-arabinofuranosidase
		LAC	β-galactosidase
		GI	endo-β-1,4-glucuronan lyase
		GAL	ß-1,4-endogalactanase
		PGA	endo-polygalacturonase
		PGX	exo-polygalacturonase
		RGH	endorhamnogalacturonyl hydrolase
		RGX	exo-rhamnogalacturonase
		RHA	α-L-rhamnosidase
		XGH	xylogalacturonan hydrolase

## Sheet: transcriptome dataset
Additional file 4. Enzyme activity and transcriptome dataset tables. A gene to be assigned as specifically induced by a substrate (CS or SBH) requires to has a foldchange > 2.5, P ≤ 0.05 and at least 18 FPKM of expression in at least one condition. Genes with expression <18 FPKM in each condition were excluded in forward analysis, because they were considered to be too poorly expressed.
						D-fructose								Corn stover
						Preculture								4h																												24h
Trire2_geneID	PBD/C-catabolism/TF	CAZY	Gene name	Activity	Target substrate/Pathway	Mean_ref_fru_0h	sd_ref_fru_0h	Mean_Δxyr1_fru_0h	sd_Δxyr1_fru_0h	Mean_Δara1_fru_0h	sd_Δara1_fru_0h	Mean_Δxki1_fru_0h	sd_Δxki1_fru_0h	ref_CS_4h_Vs_ref_fru_0h_log2FC	ref_CS_4h_Vs_ref_fru_0h_Padj	↑ref(ref_CS_4h_Vs_ref_fru_0h)	↓Δref(Δref_CS_4h_Vs_ref_fru_0h)	resume_ref_DE(ref_CS_4h_Vs_ref_fru_0h)	Mean_ref_CS_4h	sd_ref_CS_4h	Δxyr1_CS_4h_Vs_ref_CS_4h_log2FC	Δxyr1_CS_4h_Vs_ref_CS_4h_Padj	↑Δxyr1(Δxyr1_CS_4h_Vs_ref_CS_4h)	↓Δxyr1(Δxyr1_CS_4h_Vs_ref_CS_4h)	resume_Δxyr1_DE(Δxyr1_CS_4h_Vs_ref_CS_4h)	Mean_Δxyr1_CS_4h	sd_Δxyr1_CS_4h	Δara1_CS_4h_Vs_ref_CS_4h_log2FC	Δara1_CS_4h_Vs_ref_CS_4h_Padj	↑Δara1(Δara1_CS_4h_Vs_ref_CS_4h)	↓Δara1(Δara1_CS_4h_Vs_ref_CS_4h)	resume_Δara1_DE(Δara1_CS_4h_Vs_ref_CS_4h)	Mean_Δara1_CS_4h	sd_Δara1_CS_4h	Δxki1_CS_4h_Vs_ref_CS_4h_log2FC	Δxki1_CS_4h_Vs_ref_CS_4h_Padj	↑Δxki1(Δxki1_CS_4h_Vs_ref_CS_4h)	↓Δxki1(Δxki1_CS_4h_Vs_ref_CS_4h)	resume_Δxki1_DE(Δxki1_CS_4h_Vs_ref_CS_4h)	Mean_Δxki1_CS_4h	sd_Δxki1_CS_4h	ref_CS_24h_Vs_ref_fru_0h_log2FC	ref_CS_24h_Vs_ref_fru_0h_Padj	↑ref(ref_CS_24h_Vs_ref_fru_0h)	↓Δref(Δref_CS_24h_Vs_ref_fru_0h)	resume_ref_DE(Δref_CS_24h_Vs_ref_Fru_0h)	Mean_ref_CS_24h	sd_ref_CS_24h	Δxyr1_CS_24h_Vs_ref_CS_24h_log2FC
1673						7.665	0.247487	18.96	0.890955	9.27	2.05061	7	0.777817	1.2	1.6e-10				27.7767	7.10195	-0.6	0.00066				20.74	2.9182	-0.33	0.083				23.1733	4.13475	-0.45	0.013				23.9833	2.88507	0.84	1e-05				23.0367	3.2127	-0.14
1679						4.35	0.296985	15.84	2.67286	6.585	1.42128	6.03	0.226274	0.69	0.0028				11.0367	0.971614	0.024	0.94				12.7333	2.13092	-0.16	0.55				10.3967	1.09697	0.17	0.49				14.7367	1.44462	0.73	0.0013				12.0133	1.38962	0.4
1683						3.415	0.473762	13.17	0.735391	8.43	0.579828	5.795	0.219203	1.4	5e-07				14.03	2.24526	-0.077	0.84				15.1133	0.713045	-0.0017	1				14.75	1.41989	0.073	0.85				17.4833	1.76024	1.6	2.5e-09				17.8367	2.43808	-0.18
1692						31.585	0.176777	115.825	2.07182	43.48	6.27911	37.27	0.39598	-0.21	0.22				42.8633	9.20224	0.053	0.82				50.3933	2.23019	0.31	0.076				55.6567	2.50616	0.41	0.013				67.14	5.70095	-0.73	1e-05				31.97	7.12842	1.2
1702						5.35	0.353553	46.04	3.97394	5.59	1.08894	4.165	0.0919239	-2.8	2.4e-31				1.16667	0.102632	0.71	0.011				2.17	0.459674	1.9	2.8e-16				4.71667	0.690097	2.2	1.3e-21				6.45	0.336006	-0.16	0.5				7.96	0.658255	0.33
1735						17.7	0.113137	27.605	3.65574	13.04	2.70115	10.805	1.61927	-1.2	3e-07				12.33	1.92065	-0.097	0.77				13.0767	0.490136	0.18	0.54				14.67	2.63991	0.58	0.015				21.75	3.19338	-0.75	0.001				17.5167	0.305669	0.047
1737						3.645	0.770746	5.325	0.233345	4.65	0.763675	3.5	0.0707107	1.1	4.9e-10				12.2133	1.39733	-0.55	0.0008				9.46667	1.01692	-0.82	2.8e-07				7.27333	0.0650641	-0.77	1.1e-06				8.44667	0.752152	1.1	1.3e-10				13.2367	1.42353	-0.69
1751						410.265	16.9918	161.16	2.34759	371.34	18.3565	361.03	3.56382	-2.9	1.5e-27		↓	↓	89.35	15.4833	0.25	0.44				120.8	12.2776	0.98	0.00017				184.343	32.7913	0.25	0.44				125.553	13.7694	-3	6.8e-31		↓	↓	84.0067	15.7886	-0.99
1766						31.71	1.48492	16.755	1.23744	22.685	2.39709	20.125	3.0052	-0.1	0.62				46.3567	2.54744	-0.32	0.11				42.02	5.17371	-0.26	0.2				40.62	7.03798	-0.29	0.15				44.7967	4.78839	-1.1	1.5e-09				24.41	1.46243	0.76
1777						150.37	3.62039	31.46	2.85671	158.625	0.0212132	154.425	3.45775	-1	7.4e-06				115.343	10.155	0.25	0.36				155.98	5.80227	-0.46	0.068				88.2333	1.41606	-0.53	0.027				94.3667	10.0404	-0.67	0.0046				156.99	40.3393	-0.21
1818						3706.7	435.161	388.855	27.7681	5879.94	1433.98	5513.41	291.406	-4.5	3.8e-14		↓	↓	257.8	125.451	-0.63	0.38				189.183	43.6077	2.4	4e-05	↑		↑	1385.41	1351.64	-0.26	0.74				253.647	69.2684	-3.8	2.9e-10		↓	↓	456.437	155.339	-0.52
1847						9.795	0.205061	26.84	2.1496	14.645	1.30815	13.64	1.49907	0.78	0.0036				26.5167	1.00729	-0.038	0.92				29.2933	0.465439	0.13	0.7				30.58	3.30909	0.17	0.6				35.35	0.572364	0.23	0.44				19.2	2.59174	0.4
1857						18.225	0.912168	4.85	0.226274	11.19	1.89505	10.93	0.155563	-2.5	2.8e-23		↓	↓	5.22667	0.969656	0.2	0.53				6.81667	0.912433	0.74	0.0035				9.18333	1.2055	0.22	0.48				7.20667	0.965729	-2.8	2.4e-29		↓	↓	4.45	0.492443	0.87
1879						5.48	0.494975	15.995	0.572756	5.18	0.226274	5.845	0.304056	0.62	0.012				13.2567	1.2616	-1.5	1.2e-11				5.22333	0.234379	0.056	0.88				14.48	0.560268	-0.0013	1				15.6667	2.69986	0.8	0.001				16.02	2.56029	-0.8
1885	PBD	GH15-CBM20	gla	GLA	starch	11.725	0.799031	5.065	0.643467	9.535	0.558614	9.86	0.240416	1	8.8e-05				37.8233	4.12851	1.2	3e-07				101.86	2.19119	0.32	0.3				49.3333	2.89139	0.87	0.00055				81.7967	20.6101	2.7	7.7e-26	↑		↑	129.11	65.6104	-0.22
1912						113.95	2.58801	35.32	0.240416	55.21	1.01823	57.775	0.700036	-2.3	4.2e-63		↓	↓	37.4433	0.916861	0.027	0.9				43.28	2.64144	0.43	0.003				52.87	7.87916	0.12	0.48				48.2133	2.97672	-1.6	1.1e-32		↓	↓	63.8233	3.74636	-0.055
1925						1949.98	60.1606	87.81	6.40639	1744.2	232.447	1598.67	22.0547	-4.9	1e-58		↓	↓	101.887	18.1409	0.9	0.0041				216.56	13.3909	1.4	2.6e-06	↑		↑	279.277	98.5016	0.65	0.048				188.737	10.1794	-5.2	1.6e-66		↓	↓	86.2867	14.979	0.41
1927						1.705	0.700036	11.575	2.49609	8.565	2.2981	2.82	0.707107	1	0.034				5.42667	1.10428	-0.36	0.5				4.80333	0.321455	-0.77	0.11				3.33667	1.02574	-0.91	0.052				3.41667	0.932756	-0.022	0.99				2.75	1.42916	2.2
1935						29.54	4.42649	47.965	2.70822	28.86	3.33754	28.755	1.44957	0.18	0.68				52.6067	7.80886	-1.5	5.4e-05		↓	↓	21.4333	0.420278	0.65	0.11				87.09	4.90294	0.47	0.28				86.04	17.1841	-1	0.011				24.9033	7.27017	-0.052
1941						0.185	0.0353553	0.385	0.0212132	2.21	0.0989949	0.95	0.0565685	2.8	9.2e-06				2.02	0.540278	0.13	0.78				2.51667	0.113725	-1.1	0.0065				1.02	0.183303	-1.4	0.00038				0.883333	0.362537	0.53	0.5				0.453333	0.0763763	1.3
1947						51.94	1.65463	66.425	3.6416	68.65	2.85671	60.05	3.9598	-0.43	0.11				60.47	2.90682	0.45	0.11				93.8367	9.98546	-0.29	0.35				52.1267	7.25986	0.093	0.79				76.37	8.24593	-0.42	0.12				64.47	8.74007	-0.038
1949						23.335	0.912168	11.985	0.0636396	39.79	4.51134	35.095	3.24562	-1	1.1e-08				17.73	1.8413	0.79	8.1e-06				34.8933	0.393997	-0.26	0.25				15.5233	2.38194	-0.3	0.16				16.9933	2.5036	-0.34	0.068				30.84	3.28023	0.71
1958						21.61	0.311127	18.32	2.33345	20.38	2.71529	22.21	2.03647	-0.52	0.011				23.72	3.30804	-0.013	0.96				26.65	2.91501	-0.025	0.94				24.46	1.56291	0.11	0.66				30.3233	1.76163	-1.4	1.7e-12		↓	↓	13.4267	0.603435	0.68
1959						2.67	0.622254	28.03	0.268701	3.04	0.381838	2.155	1.22329	-1.6	2.7e-05				1.38667	0.40104	-0.12	0.84				1.43333	0.510033	0.93	0.024				2.77333	0.640729	2	1.4e-08				6.53	0.775822	-1	0.004				2.2	0.196977	0.23
1960						6.145	1.22329	3.36	0.721249	7.085	1.43543	7.335	1.83141	-0.44	0.18				7.12333	1.74726	0.033	0.94				8.26333	0.750555	-0.41	0.27				5.65667	1.1644	-0.19	0.64				7.39667	0.725282	-0.016	0.98				10.17	2.33904	0.84
1977						5.22	0.509117	8.795	0.417193	12.32	0.678823	10.64	0.155563	2	7.9e-18	↑		↑	32.8567	0.38553	-0.18	0.53				32.9367	3.57687	-0.44	0.074				25.4167	1.69004	-0.64	0.0052				24.8567	1.6662	1.5	7.8e-11	↑		↑	25.2333	3.62641	0.35
1983						44.9	9.29138	60.435	2.39709	44.37	4.87904	37.15	1.27279	-0.53	0.078				49.1	11.7192	0.16	0.66				62.2533	4.02336	-0.38	0.25				39.45	3.05151	-0.29	0.39				47.3067	4.00505	-0.23	0.47				63.7367	4.68575	-0.33
1992						39	2.786	93.83	10.3662	168.395	21.489	154.48	10.3379	0.76	0.0054				103.727	9.80796	-0.26	0.41				97.8733	2.90493	0.56	0.043				160.47	8.7465	0.49	0.084				171.8	21.8656	-2.1	4.6e-14		↓	↓	15.6233	2.76596	-0.66
1993						36.395	8.18123	23.225	0.756604	32.805	4.9851	30.875	1.61927	-2.4	2.7e-27		↓	↓	10.6867	2.14722	0.094	0.77				12.9333	1.35297	0.32	0.24				13.9633	1.02997	0.33	0.22				15.82	0.540833	-2.2	1.9e-23		↓	↓	13.07	1.1407	0.61
1997						5.21	0.0141421	12.5	0.0989949	9.565	0.586899	10.245	0.714178	1.4	6.9e-09	↑		↑	21	1.7102	-0.64	0.006				15.2733	0.974389	0.2	0.47				25.3467	1.5845	0.063	0.85				25.9633	1.54846	0.06	0.84				9.06667	1.12736	-0.58
1999						12.11	0.325269	2.97	0.537401	54.14	1.64049	43.12	5.89727	1.2	0.00025				45.16	8.02989	1.3	2.9e-05				124.73	2.7759	0.41	0.27				63.0333	4.24511	0.26	0.51				63.85	13.2187	2.3	3.9e-12	↑		↑	98.4967	30.7265	2.1
2015						16.73	2.55973	14.69	1.78191	9.54	1.23037	7.285	0.360624	1.1	8.1e-05				54.5433	3.86849	0.13	0.71				67.6233	7.39938	-0.8	0.0021				32.8567	2.9126	-0.77	0.003				37.81	7.30951	1.8	2e-12	↑		↑	99.68	10.9928	-0.79
2033						0.975	0.205061	0.775	0.190919	0.605	0.247487	0.67	0.113137	1.6	6.3e-05				4.60333	1.42507	0.24	0.58				6.18	0.507445	-0.87	0.02				2.64667	0.418609	-1.7	2.5e-06				1.68667	0.0057735	-2.2	1.4e-05				0.34	0.19975	1.8
2036						0	0	0.02	0.0282843	0.025	0.0353553	0	0	14	3.3e-05	↑		↑	58.95	10.2444	-0.9	0.34				35.6867	2.54406	2.3	0.0038	↑		↑	305.323	11.6538	1.7	0.035	↑		↑	232.657	66.0601	7.7	0.032				0.63	0.232594	-2.1
2038						0.23	0.325269	0.02	0.0282843	0.2	0.0707107	0.61	0.212132	3	1.5e-07				2.93	0.17088	-2	2.1e-07				0.816667	0.0873689	0.046	0.93				3.17	0.365923	0.031	0.96				3.52667	0.885457	3.8	1.8e-11				5.29667	1.39518	-3.8
2044						0.345	0.0494975	0.165	0.0636396	0.395	0.13435	0.405	0.0777817	0.76	0.13				0.916667	0.327465	-0.031	0.96				1.02333	0.189297	-0.23	0.68				0.816667	0.100167	-0.13	0.83				0.99	0.131149	3.3	5.3e-14				5.77333	0.563235	-1.8
2050						7.675	0.13435	77.04	2.43245	19.94	3.91737	15.175	0.841457	-0.3	0.21				9.78667	0.515396	0.36	0.15				14.22	1.42313	0.95	1.1e-05				19.78	1.26349	0.88	4.5e-05				21.2067	3.35178	0.51	0.029				18.3433	5.22155	0.68
2068						0	0	0	0	0	0	0	0	5.1	0.16				0.0666667	0.0763763	1.3	0.25				0.183333	0.085049	0.77	0.57				0.113333	0.085049	-0.64	0.71				0.0466667	0.0450925	9.3	0.0071				1.25667	0.330202	0.81
2071						19.39	0.169706	29.19	1.49907	17.965	3.1042	17.765	0.106066	-1.2	4.2e-05				13.7167	1.7673	-0.029	0.95				15.24	0.945569	0.43	0.18				19.3733	2.62407	0.18	0.61				18.4167	3.26503	0.15	0.64				35.97	4.2971	-0.57
2076						1.875	0.770746	1.835	0.473762	0.79	0.282843	0.885	0.33234	1.5	2.7e-06				8.49333	0.954428	0.74	0.013				16.1267	2.54443	0.25	0.48				10.5933	0.959288	-0.066	0.88				9.60333	0.856757	-1.7	1.8e-05				0.973333	0.463609	2.2
2087						13.395	0.671751	74.555	5.76292	16.13	2.09304	14.78	0.777817	-0.077	0.72				19.9633	1.41139	-0.022	0.94				22.2967	1.60026	0.35	0.064				26.6633	3.50434	0.42	0.02				31.5367	3.02269	1.1	5.4e-10				46.67	8.93206	-0.27
2089						0	0	0.06	0.0848528	0.04	0.0141421	0.035	0.0212132	0	1				0	0	0	1				0	0	5	0.17				0.0466667	0.0288675	3	0.49				0.0133333	0.023094	6.2	0.088				0.126667	0.135769	-1.2
2091	C-catabolism		pfkA ortholog		glycolysis	107.2	9.85707	81.99	4.86489	105.895	1.46371	99.58	1.75362	-1.4	3.7e-24		↓	↓	66.1167	8.23666	0.43	0.0015				101.037	4.17427	0.099	0.56				74.3	8.227	0.097	0.57				83.53	2.98779	-2	8.1e-53		↓	↓	43.64	4.68962	0.91
2095						9.24	0.848528	21.6	1.37179	14.39	1.65463	15.13	1.38593	0.14	0.59				16.0467	2.13488	0.082	0.8				19.29	0.334066	0.61	0.012				25.65	0.798812	0.64	0.0064				29.63	1.01799	0.19	0.48				17.6267	2.90765	-0.32
2096						3.695	0.714178	1.705	0.162635	4.005	0.289914	3.385	0.247487	1.6	4.2e-19	↑		↑	18.07	2.11632	-0.37	0.044				15.9	0.285832	-0.41	0.02				14.2233	2.01239	-0.41	0.02				16.07	2.05088	-0.23	0.28				5.31333	1.76381	0.24
2100						155.245	0.318198	136.115	12.9471	597.46	109.701	437.815	7.04985	-2.9	7.6e-45		↓	↓	32.8833	8.63237	-0.089	0.77				35.1	3.80028	0.29	0.24				42.3033	1.8799	0.28	0.27				47.1233	3.4982	-1.4	4.5e-12		↓	↓	97.67	22.6463	0.37
2108						6.39	0.933381	17.015	0.643467	8.165	1.42128	7.335	0.0494975	0.96	7.2e-06				19.53	2.55748	-0.078	0.79				21.0233	0.745408	-0.052	0.87				19.81	1.16503	-0.065	0.83				22.1067	0.828151	0.59	0.0074				16.0967	2.2916	0.46
2125						5.54	0.763675	14.035	1.81726	7.87	1.64049	8.035	0.53033	1.6	4.1e-05	↑		↑	26.9633	1.60703	0.12	0.82				33.32	1.10802	-0.28	0.57				23.3267	1.49564	-0.22	0.66				27.36	0.531131	0.7	0.092				15.16	2.91326	0.75
2148						11.81	0.438406	10.77	0.141421	26.56	3.47897	22.565	0.601041	1.3	6.5e-10				45.0633	1.60864	0.082	0.77				54.17	1.43524	-0.1	0.7				44.0167	1.04314	-0.3	0.18				43.17	1.12303	0.36	0.1				25.34	3.22833	0.93
2173						2.685	0.742462	6.92	0.876812	3.35	0.169706	3.21	0.367696	-0.28	0.21				3.47333	0.379781	0.3	0.21				4.84333	0.577437	0.49	0.021				5.11333	0.850078	0.63	0.0021				6.33	0.605558	-0.55	0.012				3.05333	0.156312	0.92
2185						34.395	1.87383	26.06	3.36583	46.94	5.20431	36.56	2.5173	-2.3	3.7e-17		↓	↓	11.0867	1.3668	-1.5	1.5e-07				4.4	0.49	-0.43	0.19				8.61	0.778909	-1.2	2.5e-05				5.64667	1.24328	-4	2.6e-43		↓	↓	3.62	0.831925	-1.9
2186						40.265	2.96278	107.13	1.03238	26.44	3.06884	28.44	0.509117	-0.1	0.52				58.9733	0.756924	-0.28	0.069				55.1233	2.41508	0.085	0.64				65.6	2.34444	-0.05	0.8				67.3933	1.555	-0.75	1.7e-07				39.83	1.67006	0.42
2200						0.195	0.00707107	0.09	0.127279	0.64	0.0989949	0.265	0.0353553	-1.7	0.21				0.0933333	0.090185	2.5	0.057				0.616667	0.180093	0.83	0.63				0.183333	0.196044	-1.8	0.47				0.03	0.0519615	-0.69	0.57				0.2	0.0264575	0.26
2211	C-catabolism		tktC ortholog		PPP	0.07	0.0565685	0.015	0.0212132	0.155	0.148492	0.195	0.0636396	5.9	1.1e-15				6.20667	0.673078	-2.4	8e-13				1.29667	0.36074	-0.19	0.66				5.70333	0.628517	-0.16	0.71				6.56	0.617981	5.4	2.6e-13				4.68333	1.10315	-5.7
2223						8.645	0.742462	5.555	0.33234	7.74	0.155563	6.065	0.657609	1.3	6.5e-09				32.68	1.14162	-1.2	1.3e-09				15.98	1.1034	-0.88	1.9e-05				18.6367	2.53949	-0.82	6.5e-05				21.91	2.76528	0.035	0.91				14.7267	1.39658	-2.6
2231						109.48	4.93561	114.71	2.99813	98.655	0.502046	91.12	6.09526	0.043	0.85				177.457	22.5551	-0.33	0.098				160.393	7.14962	-1.4	1.6e-16		↓	↓	71.4167	1.17023	-0.71	4.5e-05				128.193	13.8175	-0.76	3.6e-05				108.033	7.36001	0.87
2241						10.025	0.219203	13.44	0.749533	13.04	0.282843	12.91	0.46669	0.13	0.51				17.31	0.963483	0.3	0.12				24.2533	1.85193	0.23	0.26				21.3533	1.83233	0.16	0.47				22.8133	1.24532	0.099	0.64				18.0933	5.90495	0.48
2250						11.665	0.219203	24.055	3.0052	8.445	1.36472	7.825	0.516188	-2.5	2.3e-18				3.19333	0.576223	0.39	0.32				4.77	1.26527	0.52	0.15				4.85	1.37546	0.5	0.17				5.34	0.978621	-1.3	8e-07				8.12	1.02015	0.022
2268						4.925	0.643467	15.185	0.53033	10.15	0.848528	10.43	0.0141421	1.2	4.7e-07				17.34	1.72253	-0.17	0.56				17.55	0.426732	0.31	0.24				22.54	1.49803	0.2	0.46				23.57	0.996243	0.85	0.0003				14.8133	0.762255	-0.2
2269						6.39	0.749533	18.625	0.940452	9.505	1.67584	9.67	1.62635	1.4	4.3e-07	↑		↑	25.67	3.17785	-0.1	0.78				27.18	0.460326	-0.0022	1				26.92	0.641171	-0.071	0.85				28.9133	1.44001	0.46	0.11				14.6867	1.64877	0.17
32261						101.28	4.11536	26.77	2.77186	68.32	3.54968	57.91	0.820244	-4.7	8.1e-97		↓	↓	6.32333	0.426185	1.4	2.3e-09	↑		↑	18.42	1.29549	1.1	1e-06				14.6433	1.76398	1.3	5.6e-09				18.7	1.34748	-4	1.5e-79		↓	↓	10.6367	0.816354	1.3
2319						6.66	0.947523	14.05	1.3435	11.18	0.381838	10.885	0.0212132	0.12	0.6				11.37	2.37765	0.021	0.94				13.0767	0.943628	0.14	0.54				13.19	2.04656	0.29	0.15				16.4767	1.18056	0.32	0.12				13.8933	1.83566	0.26
2322						1.47	0.339411	2.945	0.0494975	1.065	0.431335	1.61	0.240416	2.6	6.6e-20				14.3433	1.06096	-0.18	0.52				14.3133	0.382143	-0.48	0.05				10.77	1.37884	-0.021	0.96				16.7133	0.545008	1.3	1.2e-05				6.14667	0.402782	0.24
2343						0.185	0.0212132	0.215	0.00707107	0.215	0.0212132	0.415	0.0494975	0.57	0.41				0.433333	0.165025	0.37	0.57				0.633333	0.0057735	-0.16	0.84				0.406667	0.128582	-1.4	0.04				0.19	0.0953939	3.2	7e-09				2.89333	0.388887	-2.8
2348						25.42	0.608112	41.13	4.28507	18.665	3.50018	16.78	3.76181	-2.3	1.3e-36		↓	↓	8.01333	0.416333	0.76	0.00013				15.3467	1.22582	0.46	0.033				11.5967	0.646632	0.61	0.0029				14.43	0.884251	-0.35	0.039				33.2467	1.06237	0.54
2358						30.1	2.84257	36.195	1.393	23.94	1.59806	21.715	0.572756	-0.15	0.69				42.6833	13.0254	-0.4	0.3				36.61	2.49465	-0.74	0.034				26.79	1.73761	-0.6	0.092				33.3333	4.42645	-2.4	3.8e-13		↓	↓	9.24667	0.925221	-0.23
2362						0.27	0.0989949	0.245	0.0212132	0.405	0.106066	0.605	0.0494975	1	0.1				0.843333	0.0737111	0.61	0.23				1.46333	0.275741	0.27	0.65				1.06333	0.0550757	0.078	0.91				1.04667	0.133167	1.5	0.01				1.26333	0.305996	-0.34
2365						8.345	1.0253	20.32	0.155563	5.305	1.30815	6.67	0.777817	0.92	0.0018				24.7633	1.20155	-0.19	0.6				24.6333	4.72608	-0.28	0.41				21.3833	1.90694	-0.33	0.31				23.25	0.326956	-0.22	0.5				11.9433	0.631295	0.64
2369						1.55	0.0707107	5.225	0.912168	2.41	0.565685	2.81	0.141421	0.55	0.14				3.57333	0.695509	-0.3	0.48				3.29667	0.215484	0.51	0.18				5.34667	0.749022	0.55	0.14				6.18	1.00344	0.58	0.11				3.89	0.39	-0.55
2373						33.105	3.6416	15.8	0.509117	18.525	0.898026	17.53	0.141421	-2	3.7e-26		↓	↓	12.59	1.85275	-0.14	0.61				12.9733	2.34598	0.12	0.67				14.3133	0.496924	0.24	0.32				17.5867	1.50816	-1.7	6.2e-20		↓	↓	16.5167	2.69565	-0.026
2374						14.105	0.148492	33.62	2.95571	16.79	1.0748	18.28	0.424264	-0.16	0.44				19.9067	1.4381	-0.22	0.3				19.3633	0.614356	0.35	0.072				26.5967	1.01204	0.45	0.014				32.2133	1.20351	-0.069	0.75				22.49	1.88794	-0.072
2384						22.975	0.827315	16.63	0.452548	15.675	0.544472	14.865	1.23744	-1.8	1.3e-19		↓	↓	10.4967	1.70717	0.34	0.13				15.0933	0.584323	0.52	0.014				15.82	1.95195	0.36	0.1				15.94	1.37	-0.94	1.7e-06				20.1267	3.5472	0.053
2392						14.655	0.190919	13.11	0.353553	23.845	1.46371	24.875	1.43543	3.3	3.5e-69	↑		↑	224.927	43.1859	0.19	0.39				291.437	5.73035	-0.14	0.54				213.223	13.2105	-0.15	0.53				239.893	5.81393	2	2.5e-27	↑		↑	101.107	17.3796	0.13
2399						0.39	0.0282843	2.745	0.176777	1.245	0.176777	1.18	0.212132	3.4	2.3e-12				6.55	0.317962	0.47	0.26				10.3033	1.61004	0.21	0.67				7.94333	1.23387	0.094	0.86				8.26667	1.04887	1.5	0.0042				1.82333	0.0929157	2
2433						13.835	1.09602	30.25	2.33345	20.395	3.86787	34.74	1.7112	1.2	6e-05				51.85	15.4009	0.027	0.95				59.7733	0.529748	-0.22	0.56				46.4567	5.49055	0.34	0.34				77.1867	5.76418	1.7	1.5e-08	↑		↑	77.33	5.75376	-1
2439						54.23	4.20021	58.505	4.75883	71.425	10.2743	68	5.44472	-0.041	0.94				83.1067	16.606	-0.35	0.38				74.01	1.75377	-0.32	0.42				69.45	2.13164	-0.17	0.68				86.9233	6.90089	-0.22	0.55				77.5633	5.67557	-0.35
2441						10.36	1.37179	14.91	0.353553	11.9	0.268701	9.61	0.509117	0.076	0.76				17.18	1.93	0.023	0.94				19.8033	1.02549	0.14	0.6				19.83	1.83518	0.088	0.74				21.5833	1.58885	-0.19	0.4				15.2633	3.27441	0.24
2451						53.06	0.353553	120.01	10.0126	56.32	0.975807	66.57	0.721249	0.67	0.001				132.327	2.89857	0.027	0.93				152.983	5.07599	0.038	0.9				142.383	5.5527	-0.051	0.86				151.163	16.4887	-0.11	0.64				82.1933	7.08216	0.23
2474						4.11	0.254558	7.975	0.0353553	5.255	0.502046	4.97	0.537401	2	1.8e-41	↑		↑	26.0833	2.18898	0.19	0.22				33.8533	0.631216	-0.19	0.22				24	2.16111	-0.17	0.27				27.3767	0.368963	2.1	3.1e-44	↑		↑	28.99	1.34011	-0.13
2476						187.865	6.28618	119.655	6.24375	153.15	7.19835	156.855	9.80757	-0.55	3.5e-05				201.79	4.66981	-0.097	0.56				213.967	20.4935	-0.34	0.014				167.577	10.5762	-0.27	0.056				198.333	20.4413	-1.1	9.5e-17				147.223	6.05084	-0.14
2489						2.44	0.311127	5.305	0.190919	1.665	0.205061	1.995	0.318198	4.2	9.1e-56	↑		↑	69.5467	8.4923	-1.4	2.3e-11		↓	↓	29.4567	1.34857	-2	7.6e-21		↓	↓	18.5933	1.18095	-2.1	3.4e-23		↓	↓	19.4333	1.3293	0.37	0.24				5.22333	0.86031	0.29
64922						178.575	5.29623	3.56	0.636396	865.895	20.0041	748.8	49.554	-5.7	5e-85		↓	↓	5.54	1.41989	1.6	3.3e-07	↑		↑	18.5133	2.46788	0.76	0.032				9.82	1.90942	0.085	0.87				6.95667	0.750355	-1.7	3.4e-12		↓	↓	92.05	44.4584	0.84
2499						0.61	0.0565685	0.75	0.212132	0.5	0.0848528	0.705	0.148492	6.1	1.1e-38	↑		↑	65.9567	3.18604	-0.41	0.3				56.3567	3.16413	-1.2	0.0002				29.4	3.28072	-0.92	0.0068				41.1067	5.17094	1.4	0.0074				2.65667	0.253246	-0.79
2501						153.205	0.799031	317.405	24.7134	46.07	1.89505	43.1	2.75772	-0.63	0.00048				155.89	8.71666	-0.15	0.51				159.937	10.5806	-0.22	0.28				140.123	3.75982	-0.0031	1				184.163	19.5064	-0.67	0.00021				160.843	8.45136	-0.42
2508						72.635	9.42573	273.835	29.2247	109.36	1.4425	117.45	1.89505	0.29	0.059				139.6	5.60115	0.06	0.77				165.1	7.90463	-0.14	0.45				133.337	3.70088	-0.087	0.64				155.3	2.24167	-0.034	0.86				118.63	8.289	0.31
2517						0	0	0	0	0.05	0	0.06	0.0282843	5.4	0.13				0.12	0.0866025	0.43	0.76				0.176667	0.102144	0.26	0.87				0.146667	0.0305505	0.78	0.53				0.233333	0.090185	5.7	0.12				0.143333	0.135769	-0.59
2521						24.5	1.7112	5.345	0.544472	22.985	1.03945	22.7	1.55563	-0.56	0.029				26.1167	0.408575	-0.12	0.72				27.25	1.01059	-0.5	0.061				19.3567	1.1297	-0.6	0.02				20.34	2.23435	-2.1	9.6e-17		↓	↓	9.61333	0.894725	0.28
2526						19.54	0.0565685	33.45	0.494975	30.985	1.84555	33.825	1.01116	0.65	0.0039				48.2467	3.03161	0.13	0.64				60.12	3.90937	0.073	0.81				53.24	3.2377	-0.018	0.96				56.38	6.86544	0.57	0.013				48.7067	9.37414	0.24
2529						50.69	1.99404	91.745	5.80535	40.635	13.7249	37.16	1.86676	-1.6	1.1e-12		↓	↓	27.0867	4.55695	0.062	0.85				32.0367	4.21106	0.21	0.43				32.9367	2.35256	0.44	0.066				43.34	4.71501	-1.2	1.1e-08				35.5733	1.47507	0.32
2537						43.165	2.21324	149.165	2.10011	60.96	4.41235	64.165	2.55266	1.3	8.2e-15				167.387	7.27059	-0.0094	0.97				188.603	2.04375	0.22	0.26				203.863	9.78515	0.086	0.7				209.86	9.6038	1.3	1e-15				183.77	20.1184	-0.56
2540						0.075	0.0212132	0.3	0.0141421	1.47	0.155563	0.305	0.205061	1.8	0.036				0.403333	0.11547	0.28	0.7				0.56	0.0173205	-0.18	0.83				0.373333	0.0896289	0.51	0.43				0.686667	0.185023	2.9	0.00023				0.963333	0.527289	0.99
2558						29.655	2.11425	16.35	0.480833	15.325	1.61927	13.67	1.15966	-2.4	6.2e-30		↓	↓	9.08333	1.03181	0.39	0.11				13.5433	0.593492	0.6	0.0074				14.51	1.64235	0.52	0.024				15.3633	1.62371	-2.1	5e-24		↓	↓	11.86	0.638357	0.15
2561						12.43	0.0141421	15.745	0.0777817	18.85	3.12541	18.91	1.68291	0.74	0.00023				32.7267	1.93635	-0.16	0.52				33.2733	2.35903	-0.32	0.14				27.56	3.27413	-0.24	0.29				32.8133	3.78754	0.54	0.0088				30.23	5.25478	0.24
2568						17.15	0.127279	22.6	0.0141421	17.865	2.67993	15.78	0.367696	-1.2	4.6e-05				11.83	0.984886	0.45	0.17				18.2967	1.82179	0.76	0.011				20.99	0.502693	0.47	0.14				19.41	2.39627	-1.2	2.1e-05				12.2033	2.5957	0.7
2570						0	0	0.06	0	0	0	0	0	0	1				0	0	4.7	0				0.0966667	0.167432	0	0				0	0	0	0				0	0	0	1				0	0	0
2574						231.7	5.20431	174.185	11.9996	207.69	11.8087	190.535	7.53069	-2.4	4e-92		↓	↓	67.7967	9.15436	0.079	0.62				81.1867	0.890468	-0.016	0.94				70.3067	3.24051	0.17	0.23				90.1267	5.93242	-2.5	7.5e-97		↓	↓	69.0233	2.5629	-0.13
2583						7.23	0.311127	23.47	3.19612	5.24	0.820244	3.145	0.954594	-2.4	5.4e-12				2.12	0.340441	0.71	0.093				3.94	0.815598	-0.68	0.16				1.40333	0.496521	0.28	0.58				3.03667	0.18037	0.48	0.14				16.8633	2.23806	-0.24
2591						3.985	0.629325	40.68	2.06475	6.7	2.06475	4.855	0.0494975	0.35	0.24				7.98333	0.517333	0.39	0.18				11.85	1.78426	0.61	0.023				12.7833	0.410041	0.78	0.0023				16.19	0.511566	1.8	3.4e-12	↑		↑	23.58	4.4793	-0.34
2599						24.465	0.799031	32.81	1.4425	32.15	5.78413	30.475	2.17082	-0.75	0.032				22.9333	1.66206	0.4	0.32				34.23	3.85926	-0.17	0.7				21.44	6.25712	-0.075	0.88				25.7667	2.97164	-0.4	0.27				31.0833	6.39653	0.57
2629						35.625	3.78302	35.285	0.233345	32.24	0.537401	32.545	4.90025	0.65	0.0003				87.92	12.6341	0.21	0.3				115.393	1.82954	-0.22	0.28				79.32	5.35518	-0.14	0.51				94.3467	10.2932	0.62	0.00062				90.5367	19.1947	-0.26
2634						41.73	3.52139	32.235	1.33643	48.86	4.7659	37.79	1.1738	-1.5	1.2e-08		↓	↓	22.5133	4.54227	-0.97	0.00041				13.0433	0.855005	-0.27	0.41				19.5167	0.500133	-0.18	0.6				23.41	2.83429	-1.5	7.6e-08		↓	↓	25.2867	0.691761	-0.27
2648						78.6	5.17602	83.24	5.04874	86.66	0.141421	56.04	0.410122	-4	3.8e-39		↓	↓	7.93667	3.96915	0.15	0.72				10.0067	1.04194	1.6	3e-08	↑		↑	25.4567	9.4807	1.2	3.2e-05				22.2667	2.60341	-3.3	9.6e-29		↓	↓	12.8167	1.81274	0.25
2660						118.205	8.63377	153.12	0.282843	126.41	0.537401	132.585	7.91252	0.55	0.00011				272.807	15.6037	-0.32	0.035				248.723	11.3029	-0.4	0.005				216.46	11.0132	-0.45	0.0012				235.343	12.0859	-0.88	5.8e-10				107.033	3.63243	0.43
2662						7.37	0.282843	31.4	0.551543	7.1	0.86267	9.355	0.275772	1.2	3.3e-21				26.5333	1.92679	-0.36	0.0028				23.46	1.15308	0.27	0.026				33.6933	2.70365	-0.1	0.48				29.2533	1.49534	1.4	3.6e-28	↑		↑	32.1067	3.35342	-0.32
2666						7.63	0.268701	19.655	0.629325	12.58	0.692965	11.565	0.940452	1.1	4.2e-15				26.32	2.34629	-0.45	0.0014				21.89	0.2	-0.22	0.17				23.7967	0.892039	-0.3	0.044				25.33	1.84957	0.88	1.5e-09				23.4467	0.739617	-0.33
2676						348.845	3.6416	647.145	3.65574	346.195	1.85969	356.705	1.71827	-0.33	0.0037				437.073	22.8944	-0.068	0.64				472.96	33.121	-0.05	0.74				442.987	16.2239	0.12	0.34				563.193	21.0719	-0.78	1.8e-12				339.817	5.72096	0.094
2687						40.755	3.82545	7.7	0.212132	34.315	4.57498	32.285	0.841457	-1.8	1.8e-07		↓	↓	17.9567	1.05954	0.59	0.13				30.65	1.11216	0.45	0.27				25.7167	6.41375	0.33	0.44				26.69	3.54216	-2	5.8e-09		↓	↓	16.5567	4.42109	2.8
2698						376.205	7.07814	47.76	0.0848528	375.715	33.6936	355.015	2.96278	-1.8	6.6e-18		↓	↓	166.607	12.6679	0.14	0.6				209.137	9.03235	0.21	0.41				202.8	18.7993	0.18	0.49				223.61	23.7456	-1.8	1.3e-17		↓	↓	177.213	49.7353	-0.034
2703						2.405	0.247487	4.255	0.120208	3.15	1.40007	3.465	0.615183	3.3	2.8e-38	↑		↑	36.6767	8.02419	0.14	0.61				45.8267	2.9222	-0.15	0.58				34.5733	1.26437	-0.044	0.89				41.97	5.47428	2.9	1.2e-29	↑		↑	29.7433	7.65552	1
2707						2.36	0.0989949	6.935	0.00707107	2.975	0.0212132	2.975	0.445477	1.3	2.6e-11				9.30667	1.29129	-0.12	0.63				9.73667	0.771514	-0.0091	0.98				9.71	0.495681	-0.04	0.88				10.7033	0.437302	0.55	0.0087				5.79667	1.27986	0.31
2716						2.655	0.318198	33.24	0.707107	4.845	2.77893	2.9	0.537401	-3.5	3.8e-12				0.383333	0.126623	-0.16	0.87				0.396667	0.135031	1.6	0.0057				1.18	0.711266	2.6	3.9e-07				2.69667	0.479618	0.2	0.61				5.11333	0.867717	0.024
2721						50.42	5.23259	29.25	0.806102	38.445	0.799031	28.77	0.721249	-2.3	3.2e-18		↓	↓	16.22	1.18013	0.62	0.03				28.1933	1.42131	0.48	0.1				23.7567	1.89033	0.5	0.084				27.14	3.43501	-2.3	2.1e-18		↓	↓	17.1433	2.63155	1
2730						16.745	0.0212132	2.41	0.268701	12.4	2.43245	13.47	1.56978	-2.8	6.8e-60				3.75333	1.40301	0.64	0.0012				6.62	0.196977	0.82	1.3e-05				6.93667	0.50362	0.65	0.00072				6.99667	0.380044	-1.7	1.4e-29				8.39	0.251197	0.31
2735						1.495	0.403051	4.04	0.155563	2.1	0.339411	2.66	0.0565685	1.8	4.4e-11				7.98	0.334215	0.33	0.19				11.4	0.196723	-0.17	0.57				7.46	0.319531	-0.17	0.56				8.42	1.55087	3.4	3.1e-40	↑		↑	26.9733	7.44963	-0.38
2745	C-catabolism		FumR ortholog		TCA	135.085	10.9814	170.425	19.2969	103.955	35.0654	107.3	9.17825	-0.36	0.079				165.503	44.2418	0.61	0.0022				285.313	2.43911	0.3	0.18				212.93	10.5514	0.3	0.18				239.607	9.66914	-1.1	1e-07				109.007	21.208	0.067
2759						13.37	0.820244	22.445	1.03945	19.65	0.0282843	24.395	0.643467	0.35	0.35				26.7733	2.7004	0.31	0.46				37.75	4.96323	0.041	0.94				28.95	0.711899	-0.01	0.99				31.4733	2.82072	0.89	0.012				41.4833	5.49681	0.13
2776						20.43	0.424264	19.7	2.89914	15.23	0.46669	13.42	1.42836	-0.26	0.16				26.7733	5.10413	-0.09	0.71				28.54	1.38935	-0.34	0.082				22.23	2.64535	0.022	0.94				32.1367	2.09784	-0.54	0.0027				23.3833	3.33227	0.32
2790						9.46	0.678823	34.245	1.67584	10.38	0.19799	12.055	0.289914	0.58	8.6e-08				22.24	2.22515	-0.04	0.78				24.5533	1.03549	-0.079	0.53				22.09	1.32827	-0.046	0.73				25.44	3.00302	-0.032	0.82				15.4467	0.376076	0.12
2826						0.62	0.19799	4.965	0.0919239	1.455	0.502046	1.38	0.212132	0.95	0.015				1.88	0.259808	0.34	0.42				2.69667	0.279702	1	0.0037				3.98	0.574195	0.99	0.004				4.42333	0.324705	1.9	2.4e-07				3.91667	0.603435	-1.2
2829						5.63	0.79196	17.305	0.33234	12.73	0.86267	9.985	0.176777	1.1	1.9e-16				19.2667	0.653095	0.21	0.16				25.2	0.772528	0.33	0.014				25.3833	2.4319	0.18	0.2				25.8633	1.62666	1.2	3.9e-19				21.8467	2.38884	-0.45
2830						31.175	3.79716	50.405	0.827315	26.655	0.00707107	26.33	3.22441	0.11	0.53				52.89	2.53994	0.18	0.3				68.1767	7.11728	0.051	0.81				57.5533	5.41229	0.085	0.66				66.3567	1.58298	-0.97	7.3e-10				26.5533	3.27399	0.39
2835						30.78	1.14551	30.76	0.155563	39.745	2.96278	46.095	0.742462	-0.79	5.1e-10				27.93	3.4735	0.34	0.012				39.98	2.7857	0.12	0.45				31.8433	2.46707	0.42	0.0011				44.0667	0.489524	-0.53	3.2e-05				35.5833	2.195	1
2837						2.04	0.169706	4.42	1.45664	2.535	0.615183	1.82	0.113137	3.4	6.1e-24	↑		↑	34.8367	7.41574	0.36	0.22				50.56	6.19087	0.2	0.54				41.91	6.56729	-0.1	0.77				38.3233	9.12728	2.5	2.3e-13	↑		↑	19.9667	3.91587	-0.17
2845						75.295	2.99106	35.415	3.71231	84.105	21.1637	70.84	0.339411	-1.8	2.3e-11		↓	↓	34.02	2.29915	0.25	0.45				45.8867	4.30732	0.88	0.0012				65.46	5.47747	0.77	0.0051				68.44	5.42716	-2.6	3e-22		↓	↓	20.66	3.86404	0.68
2852						1.055	0.0353553	1.295	0.176777	2.97	0.282843	2.645	0.318198	0.78	0.15				2.84333	0.742316	0.72	0.18				5.32333	0.417892	0.67	0.22				4.74	0.0818535	0.57	0.3				4.99	0.569298	1.6	0.002				5.30333	0.717658	-0.48
2869						7.22	1.03238	14.795	1.61927	10.86	1.30108	14.96	0.424264	1.7	4.3e-28	↑		↑	35.97	3.98089	-0.065	0.74				39.04	2.61901	-0.19	0.24				33.04	1.44634	-0.38	0.011				32.8167	3.98348	0.99	1.8e-10				23.8667	1.14028	0.44
2902						2.935	0.346482	1.825	0.0636396	4.185	1.30815	5.725	0.756604	1.9	1.3e-13				16.82	3.89424	0.69	0.0021				30.7467	2.77752	-0.031	0.93				17.2833	2.36826	-0.0086	0.99				19.74	3.14172	0.81	0.0021				8.57333	0.689734	0.27
2912						187.065	2.35467	32.625	1.78898	88.91	3.29512	63.07	5.96798	-4	2.9e-137		↓	↓	18.86	3.45226	-0.33	0.086				16.9933	0.803264	-0.47	0.01				14.2867	0.93179	-0.28	0.15				18.43	1.55618	-4.4	1.5e-163		↓	↓	15.0767	1.79291	-0.27
2916						1.9	0.19799	0.35	0.240416	6.77	0.183848	6.52	0.0989949	3.9	4e-54	↑		↑	43.9167	4.76781	0.097	0.66				53.2867	3.37929	-0.22	0.27				39.63	4.28528	-0.43	0.014				38.4433	2.63851	4.3	5.6e-68	↑		↑	64.8733	18.0903	-0.3
2956						16.915	0.106066	13.16	0.0848528	21.215	3.16077	21.425	1.59099	-0.14	0.82				24.0867	3.52798	-0.12	0.87				25.19	3.37341	-0.4	0.52				19.22	1.11072	-0.51	0.39				20.02	3.02079	-0.25	0.67				23.8033	2.52726	0.79
2981						25.265	0.912168	17.02	1.73948	21.55	1.73948	20.885	1.25158	0.45	0.0031				54.25	0.961925	-0.41	0.0057				46.2367	3.40565	-0.44	0.0032				42.05	1.44503	-0.37	0.013				49.5067	1.00421	-0.43	0.0053				31.1333	3.26971	0.0033
2987						27.095	1.44957	37.635	2.05768	28.525	1.01116	28.525	1.08187	-0.0024	1				42.5267	2.40519	-0.34	0.0002				38.2067	1.99723	-0.15	0.13				40.0867	2.47553	-0.26	0.0056				42.0967	3.24186	0.38	4.4e-05				58.77	2.2951	-0.44
3001						7.395	0.190919	52.635	6.32861	11.75	2.84257	8.8	1.1738	-1.9	2.5e-15				3.19333	0.555368	0.15	0.65				4.01333	0.96241	1	1.4e-05				6.84333	0.342977	1.3	6.7e-09				9.39	0.727461	-0.31	0.19				9.93667	0.196299	0.28
3007						3807.93	6.50538	3182.45	150.274	3967.64	37.2292	3683.07	186.485	-0.88	0.00014				3255.79	172.151	0.11	0.72				3985.69	299.96	-0.013	0.97				3384.78	360.899	-0.0084	0.99				3829.31	468.078	-1.5	2.6e-11		↓	↓	2213.31	222.379	-0.089
3027						1.645	0.0494975	4.755	0.162635	2.97	0.353553	2.815	0.318198	1.3	1.2e-08				6.26333	0.367469	0.44	0.033				9.67667	0.716682	0.46	0.027				9.04333	1.04006	0.62	0.0015				11.3867	0.348186	2.1	7.9e-22				11.6733	1.22786	-0.51
3043						0	0	0	0	0.035	0.0494975	0	0	0	1				0	0	0	0				0	0	0	0				0	0	0	0				0	0	2.7	0.87				0.03	0.0519615	-3.1
3049						3.855	0.841457	8.905	0.0494975	4.605	0.120208	4.205	0.883883	4.7	4.9e-64	↑		↑	157.52	11.1684	-0.68	0.011				112.003	4.12517	-1.3	1.8e-07				68.6	1.60496	-1.1	1.7e-05				89.6267	15.0504	3	3.2e-26	↑		↑	50.7	13.7972	0.28
3055						12.46	0.961665	0.485	0.26163	46.685	4.73054	40.32	4.42649	-3.9	1.8e-18				1.27667	0.417892	3.1	5.5e-13				12.6467	3.65734	1.4	0.0048				3.51333	0.452806	1.8	0.00012				5.22667	1.58985	1.2	0.0028				47.3567	14.749	3.3
3063						46.495	6.68216	8.27	0.113137	99.665	12.9188	73.785	7.20542	-2	6e-14		↓	↓	18.58	0.225389	0.82	0.0022				37.28	3.17788	-0.21	0.54				16.9267	1.34797	-0.3	0.34				17.8367	0.819288	-1.3	1.9e-06				32.5833	10.5076	1.1
3067						19.535	0.33234	23.75	0.806102	24.645	2.08597	22.1	1.96576	0.71	0.00098				50.4133	7.35724	-0.51	0.021				40.22	1.79156	-0.48	0.03				37.9133	2.34575	-0.45	0.04				43.4633	2.08375	0.65	0.0027				51.45	7.26479	-0.2
3094	PBD	GH30_3		β-1,6-glucanase		0.19	0.0565685	0.16	0.0848528	0.43	0.183848	0.39	0.155563	-0.42	0.61				0.22	0.215174	0.63	0.45				0.39	0.242693	0.29	0.77				0.286667	0.0814453	0.74	0.36				0.446667	0.284488	-0.054	0.96				0.313333	0.090185	0.036
3101						206.605	35.2068	27.745	0.403051	58.335	19.9333	38.91	2.27688	-3.9	2.1e-36		↓	↓	22.4533	9.26237	-0.26	0.52				21.2367	0.865583	0.21	0.6				27.1667	2.20822	0.19	0.65				30.1033	1.51942	-3.2	5.5e-26		↓	↓	37.2433	12.2508	-0.73
3121						0	0	0	0	0	0	0.015	0.0212132	0	1				0	0	4.5	0				0.0433333	0.0450925	3.9	0				0.0266667	0.046188	0	1				0	0	6.2	0.1				0.143333	0.113725	-6.6
3129						4.73	0.353553	9.97	1.1738	7.815	1.44957	5.98	0.59397	1.5	1.7e-09	↑		↑	21.5233	1.31516	-0.52	0.042				17.06	0.85773	-1.1	9.3e-07				10.2533	1.99141	-0.84	0.00042				14.27	1.52588	1	7.9e-05				16.0133	2.09939	-0.11
3196						6.365	0.72832	3.395	0.289914	18.135	0.33234	20.785	0.841457	3.4	9.7e-43	↑		↑	103.393	6.86863	-0.24	0.42				99.3267	6.1012	-0.19	0.54				95.47	3.88776	-0.27	0.35				101.68	5.20967	1.8	1e-12	↑		↑	36.55	2.05692	-0.13
3208						1.33	0.169706	4.88	0.141421	1.87	0.367696	1.73	0.0141421	-0.056	0.91				2.00667	0.190088	0.48	0.25				3.17333	0.251064	1.1	0.0018				4.55667	0.533791	1.2	0.00051				5.49	0.735119	0.95	0.01				4.3	0.560446	-0.64
3212						20.48	4.42649	66.1	4.36992	25.99	3.11127	28.405	2.52437	-0.48	0.097				23.1333	1.81814	0.19	0.59				29.95	2.18275	0.96	0.00033				47.2867	2.96719	1.2	8.7e-06				60.8633	8.50775	-0.13	0.68				31.1767	1.78197	-0.72
3262						0	0	0	0	0	0	0	0	3.2	0.84				0.0166667	0.0288675	-3.5	0				0	0	-3.5	0				0	0	0.53	0				0.03	0.0519615	0	1				0	0	0
3267						26.27	0.39598	10.87	0.749533	48.035	2.84964	50.59	3.21026	-2.2	2e-07		↓	↓	9.25667	1.00421	-0.12	0.85				9.68	0.0655744	-0.47	0.36				7.03	1.27996	-0.34	0.51				8.63	1.31011	-6.4	3.9e-34		↓	↓	0.493333	0.305341	1.6
3283						0.08	0.0424264	0.125	0.0353553	0.08	0.0424264	0.725	0.162635	2.4	0.02				0.703333	0.115902	-0.29	0.74				0.66	0.28	-1.3	0.1				0.296667	0.140119	-0.019	0.99				0.82	0.165227	0.09	0.96				0.15	0.160935	0.31
3287						0.05	0.0707107	0.02	0.0282843	0.05	0.0707107	0.065	0.0353553	-0.11	0.97				0.07	0.121244	1.5	0.34				0.236667	0.170098	-0.22	0.93				0.0633333	0.0650641	-0.23	0.93				0.07	0.121244	2.3	0.1				0.406667	0.296704	-1
3292						1.72	0.183848	0.03	0.0141421	4.61	0.59397	4.555	0.162635	-4.8	3e-16				0.0966667	0.0404145	0.037	0.98				0.113333	0.0585947	1.2	0.13				0.233333	0.0650641	0.7	0.44				0.186667	0.104083	-3.3	5.3e-15				0.293333	0.0152753	2.4
3310						12.905	3.07591	4.965	1.26572	8.17	0.650538	6.09	0.155563	-0.75	0.016				12.0367	0.722311	-0.35	0.35				10.71	0.905152	-0.35	0.35				9.93667	1.5972	-0.34	0.36				11.2367	2.06827	-1.4	4.6e-06				8.06667	1.93249	0.32
3327						165.765	7.98324	235.025	2.17082	99.225	12.5087	123.77	0.268701	-1.1	5.3e-05				124.423	6.15307	-1.8	6.1e-13		↓	↓	41.92	4.67984	-0.016	0.97				128.923	4.99125	-0.13	0.7				134.227	22.4946	-2.6	2.9e-24		↓	↓	44.1133	7.84468	-2.8
3330						0.12	0.113137	0.195	0.0636396	0	0	0.09	0.0282843	-6.4	0.052				0	0	4	0				0.0366667	0.0321455	0	0				0	0	3.9	0.36				0.0366667	0.0635085	-3.5	0.14				0.02	0.034641	0.87
3333						0.31	0.0141421	0.25	0.0424264	0.345	0.148492	0.33	0.0282843	3.1	4.3e-23				4.20667	0.280416	-0.34	0.15				3.77	0.260576	-0.69	0.0016				2.73333	0.503024	-0.57	0.0092				3.34333	0.285015	0.67	0.064				0.81	0.21166	0.25
3340						31.885	2.76479	22.585	0.855599	34.56	0.777817	24.325	0.0919239	-0.64	0.0024				32.1833	3.34769	-0.65	0.002				23.2067	1.61063	-0.65	0.0021				21.5433	2.76544	-0.67	0.0014				23.9233	4.0402	-1	6.1e-07				25.7767	5.70914	0.3
3345						40.315	0.445477	97.065	8.44993	29.905	1.06773	29.36	4.97803	-0.41	0.02				47.7567	6.05933	0.048	0.85				55.9967	0.317857	0.0033	0.99				50.13	7.18299	0.12	0.56				61.5933	8.53862	0.1	0.6				72.1267	0.432474	0.14
3350						4.74	0.240416	6.96	0.0141421	5.955	0.106066	8.4	0.777817	2.1	8.4e-33	↑		↑	31.2133	2.51277	0.1	0.59				38.0167	2.24609	-0.12	0.53				30.2333	3.63153	-0.28	0.084				30.43	1.26716	0.78	1.9e-05				13.68	2.40788	0.7
3351						8.77	0.820244	12.535	1.16673	7.525	1.15258	8.345	0.417193	0.004	1				13.8333	2.0288	0.35	0.12				20.0233	2.14826	0.079	0.78				15.3333	2.04784	0.37	0.084				21.2033	2.71515	0.58	0.006				21.83	1.38524	0.49
3362						15.94	0.0848528	9.615	0.289914	24.075	3.41533	27.09	0.0989949	0.37	0.11				32.3733	3.67691	0.33	0.17				46.3	0.707672	0.24	0.35				40.12	0.744782	0.11	0.69				41.4633	1.06814	0.62	0.0052				41.19	7.16015	0.094
3363						0.165	0.0777817	1.055	0.120208	9.355	9.18532	1.7	0.438406	6.6	4.7e-21	↑		↑	25.2733	1.24717	-0.81	0.043				16.4167	2.60771	0.47	0.27				36.7633	2.39646	0.45	0.29				40.9	5.00572	3.2	1.1e-05				2.54667	0.355293	2.4
3364						6.155	0.162635	4.47	0.0989949	15.355	0.72832	22.29	0.820244	4.1	1.2e-51	↑		↑	167.023	16.7625	-0.45	0.12				138.253	7.22872	-0.2	0.55				152.697	9.6179	-0.14	0.69				179.68	14.0766	-1.2	0.00011				4.63	0.564004	1.9
3372						30.27	4.79418	50.095	4.87197	38.71	0.296985	44.055	2.38295	-0.68	0.00044				29.6633	2.03249	0.84	4.7e-06				60.1867	0.973362	0.21	0.35				36.1	2.19256	0.0013	1				35.1167	3.39331	0.13	0.53				55.8033	11.2923	-0.076
3374						25.16	1.15966	37.425	1.74655	47.455	1.94454	34.06	0.381838	0.33	0.25				49.7333	5.91764	0.097	0.8				60.4333	3.50751	-0.12	0.75				48.1767	0.810699	-0.45	0.12				43.0467	2.32552	-0.023	0.96				41.6133	10.1874	0.18
3394						12.735	0.403051	83.495	6.99329	10.58	5.04874	5.7	0.678823	-0.27	0.44				16.6367	4.59774	0.32	0.38				23.6667	3.95197	0.69	0.032				28.1567	2.82659	0.94	0.0018				37.94	5.79382	-2	5.8e-10				5.46667	0.78831	0.61
3397						17.775	0.219203	7.225	0.869741	13.565	0.940452	14.33	0.367696	-0.51	0.0027				19.56	1.16923	0.084	0.71				23.5333	1.14945	-0.037	0.88				20.0233	1.64056	-0.22	0.26				19.86	2.87026	-1.3	5.6e-14				12.2333	1.81533	0.7
3400						18.375	0.0919239	15.07	0.424264	22.26	1.14551	21.59	1.52735	-0.81	1.3e-06				16.4933	1.0112	-0.1	0.65				17.4433	0.623244	0.14	0.48				19.13	1.67269	0.039	0.87				20.0367	0.51316	-0.49	0.0037				21.9633	4.58376	0.21
3405						8.78	0.282843	0.755	0.0494975	2.63	0.282843	1.935	0.0212132	9.5	4.1e-88	↑		↑	9859.68	1295.61	-3.2	3.8e-13		↓	↓	1195.23	81.6247	-2.8	3.7e-10		↓	↓	1472.27	122.944	-3.9	4.4e-19		↓	↓	777.8	60.7504	8.3	2.4e-68	↑		↑	4767.08	648.301	-9.1
3412						5.715	0.714178	35.67	2.786	7.945	0.954594	5.24	0.282843	0.49	0.00093				12.5833	0.691761	-0.17	0.29				12.6767	0.748755	-0.072	0.69				12.56	0.360139	-0.26	0.081				12.41	0.93	1.6	6.6e-33	↑		↑	30.05	4.92604	0.2
3419						30.69	0.890955	35.375	2.8355	27.555	2.10011	28.945	1.1243	-0.035	0.86				47.08	4.93337	-0.17	0.37				47.61	1.64435	-0.16	0.38				44.2533	6.36183	0.096	0.63				59.54	5.13419	-0.48	0.0026				36.6733	1.38132	0.55
3422						0.25	0.0565685	1.005	0.13435	0.395	0.205061	0.21	0.127279	-1.7	0.099				0.123333	0.0602771	-1.3	0.44				0.0566667	0.0981495	0.22	0.89				0.153333	0.083865	0.77	0.55				0.246667	0.138684	-1.5	0.12				0.153333	0.0950438	0.35
3434						4.45	0.325269	0.6	0.0282843	23.285	1.67584	7.13	0.0848528	0.98	0.041				13.8367	2.98607	0.54	0.31				22.84	1.53502	0.15	0.82				16.1433	3.69684	-0.39	0.48				12.4933	0.450037	1.1	0.028				15.3767	4.40153	0.99
3447						0.19	0.0424264	0.045	0.0636396	0.265	0.0777817	0.2	0.141421	-0.31	0.75				0.24	0.01	0.042	0.97				0.28	0.0793725	-0.22	0.86				0.22	0.072111	0.31	0.77				0.346667	0.0862168	5.3	6.7e-17				12.7467	2.88226	2.5
3449						0.87	0.240416	0.745	0.0353553	2.665	0.92631	1.595	0.0494975	4.6	8.6e-31	↑		↑	33.9067	3.96248	-2	6.1e-09		↓	↓	9.32667	2.48057	-0.47	0.28				25.7267	3.41	0.04	0.95				41.15	6.75678	0.75	0.092				2.41667	0.780021	0.69
3462						4.005	0.898026	7.045	0.289914	4.845	1.1243	4.43	0.39598	0.48	0.04				8.78333	0.505008	0.17	0.51				11.24	0.933756	-0.17	0.53				8.22667	1.46155	-0.1	0.72				9.68	1.23357	0.15	0.57				7.41333	1.76976	-0.079
3464						19.13	3.35169	8.585	0.403051	15.885	0.120208	16.09	1.47078	4.3	6.2e-56	↑		↑	585.653	90.8305	-0.047	0.91				642.25	33.5763	-0.48	0.11				439.257	26.7289	-0.57	0.048				465.71	30.9138	0.32	0.29				39.8633	1.20035	-0.14
3481						1.285	0.205061	1.855	0.0777817	1.49	0.155563	1.425	0.289914	8.5	1.3e-72	↑		↑	729.963	85.1294	-3.8	3.3e-19		↓	↓	61.5333	4.33304	-0.86	0.085				421.447	18.0762	-4.5	3.4e-27		↓	↓	38.6867	3.16634	3.7	1.6e-14	↑		↑	27.38	4.08684	-2.5
3488						0.39	0.268701	0.04	0	22.04	4.61034	33.135	1.40714	-0.6	0.31				0.403333	0.0907377	1.1	0.043				0.976667	0.400666	0.32	0.65				0.53	0.101489	0.11	0.9				0.516667	0.0404145	5.4	2.7e-37	↑		↑	27.4867	4.19302	1.4
3501						1.435	0.219203	10.215	0.629325	1.245	0.26163	1.39	0.0141421	0.41	0.14				3	0.71	0.38	0.14				4.41667	0.912816	0.31	0.26				3.89667	0.674191	0.65	0.0053				5.55	0.632218	1.2	2.8e-06				5.40667	0.808229	0.41
3506						7.675	0.190919	15.495	0.0777817	9.9	1.6122	10.82	0.141421	1.2	3.6e-08				27.3833	3.33744	0.16	0.54				34.61	2.45495	-0.15	0.55				25.8467	1.27288	-0.33	0.14				25.73	3.5246	0.72	0.0011				21.0033	4.68327	-0.39
3508						22.675	0.304056	22.085	0.92631	33.01	0.240416	28.075	0.558614	0.067	0.78				37.3467	1.47514	0.43	0.033				57.1533	0.417652	0.34	0.1				49.7333	6.24612	0.23	0.29				51.93	1.15529	0.82	2.3e-05				67.61	21.9725	-0.017
3525						44.73	1.41421	45.505	0.190919	44.71	0.0141421	39.895	4.03758	0.44	0.0094				95.3967	2.52225	-0.15	0.46				97.7867	4.45787	-0.46	0.0058				72.9233	9.64217	-0.31	0.077				91.13	4.75322	0.43	0.01				100.713	6.15228	0.11
3529						14.64	0.127279	16.93	1.45664	15.04	1.08894	17.86	0.141421	0.65	0.0097				36.1567	1.65657	-0.19	0.53				35.9367	1.68589	-0.18	0.54				33.3333	2.57108	-0.16	0.59				38.2433	2.89524	-0.27	0.31				20.1733	0.873232	0.55
3532						0	0	0.015	0.0212132	0.015	0.0212132	0.015	0.0212132	4.1	0.29				0.0333333	0.057735	1.1	0.57				0.08	0.0519615	-0.22	0.94				0.03	0.0519615	0.37	0.87				0.0533333	0.0503322	6.6	0.067				0.203333	0.0450925	-2.8
3568						5.865	0.431335	1.195	0.247487	31.545	4.46184	23.475	0.445477	-2.4	2e-26				1.73333	0.385011	0.94	0.00013				3.78	0.441928	0.16	0.64				2.02667	0.670025	0.4	0.17				2.7	0.408412	-1.2	7.8e-09				4.42333	0.871914	1.7
3579						0.93	0.212132	14.56	0.721249	2.02	0.834386	0.765	0.176777	-2.4	5.8e-11				0.27	0.108167	0.71	0.13				0.5	0.173494	1.6	4.3e-05				0.856667	0.125033	2.2	7.3e-10				1.49667	0.214554	0.91	0.0017				2.94	0.615873	0.34
3580						11.055	2.63751	48.36	5.04874	11.32	1.13137	10.055	1.1243	0.93	0.00028				33.0633	3.35887	0.15	0.62				41.6467	1.44956	-0.069	0.84				33.1133	4.6561	-0.021	0.96				38.5567	8.4543	1.8	9.8e-13	↑		↑	62.5567	1.34582	-0.11
3591						190.53	14.0714	203.305	6.63973	148.01	8.358	125.965	1.67584	-6.3	5.3e-119		↓	↓	3.76	0.252389	0.32	0.4				5.31333	0.637207	1.3	3.2e-06				9.96	0.147309	1.3	7.4e-06				10.8267	1.84395	-2.3	7.4e-22		↓	↓	62.9467	10.8973	-0.56
3596						4.345	1.67584	15.18	0.905097	4.34	0.735391	4.49	0.141421	-0.22	0.58				5.86667	1.88638	-0.47	0.26				4.79667	0.195533	-0.04	0.94				5.97667	0.137961	0.25	0.56				8.23333	1.44244	-0.21	0.6				6.30333	1.50607	0.23
3600						18.455	0.374767	28.675	0.431335	12.61	0.212132	9.435	0.106066	-1.3	2.6e-12				11.74	1.10177	0.0017	1				13.3333	0.445009	-0.087	0.74				11.6333	3.13296	0.17	0.45				15.6667	1.05519	-0.8	1.5e-05				17.59	1.77051	-0.083
3605						20.57	2.885	18.005	0.968736	52.795	4.67398	54.69	2.48902	1.3	1.5e-05				77.9867	5.18772	-0.036	0.94				86.3433	7.39696	-0.0057	0.99				81.5067	5.23641	-0.51	0.11				64.9167	3.91896	-1.6	5.9e-08		↓	↓	11.2867	2.90328	1.2
3641						48.805	2.01525	49.57	2.80014	33.85	2.54558	36.545	0.0636396	-3.2	3.2e-52		↓	↓	8.37333	0.328684	-0.069	0.83				9.05667	0.684203	0.32	0.2				11	0.295127	0.16	0.56				11.09	1.53795	-3.2	7.9e-54		↓	↓	8.64333	0.803077	0.022
3645						184.775	4.32042	118.96	2.55973	174.845	19.8909	193.28	10.7904	1.1	2.3e-06				629.503	19.0231	-0.17	0.57				635.777	52.588	-0.54	0.03				455.72	3.59454	-0.51	0.037				523.167	86.6689	0.53	0.032				440.26	146.079	-0.93
3653	C-catabolism				TCA	258.995	2.86378	356.22	19.1343	191.215	9.99142	198.345	3.74059	-1.7	4.3e-24		↓	↓	127.247	6.86536	0.45	0.0091				197.533	13.6417	0.79	9.8e-07				229.703	11.9717	0.59	0.00031				226.853	31.8929	-1.3	2.2e-15				172.72	12.6258	0.07
3662						3.125	0.26163	11.88	0.226274	2.355	0.544472	3.19	0.622254	0.49	0.093				6.9	0.927955	0.38	0.21				10.2133	1.26318	0.18	0.6				8.19667	0.128582	0.42	0.15				10.9	0.536749	0.22	0.48				6.06	0.698642	0.17
3671						41.585	1.50614	251.42	18.1726	37.53	6.18011	29.8	0.212132	-4.4	1.7e-65		↓	↓	3.18333	0.912159	0.31	0.4				4.46333	0.67656	2.7	6.1e-28	↑		↑	21.8167	2.44962	2.8	1.3e-29	↑		↑	25.7933	3.42038	-1.3	1.6e-08				29.1633	2.68137	0.85
3707						1.525	0.205061	9.95	0.381838	3.49	0.155563	3.32	0.0848528	2.2	1.3e-42				11.06	0.501199	-0.047	0.81				12.15	0.578619	0.012	0.96				11.72	1.01528	-0.11	0.49				12.0733	1.36767	1.5	6e-21				7.4	0.0754983	0.36
3716						194.255	3.86787	120.53	0.282843	260.825	11.7875	229.435	8.59135	-0.72	0.0012				185.65	12.9718	0.48	0.04				293.057	19.8914	-0.43	0.07				144.77	13.8715	-0.25	0.32				183.983	6.19171	-0.24	0.31				272.77	42.5847	-1.4
3717						3.29	0.494975	1.14	0.438406	5.115	0.0353553	5.175	0.0636396	3.3	3.2e-14	↑		↑	50.53	8.06716	-0.27	0.62				47.5867	3.98274	-1.4	0.00084		↓	↓	20.2867	1.26816	-1	0.019				29.6667	2.30817	2	4.2e-06	↑		↑	22.47	2.30163	-0.58
3718						5.285	1.52028	1.855	0.162635	4.74	0.763675	3.23	0.692965	-1.2	0.00066				3.64667	0.628517	0.07	0.89				4.34	0.742765	-0.63	0.11				2.46333	0.0680686	-0.58	0.14				2.87333	0.0288675	-2.6	1.1e-12				1.50667	0.818189	-0.55
3719						1.465	0.120208	2.965	0.33234	0.585	0.162635	0.79	0.141421	3.4	1.2e-27	↑		↑	24.3933	3.96638	-0.84	0.0014				15.4533	1.52057	0.19	0.55				29.2	4.21757	-0.39	0.18				21.9667	1.93993	1.1	0.00081				5.29667	0.744603	0.73
22197	PBD	GH1	cel1b/bgl1b	BGL	cellulose	1.415	0.205061	1.8	0.353553	2.005	0.0777817	1.54	0.0141421	6.8	1.9e-49	↑		↑	245.517	36.195	-3.8	2.5e-21		↓	↓	20.16	1.56387	-4	4.7e-24		↓	↓	15.6533	1.9431	-3.9	5.9e-23		↓	↓	19.0033	4.19019	6.9	1.3e-50	↑		↑	279.537	59.4933	-6.1
3741						67.07	3.83252	25.945	0.629325	32.33	0.905097	30.58	2.41831	-2.1	6e-10		↓	↓	25.3833	5.85449	-0.039	0.94				27.9867	0.574659	-0.39	0.34				20.3233	1.76242	0.27	0.52				36.17	8.04297	-2.4	9.8e-13		↓	↓	21.5733	3.88455	0.62
3765						0.81	0.155563	1.865	0.0919239	0.68	0.240416	0.48	0.0141421	-0.58	0.26				0.843333	0.416333	0.025	0.97				0.986667	0.453689	-0.8	0.21				0.506667	0.135769	0.053	0.95				1.04333	0.0702377	0.16	0.77				1.50333	0.384751	-0.9
3779						1.92	0.0282843	5.14	0.452548	2.775	0.0636396	3.64	0.169706	0.6	0.11				4.58	0.856096	-0.084	0.87				4.90667	0.523482	0.48	0.24				6.7	0.44238	0.6	0.11				8.22667	0.283608	0.67	0.07				5.12333	0.552298	-0.81
3783						7.67	1.01823	25.265	0.233345	9.745	1.37886	10.365	1.18087	-0.079	0.78				11.4067	1.16109	0.9	4.3e-05				24.14	0.450333	0.49	0.044				16.84	2.1879	1.1	2.5e-07				28.85	1.25032	0.61	0.0095				19.4467	2.94167	-0.17
3787						11.21	1.0748	26.145	1.74655	37.285	1.46371	28.16	0.183848	-0.46	0.095				12.7767	1.30416	0.81	0.0021				25.39	0.510979	0.13	0.72				14.6867	3.1698	0.31	0.31				18.7467	2.9218	-0.76	0.0053				11.0633	1.31074	-0.66
3803						11.965	1.0253	21.24	1.21622	18.48	3.9598	18.11	0.46669	-1.7	3.7e-15				5.6	0.553805	0.47	0.053				8.82667	0.164418	1.1	2.8e-07				12.59	1.43091	1.1	2.7e-07				14.17	0.782496	-1.2	1.2e-07				8.86333	0.124231	0.32
3813						105.735	3.89616	93.46	6.4771	102.285	4.87197	87.245	2.82136	-0.18	0.38				146.637	7.25084	-0.13	0.6				152.46	9.95832	-0.49	0.011				109.627	13.5875	-0.24	0.26				147.177	12.2366	-0.66	0.00056				112.147	5.12094	-0.14
3817						25.99	0.0424264	32.665	1.33643	26.205	1.43543	25.1	0.452548	0.31	0.032				50.5967	2.80015	-0.44	0.0015				42.3767	2.60231	-0.13	0.44				48.6733	6.18553	-0.11	0.5				55.4033	4.2419	-0.48	0.00077				31.1233	2.70689	0.28
3823						19.44	1.96576	16.125	0.0919239	15.235	2.99106	13.175	0.162635	5.6	3.4e-23	↑		↑	1446.21	118.896	-1.8	0.0012		↓	↓	459.773	6.10376	-0.52	0.45				1052.43	134.02	-1.6	0.0041		↓	↓	551.503	47.5681	0.24	0.72				38.2033	11.9652	-2
3824						27.2	3.52139	8.745	0.813173	26.425	6.41346	29.745	0.247487	0.11	0.67				46.2367	11.9894	0.46	0.046				71.9133	4.2257	-0.057	0.86				46.6033	3.69733	-0.073	0.81				51.8467	2.47227	1.2	2.1e-08				105.233	18.382	-0.57
3830						4.505	0.0919239	6.72	0.183848	12	3.13955	7.585	0.289914	0.61	0.026				10.81	1.38174	-0.34	0.26				9.67667	0.312143	-0.13	0.72				10.4133	0.664254	-0.3	0.34				10.4333	0.872028	0.57	0.041				11.1567	1.4881	-0.18
3835						4.45	0.353553	4.215	0.162635	5.79	0.509117	5.01	0.113137	1.2	1.9e-09				15.8	2.14007	0.13	0.61				19.5333	1.67169	0.076	0.77				17.46	0.892132	0.62	0.001				28.6967	5.41764	0.52	0.011				10.6367	0.644541	-0.4
3847						18.81	1.69706	32.535	4.10829	15.49	0.66468	16.61	2.63044	-0.76	2e-05				17.4867	1.98246	0.33	0.085				25.0333	3.15437	-0.0036	0.99				18.2967	2.38248	0.16	0.47				23.0767	2.30994	-0.23	0.22				26.81	0.885042	-0.028
3856						8.92	1.49907	30.645	0.00707107	13.775	1.13844	10.44	0.947523	0.73	0.031				23.3367	3.36696	0.065	0.89				27.6667	4.05258	0.11	0.81				26.4333	5.91531	0.1	0.82				29.6333	2.78504	0.4	0.26				19.8033	7.30746	0.47
3873						5.135	0.629325	6.08	0.0424264	15.395	3.47189	10.34	0.212132	0.63	0.021				12.46	2.54537	-0.37	0.21				10.9233	0.135769	-0.14	0.68				11.8967	1.38911	-0.42	0.14				10.9967	1.34693	1.4	3.3e-08	↑		↑	23.2267	4.47135	-0.032
3889						102.375	2.25567	3.61	0.296985	116.18	8.82469	119.685	3.07591	-1.1	2.5e-08				76.64	4.85871	0.57	0.0037				128.787	6.80137	-0.22	0.35				69.3333	4.63813	-0.32	0.13				72.4433	4.3222	-0.34	0.09				134.923	8.67699	0.34
3891						0.745	0.0212132	16.825	0.968736	1.65	0.890955	0.79	0	-0.88	0.034				0.633333	0.125033	-0.51	0.34				0.506667	0.0208167	1.8	4.7e-07				2.37333	0.190088	2.1	1.4e-09				3.29667	0.752219	1	0.006				2.5	0.167033	0.62
3892						6.63	0.141421	42.475	1.42128	14.575	1.06773	12.185	0.700036	0.48	0.18				14.51	2.02119	0.063	0.9				17.2233	1.13103	0.5	0.18				21.6433	2.19409	0.47	0.22				23.7133	2.58003	0.39	0.28				14.6233	3.29025	0.48
3909						149.28	1.3435	241.21	26.6579	127.13	12.7138	118.17	7.43876	-1.1	5e-13				109.22	10.6709	-0.059	0.79				118.977	9.14458	-0.051	0.82				110.66	15.8546	-0.065	0.76				123.443	7.24315	-0.6	0.00011				164.427	5.43633	0.043
3914						0.885	0.219203	9.56	1.51321	0.335	0.275772	0.56	0.0848528	-0.39	0.45				1.06	0.275136	0.42	0.45				1.61	0.383014	0.77	0.12				1.90333	0.346458	0.9	0.059				2.34333	0.399541	-2.1	0.00011				0.346667	0.064291	1.9
3918						32.86	5.06288	29.15	0.961665	33.475	8.84591	30.215	0.784889	-0.08	0.87				48.92	6.88706	-0.45	0.3				40.6333	3.0939	-0.12	0.81				47.0533	1.71658	-0.18	0.71				51.0233	2.37045	-0.69	0.074				34.4333	15.8922	0.72
3949						2.665	0.855599	4.38	0.155563	4.13	0.848528	3.48	0.296985	1.6	4e-06				12.85	2.97955	-1.7	2.6e-07				4.49667	0.38371	-0.66	0.078				8.53	0.631744	-0.73	0.045				9.16667	0.75831	-0.17	0.69				3.97667	0.519647	-0.38
3976						55.66	3.36583	5.97	0.367696	84.975	33.9341	74.295	6.51245	-1.7	0.0006		↓	↓	26.4933	7.19064	-0.21	0.75				25.9767	0.959288	-0.57	0.33				18.7033	3.13149	-0.98	0.065				15.96	2.49664	-3	1e-09		↓	↓	11.49	3.31163	0.037
3984						5.365	0.473762	11.265	0.827315	7.795	1.15258	6.6	0.46669	-1.3	6.4e-09				3.53667	0.435469	0.51	0.03				5.71333	0.637364	0.76	0.0005				6.29333	0.690386	0.6	0.0085				6.31667	0.621718	0.71	0.00042				14.74	1.50718	0.32
3987						45.345	0.445477	50.225	1.33643	53.115	4.65983	48.325	1.43543	0.11	0.73				76.9467	7.86147	-0.17	0.61				77.4533	7.94481	-0.12	0.73				74.3533	8.21967	-0.18	0.59				80.49	6.38082	-0.19	0.52				66.3	1.90819	-0.25
4004						11.195	0.586899	41.665	4.20729	18.765	0.586899	19.74	0.890955	0.63	0.00045				27.2333	3.3475	-0.041	0.87				30.0233	2.135	0.39	0.033				37.37	0.87983	0.54	0.0016				46.8067	0.955004	0.68	0.00015				29.9433	3.45048	0.18
4009	C-catabolism		MdhA ortholog		TCA	303.605	30.6389	318.245	35.023	291.485	26.7923	305.515	3.06177	0.86	3e-06				866.31	58.1049	-0.024	0.93				966.17	40.3922	-0.15	0.5				817.513	40.2676	0.068	0.79				1073.21	87.104	-0.26	0.18				422.663	13.1473	-0.24
4027						0.03	0.0424264	0.155	0.0636396	0.055	0.00707107	0	0	2.9	0.079				0.33	0.13	-0.5	0.61				0.27	0.10583	-2.8	0.043				0.0466667	0.0404145	-1.2	0.22				0.17	0.02	7.5	9.2e-07				8.50667	0.317543	-1.5
4040						4.6	0.0989949	22.2	2.57387	6.605	0.0212132	6.335	0.233345	-1.1	1.1e-06				3.33	0.20664	0.57	0.02				5.61	1.0641	1.1	4.3e-07				7.51333	0.556267	0.95	1.9e-05				7.62333	0.927703	-0.076	0.77				7.28333	0.609289	1
4064						22.625	0.445477	29.615	0.586899	27.02	1.54149	23.29	0.86267	-1.5	3e-08		↓	↓	12.88	1.40424	-0.3	0.34				11.83	2.28094	0.49	0.095				18.97	1.62963	0.56	0.049				22.38	1.76771	-1	8.2e-05				18.2733	2.1422	0.25
4069						4.8	0.268701	9.365	0.53033	6.045	2.21324	5.875	0.473762	0.97	0.00027				14.76	0.792212	0.31	0.3				20.7367	1.07723	0.34	0.24				19.6367	1.85152	0.23	0.45				20.4867	3.91084	0.22	0.45				9.45667	3.03987	-0.013
4097						7.29	0.46669	40.69	1.66877	10.355	0.558614	11.695	0.318198	2	9.2e-23	↑		↑	45.79	3.58325	0.043	0.88				53.48	1.43513	0.28	0.2				58.27	2.42495	0.13	0.59				59.18	5.03718	1.4	1.8e-11	↑		↑	32.0267	7.64709	-0.4
4104						2.25	0.0424264	1.095	0.00707107	1.63	0	1.585	0.0212132	1.7	2e-24				11.3833	1.15001	-0.11	0.57				11.97	1.05432	-0.74	6.7e-07				7.17333	0.395517	-1	5.1e-12				6.74	0.575065	0.88	2.5e-07				6.86667	1.25085	-1.2
4109						0.6	0.0707107	3.12	0.410122	0.68	0.381838	0.96	0.113137	5.3	1.9e-37	↑		↑	37.7333	0.986779	-0.79	0.014				24.81	2.18687	0.054	0.91				41.0867	2.09154	0.15	0.72				49.4933	4.37608	2.2	4.5e-07				4.61333	0.375278	0.69
4114						5.36	0.806102	0.015	0.0212132	3.67	0.0848528	3.085	0.0212132	-7.9	2.1e-13				0.0366667	0.0321455	-0.25	0.92				0.0333333	0.057735	1.8	0.25				0.13	0.052915	0.37	0.87				0.0533333	0.0503322	-0.81	0.0015				5.11	0.857496	-1.5
4117						31.385	0.954594	33.775	2.15668	41.66	1.73948	39.275	2.39709	-3.3	5.3e-79		↓	↓	4.97	0.668132	0.33	0.11				7.07667	0.245832	0.48	0.014				7.27	0.407799	0.61	0.001				8.95	1.00851	-1.8	1.4e-25		↓	↓	15.15	1.46058	-0.15
4124						0.025	0.0353553	0.02	0.0282843	0.045	0.0636396	0.045	0.0636396	-0.68	0.8				0.0233333	0.0404145	1.3	0.6				0.0733333	0.0750555	0.78	0.79				0.0433333	0.0378594	-3.4	0.42				0	0	4.1	0.012				0.7	0.257099	-2.5
4136						18.89	0.551543	32.185	1.88798	27.47	0.876812	24.78	0.608112	0.76	1.2e-06				50.37	4.47343	-0.3	0.079				46.5433	2.61535	-0.18	0.32				46.6767	3.86503	-0.16	0.38				53.25	1.94278	0.49	0.0022				44.49	8.18328	0.24
4146						1.605	0.190919	0.045	0.0636396	493.665	15.4927	281.46	18.6111	-1.9	2.8e-05				0.676667	0.180093	3.9	7.5e-22				11.1467	1.02627	-1.1	0.087				0.34	0.141067	-0.89	0.14				0.44	0.293087	5.5	1.2e-47	↑		↑	117.303	7.94673	-1.5
4152						15.535	1.08187	77.64	6.73166	14.82	0.636396	13.035	0.72832	-2.4	8.4e-27				4.56	0.390384	0.82	0.00041				9.10333	0.283784	0.83	0.00031				8.49333	0.690821	1.1	5.1e-07				11.5933	0.351188	-0.66	0.0038				16.46	2.47231	0.33
4154						54.81	0.0565685	121.365	3.16077	62.225	0.629325	59.44	4.00222	-0.17	0.34				76.7233	8.50314	0.015	0.95				87.88	0.260576	-0.095	0.65				75.4467	8.34683	-0.11	0.6				84.1467	4.12002	-0.11	0.56				84.8667	4.59097	0.77
4170						7	0.537401	17.795	0.813173	9.225	0.883883	11.31	0.296985	0.3	0.29				13.5267	3.28418	-0.26	0.41				12.8433	1.00585	0.38	0.19				18.4667	1.80362	0.5	0.064				22.61	2.54749	0.52	0.054				16.6833	1.96454	-0.88
4171						0.87	0.226274	0.51	0.0282843	1.96	0.339411	2.06	0.282843	-0.45	0.37				1.00333	0.266333	1.7	4.4e-05				3.61333	0.325167	-0.26	0.68				0.87	0.270555	0.12	0.86				1.29667	0.669054	1.6	5.7e-05				4.53333	1.37005	1.1
4179						0.03	0.0424264	0.05	0	0.085	0.0353553	0.08	0.113137	1.9	0.3				0.173333	0.150444	-0.53	0.74				0.133333	0.083865	-2.8	0.19				0.0233333	0.0404145	-0.83	0.6				0.11	0.115326	2.5	0.16				0.273333	0.170098	-2.5
4196						41.7	2.91328	38.365	2.18496	34.24	4.70933	29.79	3.4224	-0.36	0.044				51.3133	7.10001	0.19	0.34				66.44	2.66501	-0.3	0.12				43.8533	5.69096	-0.21	0.27				52.2633	3.63899	-0.24	0.19				58.9867	4.37385	-0.14
4213						6.355	0.912168	6.17	1.35765	7.92	1.56978	9.105	0.176777	2.8	1.4e-26	↑		↑	67.63	2.75311	-0.65	0.0098				49.0433	2.43886	-1.5	7.8e-11		↓	↓	25.3633	3.23545	-1.1	1.2e-06				36.71	4.80451	1.4	5.3e-08	↑		↑	28.8433	0.979864	-0.37
4221	PBD	GH105		RGH	pectin	0.08	0	0.125	0.00707107	0.115	0.0494975	0.12	0.0141421	3.2	1.8e-06				1.10333	0.29023	-1.6	0.00086				0.42	0.137477	-1.3	0.0071				0.476667	0.197569	-0.4	0.45				0.99	0.16	1.1	0.14				0.283333	0.0971253	-1.1
4231						121.365	5.09824	14.84	0.353553	69.34	8.10344	76.505	0.190919	-3.7	3.1e-72		↓	↓	14.29	1.27996	-0.18	0.52				14.35	0.787909	-0.096	0.75				14.0267	0.863153	-0.56	0.015				11.5067	1.27441	-3.7	3e-72		↓	↓	15.2933	1.3606	0.39
4240						1.77	0.0424264	0.365	0.00707107	13.855	2.7365	12.945	1.26572	-3.6	1.3e-08				0.226667	0.0723418	1.9	0.0074				0.97	0.104403	1.8	0.012				0.843333	0.48645	1.5	0.046				0.76	0.05	1.2	0.01				6.81333	0.977053	4.4
4244						1.255	0.0494975	14.005	0.714178	1.715	0.544472	1.08	0.0424264	-1.5	1.2e-06				0.686667	0.0971253	0.59	0.11				1.17	0.272213	1.1	0.00089				1.51333	0.145717	1.2	7e-05				1.91333	0.170978	0.36	0.21				2.69333	0.38371	0.43
4265						10.155	0.346482	47.34	3.26683	11.365	2.08597	11.545	1.44957	0.83	1.8e-09				28.3933	4.18278	0.35	0.0061				40.9733	1.20558	0.09	0.57				31.7433	1.75169	0.018	0.93				33.9867	3.01805	1.3	6.4e-24				43.2933	4.12144	-0.21
4284						19.975	2.34052	68.085	1.44957	26.21	5.09117	19.875	0.742462	-0.56	0.046				21.3733	4.12384	-0.21	0.53				20.88	2.582	0.18	0.6				25.4267	1.7743	0.43	0.15				33.9167	3.26523	-0.36	0.22				26.11	2.41622	0.15
4290						10.965	0.544472	19.99	0.155563	29.29	3.47897	15.46	0.113137	-0.42	0.088				12.8667	1.64044	-0.078	0.82				13.82	1.8256	0.18	0.55				15.31	2.75069	0.39	0.13				19.8533	2.32896	0.51	0.036				26.17	7.52175	0.1
4294						2.88	0.212132	38.555	4.88611	4.2	1.11723	2.04	0.127279	-3.7	6.3e-26				0.346667	0.15695	1.7	9.2e-06				1.23333	0.147422	3.2	7.6e-21				3.30333	0.359212	3.4	2.1e-24				4.4	0.822131	-0.31	0.33				3.89333	0.260064	1.1
4308						57.05	2.50316	163.08	10.847	58.98	3.43654	50.77	0.905097	0.47	0.0072				124.72	23.9077	-0.88	5.4e-08				76.7667	2.69864	-1.1	7.9e-12				61.4933	3.22863	-0.8	8e-07				84.5033	6.98645	-0.9	2.1e-07				51.3367	7.73192	0.32
4366						1.605	0.53033	5.4	0.0282843	2.235	0.0777817	2.375	0.657609	1.1	0.00016				5.4	1.02825	-0.24	0.48				5.18667	0.902792	-0.067	0.87				5.4	0.3	-0.037	0.93				6.22	0.257099	1.9	4.9e-11				9.73	1.57264	-0.96
4370						35.06	0.325269	40.93	1.11723	31.215	0.0777817	32.705	0.162635	0.24	0.28				64.9867	2.84038	-0.33	0.15				58.6667	6.0136	-0.31	0.19				55.1733	3.00084	-0.45	0.036				56.3767	3.77488	-0.42	0.051				43.81	7.46454	0.18
4373						314.335	32.4208	60.62	1.73948	163.535	18.3211	163.825	1.13844	-4.5	1e-58		↓	↓	22.06	1.3927	0.53	0.1				36.2233	7.30323	0.71	0.021				37.7	5.06299	0.54	0.089				37.9367	5.90807	-3.7	6.4e-43		↓	↓	39.1533	9.01477	0.44
4421						4.665	0.106066	11.17	0.0707107	4.05	0.0848528	4.58	0.141421	0.96	2e-07				14.3067	0.323471	-0.39	0.03				12.39	1.18756	-0.32	0.08				11.9933	0.327159	-0.19	0.34				14.8267	2.68876	-0.093	0.68				7.32667	0.655464	0.19
4422						22.22	0.834386	26.03	1.18794	15.96	0.19799	14.83	0.636396	-0.99	0.00018				17.5667	1.59638	0.18	0.59				22.5733	2.90698	0.065	0.87				19.3233	3.09091	0.3	0.32				25.5867	0.709389	-0.84	0.0016				20.7267	1.11733	0.22
4426						0.18	0	0.46	0.0141421	0.305	0.148492	0.315	0.0636396	1.6	0.0026				0.836667	0.313422	0.71	0.049				1.55	0.07	-0.41	0.36				0.656667	0.263122	0.29	0.5				1.19667	0.240278	3.3	4.6e-12				3.02333	0.620108	-1.1
4428						11.29	0.890955	19.64	1.14551	15.215	0.657609	13.46	0.367696	-0.3	0.17				14.38	1.60346	0.35	0.13				20.76	1.21643	0.072	0.8				15.8767	0.827063	0.29	0.2				20.85	1.55894	-0.89	2.3e-05				10.1567	0.312143	0.86
4430						0.665	0.190919	0.855	0.0636396	0.345	0.205061	0.415	0.205061	0.93	0.046				1.98667	0.219393	-0.69	0.15				1.39	0.281603	-0.52	0.29				1.45333	0.510131	-0.28	0.59				1.93667	0.465439	4	6.1e-21				17.64	6.78684	-0.67
4442						0.175	0.0636396	0.6	0.19799	0.765	0.0353553	0.73	0.212132	1	0.15				0.57	0.09	0.69	0.24				1.03	0.27	-0.29	0.7				0.483333	0.196554	-0.053	0.95				0.65	0.034641	5	1.6e-16				9.56	1.19804	0.56
4454						64.965	12.438	1.175	0.120208	54.78	11.8794	32.47	4.36992	-5.7	1.1e-29		↓	↓	1.91	1.08738	1.5	0.0057				6.27333	1.14115	-0.055	0.95				1.94	1.04862	-0.17	0.84				2	0.375899	-3.3	1.9e-12		↓	↓	11.2	2.21705	1.3
4475						43.035	2.60922	40.48	0.226274	44.695	0.0777817	51.43	5.95384	0.71	0.00074				110.797	7.06347	-0.27	0.25				103.973	8.93033	-0.49	0.023				82.7	4.81377	-0.75	0.00021				78.1033	4.33719	-0.2	0.38				62.1033	13.4107	0.08
4479						125.26	5.17602	208.465	7.37512	103.71	4.79418	110.96	6.54781	-1	2.9e-05				96.8233	4.07452	-0.33	0.24				87.3133	10.8989	-0.09	0.79				95.32	6.89194	0.18	0.56				129.293	10.7607	-0.41	0.11				155.883	35.7713	-0.6
4480	C-catabolism		dakA ortholog		D-galacturonic acid pathway	46.645	3.78302	21.39	4.63862	94.34	3.37997	84.565	0.586899	2.6	1e-41	↑		↑	447.287	27.3902	0.54	0.0064				738.207	20.1574	0.001	1				469.1	28.9196	-0.24	0.28				447.217	15.762	1.5	8.4e-15	↑		↑	222.26	14.1108	0.36
4484						11.45	0.127279	9.86	0.905097	15.655	2.35467	10.01	1.7112	-0.33	0.41				14.3033	1.95919	-0.15	0.77				14.6167	1.2967	-0.35	0.43				11.7867	1.87335	-0.12	0.81				15.5767	4.65098	-1.1	0.0032				8.70333	3.66707	0.2
4494						12.18	1.85262	4.935	0.643467	18.635	0.756604	14.465	3.28805	0.25	0.3				22.84	2.21459	0.068	0.83				27.14	1.41067	-0.27	0.31				19.9233	1.34942	-0.34	0.17				21.3267	4.23388	-0.72	0.0024				12.3733	0.980833	0.63
4508						76.82	3.94566	12.995	1.20915	20.55	2.58801	21.56	1.13137	-2.8	2.1e-25		↓	↓	17.1633	0.247857	-0.061	0.88				18.6567	0.375278	-0.52	0.093				12.5733	1.73529	-0.59	0.048				13.47	2.66929	-0.52	0.067				90.2333	27.813	-0.16
4514						105.355	13.8664	39.065	4.90025	78.39	0.79196	108.28	2.82843	-2.1	1e-20		↓	↓	37.4733	3.66827	-0.36	0.18				33.05	3.85454	0.95	2.9e-05				75.86	2.60161	1.1	8.2e-07				94.3267	16.1147	-3.9	2e-62		↓	↓	11.5167	2.3853	0.64
4517						0.865	0.26163	0.245	0.0353553	0.295	0.0212132	0.515	0.0919239	-2.9	1.2e-05				0.183333	0.15308	0.88	0.31				0.393333	0.0404145	-2.2	0.08				0.04	0.069282	-0.34	0.76				0.173333	0.0568624	-2.2	0.00018				0.313333	0.112398	-2
4526						3.19	1.21622	8.505	0.26163	5.525	0.516188	4.115	0.53033	2.1	1e-08	↑		↑	21.75	0.832166	-0.14	0.77				22.4333	0.933613	-0.052	0.92				22.05	2.23401	-0.45	0.25				18.8133	2.84008	1.1	0.003				11.69	0.766225	0.21
4536						12	0.127279	15.65	0.890955	9.55	1.24451	10.345	0.700036	-0.28	0.06				15.5067	2.1189	0.17	0.31				19.79	1.50742	-0.042	0.84				15.8133	0.687192	-0.065	0.74				17.53	0.971545	-0.26	0.09				16.89	3.54696	0.39
4537						31.215	2.82136	75.975	9.76514	48.135	2.75065	44.875	0.205061	0.57	1e-07				72.66	0.890169	0.025	0.87				83.8933	3.56967	-0.13	0.31				69.8867	4.94027	-0.23	0.035				73.15	3.34178	0.034	0.79				53.4833	5.06707	0.36
4558						4.865	0.0636396	3.805	0.233345	50.845	19.6929	14.69	0.961665	0.057	0.88				7.95333	0.571868	-0.45	0.17				6.59667	0.228108	-0.27	0.45				6.94667	0.764221	-0.31	0.37				7.60667	0.706847	0.18	0.59				9.23	2.04507	-0.18
4561						4.065	1.11016	19.995	0.106066	1.615	0.0353553	1.72	0.0141421	2.8	3.1e-10	↑		↑	44.2267	7.83833	0.088	0.89				53.2267	1.69447	0.1	0.87				49.9367	8.47657	0.83	0.073				93.1433	5.05412	-1.3	0.0077				2.83667	0.352326	0.57
4592						4.395	0.162635	3.965	0.0212132	5.135	0.473762	4.685	0.247487	-0.3	0.17				5.60333	0.626445	0.078	0.79				6.70667	0.635164	0.23	0.35				6.91	0.962705	0.39	0.07				8.7	0.86954	-0.85	7.8e-05				4.11333	0.943681	0.83
4622						11.77	0.424264	30.51	1.18794	17.77	0.480833	20.52	0.975807	0.45	0.16				25.31	3.27774	0.19	0.62				32.8233	3.50243	0.23	0.53				31.2067	0.639088	0.42	0.2				40.1133	4.61262	0.14	0.69				21.78	3.61905	-0.48
4626						17.155	2.05768	0.525	0.176777	23.23	4.68105	20.885	0.487904	-3.1	9.3e-20				3.21667	0.306649	1.6	9.5e-07				11.0533	1.27288	0.88	0.013				6.21667	1.18327	0.55	0.14				5.60333	0.386825	-1.8	2.6e-07				8.45333	1.12474	1.4
4654						34.735	4.36285	48.55	2.94156	42.795	0.33234	32.97	0.551543	-2.6	1.4e-59		↓	↓	8.74	1.30675	-0.039	0.88				9.64667	1.15145	0.95	2.6e-09				17.7067	1.17189	0.96	1.1e-09				20.14	2.33861	-2.2	5.2e-44		↓	↓	12.41	0.978724	0.27
4659						5.16	0.424264	14.46	0.650538	6.765	0.0777817	5.38	0.226274	0.47	0.02				11.2333	1.84403	-0.13	0.59				11.6767	1.39105	0.066	0.79				12.33	1.62908	0.16	0.48				14.8233	0.797642	1.2	1.2e-10				20.0333	2.39653	-0.16
4663						17.15	0.39598	5.415	0.487904	27.115	4.63155	15.47	0.438406	-0.88	0.0038				14.6533	0.350048	-0.28	0.45				13.72	1.52748	0.5	0.13				21.83	1.41078	0.028	0.96				17.67	0.595735	-1.3	2e-05				11.8333	2.65432	0.16
4668						94.91	9.74393	32.535	0.0494975	58.775	1.68999	56.855	0.374767	-3.7	7.4e-57		↓	↓	11.11	1.0608	0.82	0.00085				22.21	3.27414	1.2	8.9e-08				27.4767	2.11968	1.2	7.5e-08				30.95	2.07487	-3.6	2.4e-53		↓	↓	13.13	3.57711	0.48
4677						1.765	0.346482	2.075	0.13435	1.24	0.212132	1.3	0.240416	2.7	4.8e-28	↑		↑	18.4267	2.29042	-0.24	0.27				17.6833	2.47946	-0.69	0.00025				11.9733	1.10387	-0.64	0.00073				13.99	1.60353	1.7	1e-11				9.87333	0.775263	-0.05
4682						0.63	0.155563	0.2	0.0848528	1.49	0.452548	1.755	0.247487	5	7.5e-26	↑		↑	31.47	3.89218	-0.71	0.043				21.8633	1.02002	-0.069	0.89				31.4433	1.33665	-0.3	0.45				30.2567	5.31724	5.3	2.3e-29	↑		↑	42.1767	6.50884	-1.1
4694						34.26	5.14774	45.025	1.50614	55.95	9.07925	50.285	0.615183	-1.1	3.3e-05				25.96	6.34593	0.74	0.0041				49.0067	0.165025	0.43	0.12				36.7733	2.95382	1.1	5.9e-06				65.1433	8.41528	-0.65	0.011				36.26	5.76081	1.1
4705						22	0.226274	22.68	1.48492	39.52	5.26087	35.25	0.749533	0.96	1e-07				67.3733	1.48937	-0.0041	0.99				76.21	2.84881	-0.19	0.39				62.23	6.21159	-0.44	0.016				58.6567	3.05523	0.38	0.045				48.0567	11.4326	0.59
4707						17.715	0.106066	12.19	0.282843	21.505	0.869741	19.72	0.226274	-0.41	0.01				20.92	1.73035	0.53	0.00066				34.1733	4.11736	-0.1	0.62				20.4967	1.80206	0.26	0.12				29.6933	4.07446	-0.21	0.21				25.5633	2.09786	0.89
4721						159.375	7.37512	25.78	0.0989949	112.505	18.9292	103.84	0.975807	-3.5	1.2e-71		↓	↓	22.6633	3.87837	0.28	0.23				31.2467	0.792549	0.29	0.21				29.11	1.84366	-0.088	0.75				25.25	1.43732	-3.3	1.1e-66		↓	↓	26.6133	6.64219	0.032
4726						4.955	0.233345	4.46	0.735391	11.025	1.54856	16.005	0.431335	5	1.1e-84	↑		↑	251.577	23.7621	0.68	0.0071				459.023	34.8647	-0.6	0.021				174.733	14.3953	-0.43	0.11				220.57	23.4335	2.3	7.7e-18	↑		↑	39.5167	4.02479	0.68
4737						0.175	0.0777817	0.13	0.0424264	0.375	0.0353553	0.45	0.0282843	5.7	3.5e-17				14.34	1.51793	-0.13	0.78				14.89	1.25367	-0.26	0.51				12.53	0.713583	0.054	0.91				17.6067	2.43943	3.5	3.4e-07				3.39	0.985343	-0.2
4744						10.38	1.82434	5.405	0.0212132	19.83	2.89914	18.795	0.431335	2.1	1.7e-20	↑		↑	68.8933	7.67461	0.026	0.94				79.5167	2.23146	0.0039	0.99				72.34	3.03605	0.075	0.8				85.7267	5.19514	0.71	0.0023				28.1833	7.94403	-1.4
4748						35.5	2.50316	4.12	0.212132	49.745	9.11461	38.045	1.90212	-0.97	7.2e-10				28.51	2.16613	0.06	0.79				33.7333	0.863153	-0.0032	0.99				29.87	1.7476	-0.13	0.5				30.8067	0.440946	-0.91	6.3e-09				31.6633	7.4705	0.27
4751						2.565	0.13435	5.42	0.410122	5.31	0.212132	4.13	0.707107	1	0.033				8.07667	0.879905	-0.42	0.44				6.86	0.412189	0.13	0.84				9.26333	0.471204	-0.11	0.86				8.84	0.955353	0.67	0.17				6.89	2.39902	0.29
4767						24.195	4.77297	50.955	3.14663	19.215	3.89616	24.06	0.296985	0.74	0.029				63.8533	16.515	-0.43	0.26				53.7833	1.69954	-0.18	0.66				58.8467	4.4276	-0.063	0.9				72.13	9.76519	0.075	0.86				42.57	6.94236	-0.78
4774						0.12	0.0707107	0.065	0.0494975	0.085	0.0212132	0.17	0.155563	5.8	4.8e-23				10.71	0.495076	-0.075	0.8				11.5433	0.0737111	-0.48	0.033				8.07333	0.899852	-1.1	3.6e-08				5.76667	0.524436	4.1	7.1e-12				3.44667	0.915114	-2.2
4791						6	0.735391	7.705	0.388909	7.355	0.374767	8.065	0.233345	0.81	1.7e-06				16.4933	1.47073	0.33	0.033				23.57	0.53507	-0.39	0.015				13.2233	0.420991	-0.52	0.00065				13.54	1.78412	1.1	4e-11				21.3133	2.44933	0.23
4843						8.145	0.714178	14.295	0.374767	8.56	0.721249	9.185	0.643467	1.8	1.7e-09	↑		↑	44.9167	6.65898	-0.051	0.91				49.1233	6.02664	0.17	0.66				52.79	1.30885	0.14	0.72				58.3533	4.32668	0.84	0.0071				24.2767	2.82666	0.37
4847						4.435	0.799031	21.39	0.410122	8.195	1.68999	7.315	0.558614	1.1	0.0022				15.4533	3.13187	0.11	0.81				18.9433	2.75424	-0.46	0.24				11.83	3.05776	-0.096	0.84				17.0767	3.24648	0.65	0.1				11.71	4.55141	0.55
4851						0.72	0.19799	0.23	0.240416	0.775	0.205061	0.36	0.127279	3.7	2.2e-15				14.73	2.85636	0.12	0.8				18.1567	1.41987	-0.33	0.44				12.3033	0.193993	-0.08	0.87				16.4733	2.2643	5.4	4.1e-32	↑		↑	51.84	7.26349	-0.97
4860						30.4	8.21658	2.9	0.0707107	23.315	2.12839	43.975	3.96687	-2.8	9.3e-31		↓	↓	6.85	1.47024	-0.72	0.0083				4.73	0.32078	0.22	0.48				8.38	0.81431	0.75	0.0033				13.58	2.52095	-3.3	1.2e-40		↓	↓	5.3	1.53971	-0.31
4862						3.675	0.502046	17.7	0.240416	3.26	0.0989949	3.09	0.424264	0.19	0.47				6.57667	0.274651	0.19	0.48				8.48667	0.932756	-0.32	0.21				5.51333	0.48346	0.0077	0.99				7.81667	0.879905	1.6	4.8e-14	↑		↑	18.5533	3.98905	-0.72
4875						9.205	0.219203	8.655	0.0494975	9.985	2.11425	8.3	0.240416	3.1	3.6e-12	↑		↑	126.563	7.2186	0.8	0.1				249.99	12.1752	0.65	0.21				206.943	35.4251	1.3	0.0034				371.1	45.5356	-0.00043	1				15.3633	5.50727	0.13
4876						7.6	1.76777	4.71	0.141421	14.455	2.65165	13.23	0.735391	6.7	8.4e-29	↑		↑	1265.93	183.015	0.4	0.61				1898.51	201.191	0.35	0.66				1679.16	230.38	0.73	0.3				2473.85	435.37	1.7	0.0065	↑		↑	41.7967	9.4327	-0.63
4878						643.79	2.22032	421.4	15.2028	350.92	18.3565	355.605	24.0204	-2.1	6.1e-29		↓	↓	231.757	5.84548	-0.2	0.4				229.36	14.8974	0.19	0.42				276.717	10.7657	0.1	0.69				293.96	24.9553	-3.6	1.1e-80		↓	↓	87.1233	4.76099	0.36
4885						9.145	0.799031	15.475	0.0919239	5.97	0.735391	9.31	0.438406	0.38	0.2				18.67	0.992018	-0.58	0.048				14.1733	1.13795	0.25	0.45				23.33	1.27824	-0.45	0.13				16.1133	2.10837	0.98	0.00042				30.3633	5.58141	-0.43
4886						0.94	0.155563	1.77	0.19799	2.465	0.219203	1.915	0.431335	3.1	3.2e-29				12.6133	1.13562	-0.38	0.19				10.9733	0.085049	-0.38	0.2				10.2333	1.34675	-0.5	0.071				10.5467	0.402534	3.4	3.1e-34				16.1667	1.59001	-0.29
4901						233.405	10.444	62.11	6.61852	179.77	4.11536	152.62	8.1883	-3	5e-68		↓	↓	46.8367	2.84247	-0.024	0.93				52.2467	5.23005	0.13	0.57				53.76	4.54485	0.21	0.31				64.29	7.03763	-3.3	2.5e-83		↓	↓	39.15	3.9552	0.81
4905						31.045	2.59508	23.105	2.15668	34.88	3.54968	32.98	0.113137	0.45	0.016				66.73	2.73183	-0.093	0.7				70.9933	4.432	-0.21	0.33				60.7333	5.92323	-0.3	0.12				64.08	4.97967	-0.41	0.032				38.93	1.72078	-0.84
4913						7.415	0.629325	10.53	0.551543	11.02	0.565685	12.425	0.615183	1.8	1.2e-40	↑		↑	41.25	0.43715	0.14	0.32				51.59	0.95974	-0.24	0.068				36.7367	1.63745	-0.35	0.0041				38.34	1.98502	2.3	6e-68	↑		↑	63.09	6.0116	-0.32
4915						14.295	1.22329	37.575	2.62337	16.29	0.367696	15.935	1.40714	0.35	0.055				28.5867	1.05121	-0.25	0.2				27.2633	1.22598	-0.022	0.94				29.5567	0.557704	-0.091	0.68				31.74	1.43262	0.19	0.32				27.26	3.25474	-0.2
4921						2.86	0.212132	6.8	0.311127	7.93	0.0565685	4.855	1.46371	4.1	6.3e-39	↑		↑	79.3333	13.8513	-0.19	0.6				79.0567	9.55121	-0.0053	0.99				83.1533	5.76438	-0.16	0.65				83.9433	2.02268	2.8	7.6e-18	↑		↑	32.7667	5.83788	0.63
4933						160.405	10.0763	35.885	0.671751	85.66	14.821	82.04	3.37997	-2.2	1.2e-30		↓	↓	56.4933	7.12928	0.35	0.1				81.4233	8.25616	-0.081	0.76				56.08	4.58745	-0.27	0.21				55.3333	1.16723	-1.2	5.8e-10				120.343	45.5687	0.17
4936						4.12	0.381838	9.63	0.339411	5.115	0.26163	6.13	0.325269	1.2	3.5e-16				14.79	1.96398	0.6	3.4e-06				25.4333	2.28889	-0.016	0.94				15.3733	1.57881	-0.019	0.93				17.27	0.980153	1.4	3.6e-23	↑		↑	18.6767	2.9927	-0.17
4939						7.11	0.0282843	10.66	1.27279	6.935	0.799031	7.23	0.155563	0.2	0.4				12.8	1.12654	-0.6	0.0059				9.59667	0.204287	-0.44	0.056				9.94333	0.722657	-0.31	0.19				12.2167	0.440719	-1.2	1.9e-08				5.09	0.635059	0.34
4941						4.13	0.678823	7.045	0.756604	2.475	0.190919	2.845	0.190919	4.5	1.1e-78	↑		↑	145.787	20.5155	-0.12	0.71				152.423	5.11318	-0.28	0.3				126.193	9.21473	-0.37	0.14				133.5	6.20525	1.1	1.2e-05				14.6733	0.470142	1.2
4945						4.39	0.268701	13.615	0.671751	9.535	1.60513	7.065	0.0494975	2.3	6.8e-28	↑		↑	34.43	0.421545	-0.2	0.43				34.1067	4.10057	-0.23	0.33				30.7933	3.71238	-0.49	0.02				28.9367	0.803264	1.4	3.2e-10	↑		↑	18.8967	4.56504	0.39
4947						60.21	3.8608	57.765	6.73873	47.505	9.12875	46.995	2.01525	-0.42	0.019				70.9533	8.51802	-0.15	0.48				72.38	6.62781	-0.17	0.42				66.04	4.40841	-0.35	0.06				65.8833	4.55563	0.092	0.65				107.293	8.36503	-0.37
4950						10.56	1.35765	2.365	0.0494975	1.065	0.233345	1.795	0.219203	-2.1	1.5e-26				3.87333	0.146401	0.36	0.13				5.64667	0.193477	-0.0092	0.98				4.04667	0.629788	0.16	0.54				5.13	0.502096	-1.8	1.9e-21				4.97667	0.348186	0.25
4952						0.685	0.13435	0.39	0.127279	1	0.212132	1.035	0.0353553	0.56	0.24				1.58	0.31225	-0.62	0.2				1.17	0.391535	-0.85	0.074				0.923333	0.259294	-0.59	0.22				1.23333	0.330807	1.5	0.00037				3.28667	0.749022	-2.5
4981						27.32	2.50316	42.55	0.0989949	25.25	3.36583	35.095	0.318198	-2.1	1.1e-40		↓	↓	9.83333	2.34458	0.69	1.8e-05				18.0467	1.48544	1.3	2.2e-17				25.1433	3.40714	1.2	8.7e-15				26.2633	0.433167	-0.78	6.3e-07				26.7167	4.15192	0.68
4982						56.995	0.176777	32.325	2.48194	41.89	3.77595	45.655	1.80312	-1.8	9.3e-23		↓	↓	26.57	4.22501	0.32	0.13				37.62	1.99196	0.28	0.2				33.8067	3.40855	0.3	0.15				38.62	5.59467	-1.3	5e-13				39.54	4.72079	0.047
4989						4.475	1.06773	38.555	2.82136	7.575	1.56271	6.51	0.0565685	1.2	2.8e-09				15.7333	0.639713	0.29	0.15				21.9	0.914112	0.11	0.64				17.8367	2.12653	0.39	0.038				24.43	1.74949	1.4	1.3e-12	↑		↑	19.3733	1.34649	0.42
4990						0.05	0	0	0	0.025	0.0353553	0	0	-0.12	0.98				0.0766667	0.0750555	-1.8	0				0.0266667	0.046188	-1.8	0				0.0233333	0.0404145	0.23	0.94				0.11	0.0964365	-1.9	0.45				0.0266667	0.046188	-0.14
4996						16.1	3.22441	7.865	1.20915	94.8	17.7484	44.045	2.04354	-1.6	1.9e-09				8.30667	2.27509	0.13	0.72				10.3333	0.921159	0.039	0.93				8.98	2.64172	0.26	0.42				11.7833	0.74144	-1.1	5e-05				12.71	1.69009	-0.13
4999						0.01	0.0141421	0	0	0	0	0.04	0.0141421	-0.68	0.8				0.00666667	0.011547	3.5	0.062				0.113333	0.0737111	1.4	0.59				0.02	0.02	2.4	0.26				0.0533333	0.0472582	11	1.1e-13	↑		↑	38.5767	10.2836	0.11
5000						0	0	0.03	0.0424264	0.03	0.0424264	0	0	3.1	0.46				0.0166667	0.0288675	1.4	0.61				0.0466667	0.0503322	-0.22	0.96				0.0133333	0.023094	-3.4	0.42				0	0	7.2	0.043				0.3	0.072111	-1.2
5007						33.185	0.0919239	5.12	0.19799	16.175	2.99106	15.985	0.0777817	-4	1e-48		↓	↓	3.28667	0.300888	0.48	0.16				5.19	0.532541	0.2	0.6				3.98	0.400375	0.079	0.86				4.11333	0.978485	-2.9	1.3e-29		↓	↓	7.43	1.12942	-0.44
5011						72.245	10.1187	8.44	1.90919	367.465	166.771	174.29	13.7603	-2.2	0.00059		↓	↓	24.9267	4.31574	-0.27	0.76				23.38	3.58808	0.83	0.26				46.1967	19.304	-0.21	0.81				25.4333	5.75922	-1.6	0.011		↓	↓	39.0467	19.2896	1.1
5013						27.24	0.0424264	47.5	2.09304	27.27	0.961665	28.06	1.4425	-0.23	0.4				36.57	4.48421	-0.54	0.038				28.47	2.4717	0.21	0.48				44.5033	3.70087	0.1	0.76				46.4033	3.5724	-0.73	0.0035				27.3033	1.70119	-0.09
67964						4.06	1.3435	16.02	0.0707107	2.3	0.268701	2.845	0.516188	-0.2	0.56				5.56667	0.627721	1.6	8.4e-09	↑		↑	18.5667	2.04182	1.1	0.0002				12.13	2.86878	1.1	9.5e-05				14.05	5.79268	4	1.2e-45	↑		↑	107.033	2.69647	0.86
5026						14.37	1.95161	11.77	0.452548	7.655	0.883883	6.79	0.438406	1.7	9.8e-11	↑		↑	71.48	8.54044	-0.59	0.026				53.8567	4.04104	-0.083	0.81				70.7167	3.65174	-0.44	0.11				62.4467	3.9538	0.82	0.0021				42.7033	16.5767	-0.93
5041						12.88	1.81019	48.24	1.6122	14.29	2.63044	14.3	1.25865	-0.19	0.39				17.7667	1.33822	0.4	0.062				26.62	0.995942	0.57	0.0051				27.63	2.6446	0.76	6.8e-05				35.6733	0.188768	0.47	0.023				29.8067	2.29287	0.37
5048						244.565	5.32451	420.97	26.5306	228.205	20.7677	224.905	4.08001	0.2	0.35				441.823	11.8562	-0.38	0.074				385.04	19.0106	-0.35	0.11				363.76	29.7085	-0.5	0.013				369.36	33.2403	-0.52	0.01				283.383	23.3803	-0.26
5058						5.765	0.304056	11.79	1.0748	16.235	1.40714	12.805	0.275772	1.2	1.2e-05				21.2867	1.65425	-0.36	0.26				18.81	2.73269	0.26	0.44				26.69	1.75821	0.14	0.7				27.7	1.32917	-0.048	0.9				9.38667	2.74219	-0.092
5063						12.71	1.86676	18.025	1.33643	15.04	2.6163	12.06	0.721249	0.18	0.59				22.6567	3.03981	-0.064	0.89				24.63	1.27389	-0.16	0.68				21.35	0.932577	-0.5	0.12				19.0267	2.29857	-0.34	0.29				16.8467	3.82478	0.78
5064						28.95	0.0989949	98.79	2.72943	19.48	4.1295	18.52	1.40007	-1.4	1.4e-16		↓	↓	17.1133	1.61274	0.51	0.0045				27.71	3.35662	0.68	8.6e-05				28.6933	0.549939	0.97	2.7e-09				39.6233	4.06726	-0.52	0.0023				33.6533	3.15529	0.87
5066						109.775	2.34052	113.31	0.622254	79.405	8.7752	85.94	9.06511	-0.65	3.8e-05				109.903	5.79107	-0.44	0.0062				91.7633	6.67167	0.11	0.6				124.22	9.9795	-0.27	0.11				107.793	6.20174	-0.61	0.00012				119.58	17.9832	-0.016
5072						2.895	0.148492	7.615	0.643467	4.035	0.106066	3.285	0.205061	0.46	0.017				6.25333	0.758705	0.0073	0.98				7.12667	0.406735	0.14	0.5				7.25333	0.289885	0.36	0.048				9.48667	1.09715	0.54	0.004				7.06667	0.626844	-0.15
30465						2.075	0.120208	0.065	0.0919239	7.01	1.27279	11.285	1.23744	0.36	0.51				4.20333	0.395517	2	8e-06	↑		↑	18.7333	1.47256	2	3.8e-06	↑		↑	18.1367	2.20003	1.7	0.00014				16.1767	0.950438	-0.0036	1				3.43333	0.865583	-2.4
5088						73.26	3.5921	45.24	0.551543	69.315	8.08223	64.375	2.65165	-2.2	1.7e-19		↓	↓	24.36	2.36806	-0.84	0.0015				15.4533	0.802766	-0.47	0.098				18.4233	1.29947	-0.36	0.22				22.4967	1.93019	-3.2	1.9e-36		↓	↓	13.4533	3.20347	-0.5
5091						12.2	1.86676	2.095	0.148492	13.46	1.40007	15.025	0.898026	-0.53	0.049				13.2633	0.508462	0.2	0.54				17.29	3.07693	0.14	0.68				15.34	0.672235	-0.046	0.91				15.1833	2.37748	-0.28	0.32				16.7333	2.45441	0.39
5095						19.75	0.169706	52.88	2.50316	22.275	5.36694	20.22	2.30517	0.75	1.4e-06				52.23	3.31995	-0.48	0.0013				42.3667	2.02954	0.028	0.9				55.9067	6.48772	0.052	0.8				64.0667	5.81186	0.4	0.013				43.46	0.865332	0.19
5107						10.175	0.742462	0.335	0.0777817	0.29	0.268701	0.29	0.155563	0.063	0.93				16.71	0.92	-0.2	0.76				16.52	1.20449	-0.46	0.43				12.7467	1.68776	-0.19	0.77				17.3467	1.64986	0.27	0.63				20.2933	4.21683	-1.4
5112						4.115	0.13435	0.645	0.275772	2.59	0.636396	2.385	0.502046	-4.6	1.2e-09				0.266667	0.0493288	1.5	0.11				0.863333	0.20108	1.2	0.24				0.636667	0.0550757	1.8	0.039				1.11667	0.251462	-2.5	2.8e-05				1.19333	0.301386	1.2
5119						16.09	2.33345	5.9	0.509117	47.97	1.64049	16.885	1.09602	-1.6	3e-08				8.18333	0.416333	-0.71	0.024				5.65667	0.310698	-0.82	0.0077				4.85333	0.371663	-0.8	0.0092				5.56333	1.00231	-4	2.4e-39				1.65667	0.255408	-1
5127						2.9	0.339411	1.145	0.176777	1.215	0.0636396	1.44	0.537401	2.2	1.2e-13	↑		↑	21.0867	0.831525	-0.037	0.93				23.3233	3.39042	-1.4	5.2e-08		↓	↓	8.16	0.884534	-1.3	4.4e-07				9.88667	1.92513	0.71	0.025				7.90667	0.611583	-3.3
5135						85.505	0.00707107	40.375	0.982878	45.01	0.424264	39.29	0.254558	-5.2	5.3e-53		↓	↓	3.59333	1.59679	-0.82	0.043				2.31333	0.245832	-0.082	0.88				3.55667	0.604759	-0.031	0.96				4.17	0.582838	-3	4.3e-20		↓	↓	17.2867	4.62669	-0.043
5140						37.995	0.912168	37.505	5.48008	30.885	0.72832	37.665	3.21734	-1.7	1.5e-18		↓	↓	18.6133	2.83735	0.042	0.89				21.74	0.583866	0.25	0.29				23.18	0.160935	0.84	7.8e-06				39.4367	6.8288	-0.9	2.1e-06				33.8333	4.80933	-0.39
5148						10.14	0.0707107	10.84	0.707107	17.365	0.756604	17.9	0.0141421	1.5	1.7e-26	↑		↑	43.84	1.46058	-0.23	0.12				42.51	1.9961	-0.34	0.013				36.3633	2.47146	-0.43	0.0011				38.4433	0.817945	0.93	1.8e-11				32.34	0.563471	0.062
5164						8.62	0.438406	57.795	4.43356	11.835	3.5426	7.44	0.622254	-2.1	1.2e-25				3.09	0.35	0.91	2.3e-05				6.58	0.685493	1.3	5.1e-10				7.78	0.38	1.8	1.2e-19				12.3467	0.170392	-0.47	0.011				10.41	1.61242	0.84
109249						13.8	3.1537	0.69	0.537401	36.905	3.92444	29.795	0.26163	-2.5	3.2e-18				3.81333	0.980221	2.1	4.3e-15	↑		↑	18.88	3.68908	0.56	0.094				5.9	0.821645	0.55	0.097				6.57667	2.00988	-1.8	8.9e-11				6.51333	0.65041	2
5196						7.25	1.40007	3.54	0.39598	5.165	1.393	4.935	0.558614	-0.14	0.72				10.3267	0.956155	-0.16	0.72				10.46	1.58745	-0.83	0.02				6.1	0.939521	-0.7	0.055				7.54667	1.39719	-0.043	0.93				11.8933	5.32903	0.37
5202						20.82	0.763675	21.805	0.0636396	15.035	0.374767	13.685	0.487904	-0.38	0.071				25.1267	1.44227	-0.24	0.31				24.0967	0.498631	0.11	0.67				28.48	1.61	-0.071	0.8				28.2767	1.25894	-0.64	0.0018				22.44	6.63663	0.14
5206						3.015	0.318198	10.71	1.68291	7.21	0.777817	2.015	0.176777	-0.2	0.59				4.12	0.521153	0.43	0.25				6.27333	1.00729	0.17	0.7				4.81	3.18473	1.3	3e-05				11.73	7.64385	2.2	4.5e-12	↑		↑	22.68	2.89791	-2.2
5209						212.575	6.89429	312.645	21.1071	232.965	17.6565	241.41	22.1466	0.27	0.11				403.743	26.6097	-0.2	0.28				398.573	12.003	-0.12	0.54				388.523	18.446	-0.3	0.077				387.403	25.044	-0.23	0.19				303.167	33.1267	0.017
5227						31.71	1.30108	123.95	9.06511	57.84	6.75994	63.925	3.11834	-0.84	0.0025				27.8833	4.03641	0.35	0.28				40.1633	4.03366	0.41	0.18				38.8067	0.770087	0.43	0.15				44.3833	5.57238	-0.27	0.36				43.8133	3.63514	-0.35
5233						1944.25	46.1458	352.175	24.6851	548.225	2.51023	521.865	1.1243	-4.8	2.2e-182		↓	↓	106.993	4.05503	0.22	0.28				141.357	9.93163	1.2	4.5e-14				257.35	11.4796	0.98	8.5e-10				249.907	28.2648	-5.7	7.8e-249		↓	↓	64.0067	7.43143	0.16
5247						0.81	0.678823	1.34	0.480833	1.755	0.685894	1.555	0.700036	-0.19	0.84				1.11667	0.104083	0.66	0.42				2.02667	0.658584	1.1	0.15				2.45667	0.446132	0.81	0.3				2.29	1.30219	1.8	0.0052				4.88333	0.67545	-0.54
82260						7.325	0.770746	36.065	1.50614	31.465	2.70822	17.93	1.13137	-1.3	2.5e-06				4.64333	0.82549	1.9	3.4e-14	↑		↑	19.8833	0.59096	2.1	1.3e-17	↑		↑	21.5467	3.72175	2.4	6.8e-23	↑		↑	29.67	3.84536	1.1	1.6e-05				26.8433	2.011	1.4
5250						31.355	0.247487	16.63	0.650538	21.585	2.35467	19.53	2.10718	-0.18	0.45				43.5933	3.18924	0.23	0.35				58.08	6.47732	-0.49	0.028				32.5767	3.16323	-0.5	0.022				36.3833	3.24149	-0.19	0.43				45.9333	2.14255	0.34
5270						0.535	0.33234	2.36	0.0141421	1.34	0.183848	0.9	0.127279	7	4.8e-55	↑		↑	108.28	25.4994	-0.49	0.22				87.04	3.02544	-0.58	0.13				75.7367	7.21659	-0.47	0.23				92.2633	7.40531	4.2	1.3e-20				16.8667	2.68712	0.092
5275						76.05	0.268701	14.415	0.954594	119.025	13.9936	131.3	9.37624	0.99	0.00078				237.963	12.1192	0.26	0.46				323.51	34.1433	-0.13	0.74				227.69	3.00526	0.25	0.49				334.08	53.362	-4.7	6.6e-52		↓	↓	4.77333	2.12312	3.3
5278						30.67	1.32936	14.59	1.40007	37.635	0.360624	36.92	4.79418	0.3	0.05				59.27	5.68837	-0.13	0.45				61.3667	1.40603	-0.62	9.3e-06				40.48	2.92631	-0.62	9.6e-06				45.7667	4.02175	0.18	0.25				58.0733	4.76324	-0.28
5296	TF		gaaX ortholog	D-galacturonic acid repressor		1.475	0.120208	3.815	0.00707107	2.36	0.127279	2.43	0.240416	4.4	6e-85	↑		↑	50.32	4.51631	-1.4	4.5e-16		↓	↓	21.42	2.17869	-0.97	6.2e-08				27.0567	2.33035	-1.2	8.2e-13				25.0833	2.92161	2.8	4.6e-34				17.32	2.75947	-0.16
5308						0	0	0	0	0.02	0.0282843	0.02	0.0282843	0	1				0	0	0	0				0	0	0	0				0	0	0	0				0	0	0	1				0	0	3.1
5319						6.43	0.169706	3.085	0.176777	11.43	1.68291	10.225	0.0919239	-2.3	2.9e-12				2.08667	0.100167	1.6	7.5e-07				7.06667	0.796513	0.61	0.11				3.33333	0.47606	1.1	0.0013				5.22	0.911098	0.21	0.54				12.4433	0.470142	1
5324						46.065	9.2136	118.925	16.6948	46.105	11.5471	41.365	2.2981	-0.47	0.14				52.2433	6.89755	-0.081	0.85				55.9833	4.20757	-0.072	0.87				52.1867	6.30005	0.34	0.33				78.1867	9.10443	-0.52	0.11				53.72	3.18124	0.69
5330						4.265	0.445477	0	0	6.545	0.756604	4.695	0.219203	-4.1	4.5e-13				0.38	0.180831	-0.5	0.63				0.31	0.170587	-0.48	0.65				0.29	0.257099	-0.99	0.33				0.226667	0.113725	-4	1e-13				0.446667	0.228983	-0.11
5337						0.745	0.219203	0.9	0.127279	0.26	0.0424264	0.125	0.0919239	5.1	2e-52	↑		↑	40.57	1.05057	0.31	0.32				56.9867	4.16791	-0.56	0.047				29	3.21383	-0.79	0.0028				27.7867	2.17031	3.5	7.9e-25				14.0133	4.57924	-1.6
5345						5.85	0.381838	7.185	0.0919239	1.49	0.19799	1.825	0.0636396	4	1.5e-21	↑		↑	146.32	18.1169	-5.8	4.4e-51		↓	↓	2.94667	0.865583	-0.95	0.03				79.59	3.39439	-0.89	0.042				93.3967	13.288	2	2.8e-06	↑		↑	38.9733	11.3527	-6.1
5347						0.125	0.0353553	0.225	0.00707107	0.29	0.268701	0.47	0.0848528	4.9	2.4e-12				5.76333	0.632166	-0.87	0.00097				3.57	0.47571	-0.66	0.015				3.84333	0.338428	-0.53	0.053				4.72	0.48775	3.4	2.2e-06				2.15667	0.219621	-0.73
5350						116.735	0.205061	39.19	1.24451	49.88	6.03869	38.35	0	-3.5	2.2e-107		↓	↓	16.1633	3.92105	0.42	0.023				24.48	2.13909	0.61	0.00042				25.8467	2.54433	0.55	0.0015				28.0433	1.41846	-2	3.6e-39		↓	↓	50.1733	3.82403	-0.44
5359						432.505	5.63564	4.165	1.57685	539.68	1.40007	538.82	58.4919	-1.3	0.00018				270.757	34.5293	-1.6	2.6e-06		↓	↓	102.257	17.0516	-0.65	0.092				180.323	44.5733	1.1	0.00092				709.637	146.682	-3.8	1.9e-27		↓	↓	51.9533	9.10687	1.8
5363						17.385	7.14885	40.24	0.975807	15.82	0.325269	17.335	0.318198	2.2	3.2e-14	↑		↑	127.237	10.4704	-0.69	0.019				89.5967	10.2283	-0.6	0.046				88.1667	18.0773	-0.45	0.14				110.293	17.5164	0.036	0.93				29.4867	7.59337	-0.64
5366						5.385	0.516188	3.68	0.0707107	5.76	0.59397	5.53	0.86267	5.3	5.2e-111	↑		↑	337.283	19.3403	-0.14	0.6				347.427	32.7566	-1.4	1.7e-12		↓	↓	138.353	13.157	-1.4	9.4e-13		↓	↓	155.493	21.2326	2.6	2.5e-26	↑		↑	53.4633	0.671143	0.027
5368						0.095	0.13435	0.055	0.00707107	0.21	0.0424264	0.29	0.169706	0.06	0.99				0.153333	0.0550757	3	0.0013				1.40333	0.414045	1.3	0.29				0.383333	0.153731	1.4	0.2				0.483333	0.244199	4.6	5.5e-06				3.90333	0.826821	1.2
5369						0.02	0.0282843	0	0	0.02	0.0282843	0	0	1.6	0.41				0.0966667	0.0321455	-5.7	0.11				0	0	0.44	0.79				0.136667	0.100167	0.27	0.88				0.14	0.192873	3.5	0.048				0.383333	0.228108	-7.7
5371						7.24	0.183848	32.795	3.55675	5.41	0.523259	5.47	0.0141421	-0.36	0.076				8.89	0.745386	0.11	0.65				10.9233	1.17373	0.44	0.027				12.65	0.571052	0.76	2.4e-05				17.8033	0.433628	0.023	0.93				12.3	1.49342	-0.18
5377						56.605	3.44361	39.2	1.8809	45.645	0.0212132	43.11	0.834386	-2	1.6e-24		↓	↓	21.82	4.76192	0.33	0.15				31.1733	3.27589	0.024	0.94				23.29	3.66059	0.033	0.92				26.3767	1.2446	-1.4	3.3e-12		↓	↓	36.5433	1.79344	0.74
5387						48.75	5.572	126.6	1.65463	58.58	17.508	62.61	1.01823	-0.49	0.038				54.7133	12.4477	0.14	0.63				68.3133	2.88275	0.66	0.0041				90.2867	5.21634	0.53	0.023				93.36	1.76859	-0.65	0.0055				52.23	9.47738	0.34
5400						9.195	0.0777817	25.055	1.32229	14.13	0.254558	13.03	0.282843	0.9	2.7e-06				27.0567	0.660025	-0.33	0.11				24.3567	1.33717	0.21	0.35				32.83	1.34547	-0.014	0.97				31.68	0.942974	0.48	0.017				21.49	4.80844	0.073
5403						5.09	1.66877	2.185	0.176777	3.91	0.537401	3.31	0.212132	2.5	6.6e-11	↑		↑	44.5133	8.28783	-0.071	0.9				48	3.77894	-0.36	0.42				36.2867	1.58222	-0.19	0.69				45.9467	0.379781	-0.34	0.43				6.69667	0.750822	-0.7
5407						42.605	0.247487	16.61	1.15966	25.325	1.94454	21.66	1.76777	-2	1.2e-61		↓	↓	16.88	0.629841	0.19	0.19				21.8633	0.77938	0.33	0.014				22.24	1.37226	0.23	0.1				23.3533	2.32951	-2	2.4e-63		↓	↓	17.86	2.40763	0.37
5431						22.15	1.54149	16.945	1.54856	22.745	5.66393	21.28	1.82434	0.11	0.64				37.6467	2.19208	0.087	0.76				45.43	3.3074	-0.046	0.88				38.31	1.26787	-0.36	0.1				34.6133	2.58369	-0.32	0.15				29.8833	6.70528	-0.026
5436						82.205	4.85782	51.985	1.63342	48.34	0.975807	39.12	2.17789	-1.8	5.5e-17		↓	↓	37.4733	8.94915	-0.13	0.64				38.6433	3.67418	-0.036	0.92				38.3367	3.89323	0.1	0.72				47.5333	3.34165	-2.2	2.5e-25		↓	↓	29.33	2.61421	0.034
5446						21.81	1.83848	7.35	0.113137	11.245	0.304056	12.85	0.961665	0.81	6.6e-06				60.0067	3.98221	-0.7	4.5e-05				41.9967	2.49893	-1.3	4.9e-16				25.14	4.22721	-1.4	6.4e-18		↓	↓	26.8567	1.76322	0.87	9.9e-07				66.8533	4.86297	-1.1
5460						18.96	1.85262	27.075	0.968736	15.955	1.95869	16.69	0.0707107	-1.3	1.8e-09				12.49	2.96182	-0.71	0.0015				8.64667	0.68661	-0.62	0.0064				8.51667	1.07482	-0.41	0.08				11.0767	1.77314	-1.6	1e-13		↓	↓	10.7867	1.04582	-1.2
5466						24.815	2.97692	57.065	1.1243	57.055	3.65574	49.165	1.73241	0.59	0.027				58.87	6.13748	-0.47	0.097				48.2633	2.41339	0.4	0.16				81.58	7.14148	0.36	0.21				89.2867	4.45579	-0.24	0.41				35.3767	11.0124	0.13
5502						45.115	9.11461	3.255	0.346482	28.195	3.71231	19.655	1.19501	-2.3	7.7e-10		↓	↓	14.4467	1.48382	0.35	0.45				20.87	1.04843	1.3	0.00029				38.3	5.77042	0.63	0.13				26.4	3.06152	-2.5	5.3e-11		↓	↓	13.5967	5.29787	0.88
5504						26.195	1.63342	27.155	0.841457	19.755	1.06773	25.365	0.26163	0.79	7.5e-11				71.06	9.12725	-0.015	0.93				79.7033	4.66984	-0.14	0.32				67.6467	3.05133	-0.1	0.48				78.2733	4.30964	0.3	0.019				53.8333	4.84077	-0.16
5506						13.445	0.162635	12.62	0.494975	10.86	0.678823	10.065	0.190919	-1.4	1.2e-20				8.15667	0.637207	0.012	0.96				9.32667	0.734325	0.18	0.31				9.73333	0.895786	0.23	0.17				11.33	0.4531	-0.94	1.3e-10				11.73	1.46113	-0.17
5530						25.43	3.25269	4.89	0.0989949	20.89	0.339411	21.355	1.11016	-1.2	3.6e-08				17.8467	2.05286	0.35	0.14				25.8467	4.27787	0.18	0.51				21.17	1.87742	-0.34	0.16				16.6667	2.40019	-0.6	0.0047				28.18	8.06716	0.16
5536						17.3	4.31335	74.665	2.49609	32.935	7.2337	20.935	0.685894	-0.99	7.2e-08				13.6667	3.18008	0.8	7.6e-06				26.9467	1.05661	0.2	0.38				16.49	1.24181	0.12	0.62				17.5967	2.39602	-0.31	0.09				23.3267	4.53853	0.044
5578						7.435	0.883883	11.265	1.19501	8.775	1.44957	7.165	1.492	1.3	3.1e-05				28.08	9.49921	0.075	0.86				33.4233	2.69521	-0.32	0.37				23.5833	2.95774	-0.35	0.31				25.9967	1.40898	0.6	0.056				18.9	2.5756	-0.69
5598						9.035	0.657609	15.575	1.19501	12.345	4.73054	11.27	0.282843	1.7	6.4e-06	↑		↑	46.1567	8.0683	-0.29	0.54				42.94	2.06814	-0.57	0.18				32.8	0.791644	-0.58	0.16				36.6767	6.16605	1.2	0.0012				35.7567	3.72514	0.088
5607						2.665	1.03945	7.535	0.799031	4.2	0.480833	4.11	0.296985	1.2	5.5e-07				9.65667	0.717101	0.13	0.66				11.9567	0.255408	0.22	0.39				11.8333	1.26176	0.31	0.2				14.1533	2.12547	1	1.5e-05				9.21333	1.2843	-0.25
5610						36.67	0.975807	43.955	1.25158	34.08	3.25269	38.815	3.14663	0.042	0.79				59.35	1.31343	0.15	0.32				74.7633	2.6411	-0.041	0.82				60.5467	2.19657	0.082	0.62				74.3233	4.37	-0.3	0.024				49.6167	1.60936	0.084
5612						7.355	1.1243	16.58	1.73948	7.12	0.480833	6.38	0.296985	-1.3	6.9e-10				4.55	1.28176	0.0067	0.99				5.18333	0.16773	0.085	0.79				5.06667	0.387599	0.28	0.28				6.54667	0.444335	-1.2	2.5e-08				5.38667	1.23427	-0.051
5614						1.355	0.106066	20.11	2.54558	0.99	0.127279	0.97	0.381838	5.9	6.9e-51	↑		↑	127.573	11.5276	-2.3	3.2e-12		↓	↓	29.76	2.04883	-0.71	0.062				82.1333	8.36072	-0.99	0.0057				76.3	10.6257	3.4	1.6e-17	↑		↑	24.04	4.42379	-1.4
5633						9.84	0.86267	26.745	2.18496	8.575	0.403051	9.265	0.657609	2.1	4.9e-28	↑		↑	65.5933	4.08265	0.28	0.16				90.48	10.3505	-0.34	0.085				54.5367	4.8339	-0.034	0.9				75.8167	7.97949	2.3	1.2e-33	↑		↑	80.4333	5.40348	0.22
5645						6.72	0.410122	8.11	1.69706	8.07	1.86676	8.51	0.494975	-0.079	0.81				10.0267	2.58529	0.33	0.28				14.2533	1.76517	0.058	0.88				10.94	0.751465	-0.067	0.86				11.2967	1.38233	1.9	5.9e-14	↑		↑	42.83	6.60301	-0.94
5647						35.31	4.78004	129.78	3.12541	17.445	2.21324	11.265	1.16673	-1.7	3.6e-11		↓	↓	16.7133	2.74748	0.28	0.38				23.0267	1.58412	0.91	0.00049				32.9833	1.53936	1.6	3.4e-11	↑		↑	60.31	14.6427	-5.9	6.8e-76		↓	↓	0.99	0.07	1.2
5651						6.5	0.0565685	1.515	0.13435	16.195	2.39709	15.25	1.49907	-1.4	1.8e-05				3.92333	0.470779	1.7	3.5e-08				14.0333	1.06964	0.37	0.37				5.28333	1.11689	0.87	0.0092				8.47333	1.39507	0.72	0.015				17.7633	5.37938	1.7
5656						0.75	0.537401	0.1	0.0565685	0.435	0.0494975	0.39	0.169706	4.2	4.1e-32	↑		↑	21.3433	2.58906	0.59	0.046				36.4333	2.51786	0.32	0.33				27.8467	1.46787	0.1	0.79				27.0333	0.750022	1.6	1.7e-05				3.82333	0.773132	-0.58
5659						2.375	0.0494975	6.545	0.799031	4.125	0.0777817	3.625	0.431335	1.6	2.7e-06				11.15	1.36671	-0.3	0.45				10.3167	0.660782	-0.078	0.87				11.14	1.90717	-0.11	0.81				12.27	0.521153	0.52	0.15				5.71333	1.42837	0.89
5664						3.005	0.431335	9.075	0.431335	5.595	0.120208	5.39	0.254558	1	0.00042				9.62	1.61397	0.014	0.98				11.02	0.676683	0.39	0.22				13.2333	0.56359	0.33	0.31				14.2567	0.901795	0.67	0.025				8.01	1.29965	0.01
5675						37.13	0.282843	19.13	1.03238	36.115	4.22143	25.115	1.71827	-1.1	0.00015				27.2967	1.31857	-0.1	0.8				28.8433	3.04056	-0.23	0.51				24.4167	3.82822	-0.28	0.42				26.57	0.34176	-1.5	1e-07		↓	↓	21.61	6.23792	0.42
5710						3.69	0.141421	36.04	3.37997	7.815	0.841457	3.645	0.0636396	-3.5	1.3e-27				0.526667	0.0757188	0.35	0.44				0.766667	0.0737111	2.3	5.1e-13				2.7	0.376431	2.6	3e-17				3.81333	0.462637	-0.31	0.28				4.99333	0.658584	0.42
5737						2.94	0.749533	6.995	1.06773	4.02	0.0989949	4.16	0.311127	0.67	0.0071				7.37	0.651997	-0.071	0.83				7.96667	0.588246	-0.81	0.00062				4.41	0.642106	-0.71	0.0027				5.31333	1.09002	0.39	0.14				6.36667	0.795885	0.0098
5742						5.63	0	50.895	3.24562	7.23	2.67286	5.505	0.657609	-0.17	0.58				7.89333	0.757452	0.16	0.64				9.97	1.05057	0.15	0.66				9.19667	1.61299	0.66	0.011				14.7067	1.78343	0.7	0.0068				15.2233	0.985207	0.48
5771						111.305	1.7607	9.365	1.37886	64.06	9.47523	62.555	2.43952	-2.6	2.3e-53		↓	↓	28.2833	1.695	-0.11	0.65				29.7733	3.0668	0.09	0.71				31.5733	4.11687	-0.13	0.56				30.5133	1.60811	-1.6	2.2e-20		↓	↓	62.9533	4.31757	-0.84
5776	C-catabolism		pgiA/swoM ortholog		glycolysis	375.295	53.1674	151.805	10.3733	401.22	22.1749	376.825	7.72868	-2	1.6e-37		↓	↓	143.553	12.7042	0.49	0.0031				227.997	8.99434	0.35	0.04				192.363	17.7066	0.23	0.2				199.32	11.2998	-2.5	1.3e-55		↓	↓	110.59	6.71192	0.68
5787						0.895	0.0777817	0.06	0.0424264	0.155	0.0494975	0.13	0.0707107	1.9	0.00028				5.35333	1.04309	-0.11	0.89				5.64333	1.08694	0.97	0.069				11.0067	1.76424	1.5	0.002	↑		↑	18.0333	2.54465	0.7	0.22				2.42333	0.302875	2.8
5789						2.36	0.353553	0.96	0	1.685	0.544472	3.33	0.905097	1.8	1.9e-10				12.7767	1.13161	0.029	0.94				14.7867	1.59051	-0.49	0.084				9.56	1.52148	-0.37	0.2				11.6533	0.904673	-1.4	1e-05				1.47333	0.361156	0.44
5807	PBD	GH95		AFC	xyloglucan	0.02	0.0282843	0.02	0.0282843	0.05	0.0141421	0.03	0.0141421	9.3	3.5e-16	↑		↑	21.2567	1.64634	-0.65	0.24				15.4033	0.90401	-1	0.05				11.1067	0.430039	-2	9.6e-06		↓	↓	6.09333	0.58731	6.8	4.4e-09				3.95	1.65554	0.12
5812						2.54	0.39598	10.765	0.233345	2.495	0.53033	1.575	0.0636396	1.4	1.2e-08				10.76	0.67	0.96	1.7e-06				23.7833	1.89294	0.18	0.51				12.78	0.917878	0.37	0.11				16.44	2.38069	0.6	0.026				6.39333	0.72404	0.015
5818						1.575	0.233345	3.28	0.452548	2.405	1.22329	4.12	0.268701	3.7	7.5e-17	↑		↑	31.2533	6.89918	-0.26	0.59				29.61	2.19269	-0.85	0.032				18.1567	1.19684	-0.29	0.52				30.1533	2.03672	2.4	1.3e-07				13.53	1.3928	1
5836	PBD	GH2		MND	galactomannan	0.07	0.0141421	0.045	0.0212132	0.07	0.0565685	0.105	0.0212132	4.1	2.3e-12				1.92333	0.624526	-0.82	0.02				1.23667	0.204042	-0.96	0.0059				1.04333	0.261024	-0.98	0.0047				1.15667	0.115902	6.1	6.3e-27				8.57	1.32525	-3
5844						2.89	0.551543	3.275	0.431335	4.015	0.813173	5.085	0.0919239	2.4	4.4e-21	↑		↑	24.0933	3.62072	0.17	0.55				30.79	4.96725	-0.66	0.0046				15.9667	1.47039	-0.58	0.014				19.04	1.09055	2.7	7.2e-26	↑		↑	30.89	3.23139	-0.23
5847						9.335	0.0777817	14.215	0.912168	8.05	1.37179	6.855	0.388909	-0.32	0.076				11.74	2.07357	0.26	0.18				15.98	1.50343	0.071	0.76				12.9533	2.63231	0.25	0.2				16.5133	2.38358	-0.5	0.0052				11.1167	2.13931	0.61
5849						34.125	6.55488	26.705	1.56271	35.295	7.07814	31.75	1.25865	-1.2	0.0012				24.2333	6.18524	0.59	0.13				41.3767	3.65503	0.0086	0.99				25.5433	2.55723	0.32	0.45				35.6267	3.64639	-3.5	8.3e-22		↓	↓	5.15667	1.245	2.6
5850	C-catabolism		mgtA ortholog		D-mannose pathway	24.81	2.91328	58.72	0.113137	28.185	3.98101	27.005	0.53033	0.044	0.85				40.2933	8.61035	-0.2	0.36				39.85	2.90419	0.22	0.27				49.2833	4.51148	0.23	0.24				55.95	2.72391	0.23	0.24				48.7233	10.7236	-0.54
5855						0.41	0.212132	0.765	0.13435	0.325	0.247487	0.375	0.275772	-0.58	0.41				0.426667	0.0585947	-0.08	0.94				0.466667	0.155349	-0.98	0.26				0.23	0.0608276	-0.12	0.9				0.473333	0.273922	-1	0.15				0.34	0.212838	-0.32
5863						13.045	0.742462	11.245	0.162635	12.835	2.84964	14.33	1.9799	1.7	1.3e-11	↑		↑	67.6333	21.0301	0.012	0.98				77.1	4.62124	-0.46	0.092				51.61	4.26939	-0.26	0.37				66.5167	3.09926	0.84	0.0013				39.1	4.4937	-0.41
5868						5.545	0.318198	32.775	2.59508	14.74	0.141421	10.16	0.0707107	1.2	0.003				19.85	3.72682	-0.11	0.84				20.8433	2.90555	0.22	0.66				24.4167	3.42494	0.042	0.95				24.1667	2.15268	1.4	0.00043	↑		↑	24.8	11.4021	-0.11
5871						12.82	1.47078	22.975	0.13435	28.03	5.79828	17.665	0.445477	-0.055	0.89				19.3967	1.44417	-0.18	0.63				19.44	1.54347	0.32	0.35				25.3267	2.68733	0.16	0.67				25.57	1.72722	-0.36	0.24				16.7667	4.55456	0.047
5888						0.015	0.0212132	0.015	0.0212132	0.03	0	0.045	0.0212132	3.6	0.038				0.32	0.06245	-0.26	0.82				0.296667	0.151767	-2.1	0.061				0.08	0.0754983	-1.1	0.28				0.166667	0.0152753	2.6	0.14				0.163333	0.202567	-0.83
5889						2.05	0.169706	3.12	0.735391	2.47	0.947523	2.785	0.360624	5.6	3e-45	↑		↑	158.46	22.5527	-3.1	1.1e-19		↓	↓	21.5233	1.06514	-2	1.2e-08		↓	↓	42.4733	3.19353	-2.6	1.1e-14		↓	↓	30.6733	2.13369	0.6	0.18				5.15333	0.696372	-0.57
5890						0.54	0.0989949	0.41	0.268701	0.345	0.13435	0.42	0.0707107	4.9	1e-34	↑		↑	25.7867	7.53884	-1.1	0.00079				13.8833	2.45366	-4.4	2.2e-41		↓	↓	1.30667	0.107858	-4.3	4.1e-40		↓	↓	1.59	0.177764	1	0.023				1.78667	0.556267	-0.13
5894						8.995	0.190919	24.36	2.23446	7.23	0.0424264	6.815	0.00707107	1.6	7.3e-14	↑		↑	42.57	2.37291	0.062	0.83				50.3833	0.972848	-0.76	0.00016				26.3933	0.74272	-0.65	0.0013				31.9933	4.27657	-0.33	0.17				11.93	1.92533	0.39
5898						8.93	0.0565685	9.515	1.43543	15.45	0.0989949	16.625	1.47785	0.28	0.13				17	1.36294	0.21	0.29				22.3	3.17098	0.14	0.52				19.6233	0.98475	0.29	0.11				24.6067	0.52653	0.45	0.011				20.4867	3.44937	0.37
5899						16.435	1.61927	31.38	2.89914	29.1	2.786	30.6	0.296985	0.32	0.16				32.17	2.94444	-0.084	0.78				34.4467	0.605007	0.29	0.24				41.18	0.345977	0.36	0.12				48.7967	2.92466	0.79	0.00026				47.4567	2.22271	-0.76
5912						5.5	0.0141421	3.79	0.212132	9.28	2.43245	9.555	0.954594	1.2	1.6e-08				19.2567	0.827909	-0.011	0.97				21.6967	1.05102	-0.28	0.22				16.6467	1.17959	-0.37	0.086				17.6633	1.105	1.1	2.3e-08				20.4133	4.92204	0.27
5916						3.265	0.00707107	10.5	0	5.5	0.0989949	5.815	0.0212132	1.6	2.5e-11				15.8433	2.1759	-0.2	0.49				15.65	1.47523	0.044	0.9				17.1833	1.68708	0.096	0.77				20.0233	1.12829	1.1	6.6e-06				11.9133	3.54741	0.17
5917						7.44	1.03238	26.165	3.31633	8.555	1.43543	5.725	0.615183	0.051	0.85				12.1167	0.971665	0.26	0.29				16.44	1.66721	0.08	0.78				13.45	2.33116	0.37	0.096				18.5133	2.95859	0.46	0.035				17.0067	2.40044	0.28
5924						1.2	0.282843	0.92	0.438406	0.52	0.0848528	0.485	0.233345	2.2	7.5e-15				8.67	0.507445	-0.45	0.033				7.20667	0.561635	-0.96	1.9e-06				4.65667	0.555008	-1.4	3e-12				3.76	0.150997	3	4.9e-27				15.59	2.21332	-2.3
5927						12.825	0.784889	41.5	0.947523	16.5	1.86676	16.13	0.565685	0.48	0.0014				28.0467	1.98374	-0.12	0.48				29.1933	1.29423	0.072	0.7				30.9633	2.26805	0.099	0.58				35.5	0.870689	0.07	0.69				22.59	4.3643	0.32
5942						9.84	1.89505	8.33	1.28693	21.075	3.18905	20.8	1.00409	3.2	2.7e-55	↑		↑	145.933	19.2729	-0.09	0.73				155.423	4.18916	-0.55	0.0049				104.833	3.4314	-0.62	0.0011				112.547	9.3029	1.6	8.5e-15	↑		↑	51.3033	3.02659	-0.22
5970						0.845	0.0636396	0.335	0.190919	3.29	0.296985	4.19	0.240416	0.87	0.016				2.43667	0.191398	1.2	7.3e-05				6.14333	0.658357	0.68	0.035				4.07667	0.245832	0.61	0.06				4.38667	0.211266	1.8	9.3e-08				4.92333	1.31948	1
5971						0.61	0.0424264	0.03	0.0424264	0.565	0.00707107	1.17	0.141421	-0.75	0.23				0.573333	0.276466	0.83	0.2				1.15333	0.446132	-0.052	0.96				0.593333	0.398037	0.73	0.27				1.10667	0.540494	-0.068	0.93				0.963333	0.300056	-0.24
5979						29.225	1.18087	28.07	1.35765	32.73	0.933381	34.125	0.431335	-0.49	2.2e-05				32.66	2.10188	0.039	0.81				38.07	3.56622	0.081	0.58				36.2433	0.937354	0.13	0.32				42.36	0.226053	0.18	0.14				55.25	3.07044	-0.21
5991						14.25	0.975807	17.01	0.721249	12.075	2.70822	10.245	0.190919	0.097	0.72				23.9333	4.01587	-0.32	0.22				21.8433	0.98475	-0.39	0.11				19.1867	1.68574	-0.59	0.01				18.8767	1.62654	-0.37	0.12				18.42	0.317648	-0.075
6005						0.11	0.0707107	0.1	0.0989949	0.06	0.0424264	0.16	0.0989949	4.3	2.7e-10				3.40333	0.606658	-2.1	5.2e-07				0.89	0.213776	1.1	0.0042				7.89667	1.36489	2.5	2.4e-12	↑		↑	23.01	9.34175	6	5.7e-19				11.4833	2.78958	-6.5
6011						43.04	0.480833	4.535	0.0212132	33.57	3.90323	33.415	0.0353553	-2.5	9.4e-57		↓	↓	11.7933	0.555008	0.31	0.086				16.5967	1.81506	0.22	0.26				14.4133	1.07039	-0.083	0.71				13.17	1.05532	-1.6	7.7e-25		↓	↓	23.6767	8.05254	0.26
6014						10.285	0.233345	29.595	0.869741	10.34	2.95571	9.79	0.707107	-0.035	0.86				15.7933	0.663049	0.32	0.037				22.39	3.1792	0.18	0.29				18.8067	1.6866	0.19	0.26				21.2667	0.747953	0.73	5.3e-07				28.5667	1.26097	-0.069
6015						1.465	0.0777817	22.645	0.784889	4.325	1.50614	2.555	0.00707107	-2	4.8e-13				0.593333	0.070946	0.74	0.015				1.12	0.112694	1.9	2.3e-13				2.29	0.334066	2.1	4.4e-16				2.90333	0.235018	0.66	0.0068				3.9	0.840714	0.99
6037						247.105	1.90212	251.195	8.80348	232.905	4.82954	244.795	5.83363	0.81	5.2e-11				681.863	24.5054	-0.24	0.07				653.767	8.29077	-0.4	0.0012				542.88	31.8485	-0.59	5.1e-07				536.77	20.9064	0.12	0.4				446.56	11.6987	-0.21
6057						3.73	0.650538	5.53	0.325269	4.83	1.10309	3.57	0.155563	0.28	0.34				7.09333	1.50391	-0.87	0.001				4.41333	0.796513	0.33	0.27				9.36	1.38957	-0.13	0.71				7.67	0.395095	0.12	0.7				6.79667	1.49974	-0.29
6067						2.985	0.53033	1.96	0.0424264	4.895	1.11016	1.96	0.169706	1.9	8.6e-10				17.3667	3.40756	-0.99	0.0008				9.88	1.45764	-0.52	0.11				12.7567	2.99724	-0.68	0.028				12.8333	1.7053	0.99	0.0017				10.0233	3.71699	-0.14
6085						0.07	0	0.97	0.296985	0.1	0.0424264	0.185	0.0777817	5.8	1.9e-05				6.11	2.71277	-3.6	7.8e-05				0.556667	0.540956	-0.55	0.62				4.35333	5.98503	-0.33	0.78				5.72667	6.65535	7.9	5.4e-09	↑		↑	26.8967	4.44457	-3.5
6096						23.39	0.113137	34.58	0.19799	25.34	1.41421	29.645	1.19501	0.26	0.28				44.1033	3.94913	-0.096	0.75				46.8	3.39239	-0.41	0.085				34.6833	1.03905	-0.5	0.032				36.9633	2.24331	-0.74	0.0012				23.3567	0.711501	0.18
6103						0	0	0	0	0	0	0	0	0	1				0	0	0	0				0	0	0	0				0	0	0	0				0	0	0	1				0	0	0
6107						1.055	0.233345	0.21	0.0141421	8.345	0.53033	3.805	0.459619	-7.3	1.5e-06				0.01	0.0173205	-3.4	0.42				0	0	2.4	0.26				0.0533333	0.0251661	2.8	0.15				0.0866667	0.0152753	-0.55	0.096				1.21	0.111355	-10
6108						12.265	0.92631	5.03	0.367696	8.59	1.75362	10.415	0.403051	0.57	0.052				28.76	4.06092	-1.3	2.9e-06				13.46	1.04245	-0.99	0.00041				15.1733	1.00421	-1.2	1.5e-05				15.01	1.24724	0.76	0.0096				34.4633	5.20859	-2.2
19432						2.66	0.424264	4.95	0.410122	3.995	0.841457	2.425	0.205061	-0.85	0.081				2.32	0.4993	-0.42	0.47				1.96667	0.0568624	0.14	0.83				2.69333	0.389915	0.26	0.67				3.28667	0.353883	-1.8	0.00018				1.30667	0.847368	-0.35
21117						51.47	0.0565685	151.88	2.29103	81.64	4.85075	80.705	0.940452	0.35	0.11				102.823	15.4673	0.59	0.0044				175.477	5.10624	0.48	0.024				150.467	5.18193	0.38	0.083				158	12.0139	0.76	0.00023				146.28	20.7352	-0.13
21120						3.24	1.51321	5.465	0.120208	3.175	0.700036	2.94	0.0565685	2.6	8.7e-22	↑		↑	32.04	11.2459	-0.29	0.34				29.5333	2.11311	-0.26	0.41				28.07	3.63765	-0.14	0.68				34.33	3.26942	0.99	0.00062				10.73	0.228692	0.067
21129						39.435	1.68999	3.71	0.367696	38.845	3.44361	36.92	1.14551	0.59	0.00024				93.34	5.50092	-0.48	0.0023				75.82	4.27814	-1.2	1.5e-17				41.2767	2.72203	-1.3	1.6e-19				44.4667	2.8334	0.92	6.4e-09				124.763	14.2816	-0.53
21135						122.14	10.4935	51.855	5.80535	116.835	25.9579	106.39	1.11723	-0.68	0.001				119.967	25.7781	0.45	0.036				186.16	1.38924	-0.034	0.91				122.73	5.79849	0.16	0.52				158.383	16.7134	-0.51	0.015				142.93	15.6491	0.16
21150						47.345	0.954594	19.785	0.233345	36.48	2.30517	31.62	2.37588	-1.2	1.4e-10				32.76	1.89676	0.016	0.96				37.5833	2.02082	-0.34	0.098				27.1433	1.63344	-0.45	0.02				28.3267	2.69815	-1.4	3.8e-15		↓	↓	29.0167	2.83588	0.36
21152						35.515	0.205061	48.01	0.438406	34.61	2.50316	32.785	0.374767	-0.98	6.7e-09				28.4333	5.12578	-0.19	0.37				28.3133	1.92056	0.077	0.74				31.4533	2.51166	0.25	0.19				39.93	3.30574	-0.38	0.027				45.46	3.19475	-0.093
21166						38.55	0.622254	49.73	5.07703	27.375	3.24562	28.39	0.608112	-1.3	1.1e-15				24.57	1.84951	0.14	0.51				30.66	0.79038	0.44	0.0093				35.0633	1.16937	0.52	0.0015				41.7467	1.49748	-0.78	1.9e-06				37.3933	3.10745	-0.033
21168						8.52	0.0707107	21.695	2.72236	11.93	1.40007	8.765	1.52028	1.6	3.1e-13	↑		↑	40.76	1.41011	-0.29	0.24				37.87	3.02417	-0.2	0.45				37.3567	1.86715	-0.22	0.39				41.4167	3.25629	1.2	7.5e-08				32.7967	5.14837	0.042
21170						818.755	20.1313	5035.91	530.585	578.795	107.813	543.645	15.7473	-2.5	5.9e-36		↓	↓	227.063	18.6658	-0.4	0.071				195.207	23.1435	1.4	1.5e-13	↑		↑	621.99	40.8689	1.6	4.3e-18	↑		↑	815.52	58.4293	-1.2	4.3e-09				596.207	65.8905	0.2
21174						1.625	0.120208	9.19	0.0848528	3.73	0.381838	2.01	0.155563	1.6	1.9e-13				7.94667	0.148436	0.19	0.39				10.2667	1.11876	-0.15	0.51				7.50667	1.08487	-0.072	0.78				8.93333	0.369639	1.3	6.9e-09				6.72333	0.995707	0.89
21176						15.225	0.233345	91.41	4.97803	15.785	3.42947	12.02	0.410122	-2.6	3.4e-36				4.08667	0.652865	-0.057	0.87				4.44667	0.592312	1	7.8e-07				8.85667	0.566951	1.5	1.9e-14				13.88	1.9272	-1.2	7.8e-11				11.1467	0.739617	0.62
21181						148.44	6.7458	55.65	8.38629	94.855	6.85186	90.435	8.16708	-1.5	1.4e-20		↓	↓	84.66	4.72124	0.11	0.58				103.813	4.31279	-0.093	0.65				83.25	4.72353	-0.17	0.38				89.2233	6.79919	-1.5	4.3e-21		↓	↓	88.5467	1.73194	0.43
21193						29.97	0.806102	21.63	1.30108	39.575	4.278	39.175	0.0353553	1.7	1.3e-31	↑		↑	151.173	10.1058	0.3	0.048				210.993	14.1783	-0.44	0.0022				116.93	3.76745	-0.34	0.022				141.33	15.0715	1.3	1.8e-20				126.82	5.78979	0.084
21198						179.875	13.6401	54.85	1.28693	126.925	25.9296	110.97	1.64049	-3.3	2.6e-75		↓	↓	29.0667	4.59397	0.12	0.62				35.8667	2.02816	0.29	0.18				37.14	3.33987	0.42	0.033				45.9567	4.22959	-2	4.3e-31		↓	↓	72.97	6.47799	-0.2
21211						14.515	2.10011	12.11	0.933381	47.54	9.51766	36.13	5.88313	0.66	0.033				35.93	3.9128	0.57	0.072				60.7533	3.12782	0.38	0.27				49.1033	4.85284	0.13	0.75				46.4733	2.0972	0.75	0.014				41.1067	10.9535	0.57
21214						46.665	0.714178	35.96	2.81428	56.905	2.21324	54.14	1.32936	-0.19	0.5				64.0833	4.57909	-0.1	0.77				67.7133	3.37082	-0.12	0.73				62.0267	5.69	0.0056	1				76.16	4.10112	-0.86	0.0012				43.1467	4.98062	0.39
21215						5.575	0.502046	10.09	0.551543	7.47	0.296985	7	0.254558	0.55	0.03				12.87	1.20117	-0.31	0.28				11.8067	1.1739	-0.15	0.62				12.1367	0.632877	-0.39	0.14				11.6	0.703776	0.4	0.12				12.3733	3.03159	0.18
21221						3.545	0.0212132	12.855	0.13435	5.78	0.0141421	7.255	0.275772	2	1.2e-33	↑		↑	22.0733	0.863964	-0.24	0.18				21.2467	0.712835	-0.21	0.23				19.9867	1.33811	-0.31	0.063				21.0933	0.280951	1.2	3.7e-13				13.7767	1.98016	0.45
21226						25.15	2.26274	16.59	0.608112	17.385	0.0919239	16.655	0.00707107	-1.5	1.3e-24		↓	↓	13.9633	0.332466	0.41	0.0097				20.9967	0.898684	0.21	0.23				16.9933	2.08001	0.49	0.0011				23.23	0.296142	-1.2	1.9e-15				18.9567	2.03721	-0.064
21246						122.055	9.89242	42.535	0.714178	108	3.33754	111.24	1.52735	-1.7	1.7e-51		↓	↓	57.26	5.54844	0.031	0.86				66.3367	1.3347	-0.26	0.04				49.9667	2.44361	-0.08	0.6				64.0033	6.04935	-1.5	1.2e-39		↓	↓	71.1667	2.175	0.22
21249						3.3	0.381838	4.81	0.296985	3.46	0.86267	2.975	0.487904	0.45	0.16				7.05333	1.13795	-0.26	0.47				6.68667	0.780342	0.19	0.62				8.44667	0.845123	0.019	0.97				8.45333	1.23144	0.078	0.84				5.84	1.42264	0.12
21250						31.82	3.54968	86.995	6.65387	34.785	5.3528	35.85	2.40416	-0.14	0.46				45.53	0.980867	-0.11	0.59				47.74	0.845931	0.094	0.66				51.0133	4.28904	0.21	0.26				62.29	7.42711	0.18	0.32				60.0167	3.76657	-0.0038
21255						76.6	3.8608	21.345	1.91626	102.025	16.4261	90.7	2.03647	-1.6	7.6e-26		↓	↓	39.9967	2.03062	0.41	0.011				60.0733	1.2454	-0.1	0.61				39.0367	3.77958	-0.07	0.74				45.0333	0.617117	-1	2.6e-11				63.45	2.79505	0.045
21256						23.7	0.353553	38.54	0.905097	22.655	0.841457	23.61	0.650538	0.63	2e-13				57.5633	3.2758	-0.092	0.35				61.2567	3.59942	0.055	0.6				62.7167	2.61819	0.053	0.61				70.6133	6.71905	0.65	2.2e-14				62.2367	6.25484	-0.34
21270						4143.13	350.329	481.605	14.1068	4343.9	19.0353	4368.47	61.1647	-3.6	6e-104		↓	↓	532.227	28.4643	0.58	0.00054				906.147	62.9566	0.16	0.44				625.143	56.6456	0.21	0.29				727.807	15.2659	-3.2	9.6e-84		↓	↓	730.837	11.1151	-0.11
21278						35.28	4.93561	14.91	1.45664	23.495	5.60736	21.18	1.86676	-2.2	3.7e-09		↓	↓	12.16	1.19147	0.019	0.97				13.9833	0.919474	-0.032	0.96				12.4933	1.6151	-0.022	0.98				14.1633	1.44559	-2.6	3.1e-12		↓	↓	9.77667	2.86317	1.3
21279						56.735	1.27986	13.55	1.06066	37.905	7.67211	36.595	1.87383	-0.74	7.8e-07				53.55	3.8985	0.07	0.73				63.8033	2.00642	-0.034	0.88				54.89	1.63496	-0.085	0.66				59.7467	2.69419	-1.5	2e-25		↓	↓	32.6733	3.229	0.078
21288						26.55	0.59397	12.945	0.799031	20.38	0.749533	18.245	0.770746	-0.57	1.5e-06				28.07	2.24261	0.3	0.015				39.22	1.24864	0.0078	0.97				29.6067	2.47835	0.017	0.93				33.5867	1.0504	-0.11	0.41				41.18	1.28992	-0.18
21293						3.855	0.219203	10.61	1.18794	7.665	0.544472	6.755	0.176777	0.44	0.085				8.21667	0.725282	0.05	0.89				9.66333	0.916752	0.29	0.3				10.57	1.10177	0.25	0.37				11.5767	0.421466	0.5	0.05				9.16333	2.6598	0.75
21294						107.395	14.7149	85.56	5.27502	305.57	28.4398	214.94	1.42836	-0.4	0.018				128.447	8.84737	-0.0068	0.98				144.96	12.4518	-0.098	0.64				125.947	9.43424	0.046	0.84				156.72	8.78085	-0.068	0.73				170.97	3.16839	-0.13
21306						84.64	3.3234	15.71	0.777817	52.47	11.4693	41.455	0.0353553	-2.1	4.8e-28		↓	↓	31.51	0.395095	-0.069	0.8				34.0733	1.77272	-0.25	0.27				27.8933	2.09939	-0.35	0.09				29.1767	2.04131	-1.7	2.6e-19		↓	↓	43.41	4.92046	0.047
21324						63.64	0.410122	117.99	13.0108	73.205	3.11834	77.49	0.622254	0.16	0.17				111.737	9.87814	0.035	0.82				129.89	4.65507	0.14	0.28				128.82	2.74847	-0.038	0.8				128.683	7.5217	0.15	0.19				118.29	8.52467	-0.34
21327						55.59	1.83848	94.97	2.22032	42.57	6.02455	45.24	3.5921	-0.61	1.3e-05				57.3333	4.70946	0.36	0.013				83.23	5.35328	0.47	0.00055				83.4667	0.999116	0.4	0.0043				89.3633	4.47306	-0.62	7.7e-06				60.23	2.90153	-0.22
21330						14.25	1.96576	10.815	0.53033	12.655	0.190919	13.98	0.551543	-0.59	5.1e-05				14.8833	2.52943	0.1	0.59				18.0967	0.903899	0.18	0.29				17.6567	1.12037	-0.083	0.66				16.5967	0.673003	-0.27	0.074				19.7533	0.922298	0.25
21342						11.72	0.777817	11.82	0.325269	12.185	0.26163	11.945	0.643467	0.38	0.0022				23.89	2.73183	0.24	0.057				31.9833	2.89123	0.056	0.72				26.0767	1.46275	-0.0033	0.99				28.21	1.19503	0.29	0.019				24.05	3.17534	0.043
21345						8.185	0.813173	5.32	0.183848	15.375	0.176777	12.78	0.311127	-0.12	0.7				11.8367	0.561635	0.41	0.17				17.7967	1.66962	0.056	0.89				12.93	0.677348	0.064	0.87				14.6367	1.34745	-0.14	0.66				12.4367	1.32519	-0.069
21358						36	2.50316	69.215	5.02753	27.505	1.37886	31.985	0.13435	-0.42	0.0047				42.39	1.54049	-0.2	0.24				41.9633	1.66776	0.046	0.82				45.9333	3.31874	0.14	0.43				55.05	2.85349	-0.029	0.88				58.9	3.32005	-0.6
21363						7.725	0.403051	42.665	4.02344	12.305	1.9304	7.645	0.869741	-1.5	4.9e-14				4.18667	0.605833	0.93	4.3e-06				9.04	0.294618	1.4	1.4e-13				11.74	0.85773	1.6	5.3e-18				15.2733	0.323161	-0.096	0.67				12.1	1.12623	0.56
21373						14.03	0.282843	22.78	2.82843	48.915	12.933	40.32	0.296985	2	4.9e-18	↑		↑	88.73	12.0078	-0.47	0.058				72.7267	2.91617	-0.38	0.14				71.7267	4.95412	-0.57	0.016				70.62	1.54165	0.48	0.054				32.6933	7.04743	-0.95
21384						33.615	1.78898	68.475	7.02157	41.005	10.0621	35.175	1.61927	-0.46	0.18				38.4533	6.46372	-0.53	0.14				30.3	1.7152	0.52	0.14				58.0633	4.31723	0.32	0.4				56.6633	4.78173	-1.8	1.3e-08		↓	↓	16.0133	4.74827	0.46
21388						15.745	0.219203	82.57	6.97207	17.28	5.19016	9.33	0.282843	-3.1	8.1e-29				2.96667	0.581406	1.3	9e-06				8.20667	2.41525	1.6	1e-08				9.44	1.68618	1.9	2.1e-12				13.1233	1.00828	0.31	0.22				32.2867	6.04656	0.46
21392						108.615	0.92631	32.125	4.43356	153.04	15.5563	157.81	3.43654	-0.9	2.3e-05				91.4767	3.18645	0.63	0.003				161.163	1.0635	0.45	0.047				131.017	7.36997	0.42	0.06				145.013	5.00097	-0.19	0.43				159.113	3.09005	0.92
21396						24.565	1.22329	54.495	3.01935	27.95	8.16001	28.1	0.0565685	0.78	0.0081				66.17	9.93369	-0.4	0.23				57.1833	4.66809	-0.2	0.58				60.4233	6.49626	-0.019	0.97				77.34	11.4962	0.69	0.021				65.7733	12.1252	-0.42
21398						8.69	1.83848	23.195	3.1042	10	4.41235	11.115	1.63342	-0.084	0.77				12.9	2.64932	0.37	0.14				18.9533	1.63995	0.4	0.11				17.8967	1.92074	0.49	0.042				21.3233	2.36504	0.55	0.021				21.2533	3.07971	0.23
21406	C-catabolism		pgkA ortholog		glycolysis	1085.98	143.705	216.94	0.622254	768.15	70.6683	649.045	23.1436	-3.4	3.3e-37		↓	↓	167.107	23.5981	0.4	0.19				249.46	9.48345	0.22	0.52				202.843	24.8137	0.031	0.94				201.43	8.665	-3.7	2.1e-45		↓	↓	137.07	5.32268	-0.021
21407						7.075	0.431335	27.88	1.99404	13.945	0.502046	13.395	1.13844	0.16	0.28				12.4367	0.358097	0.29	0.034				17.3133	1.41571	0.1	0.53				14.03	2.23551	0.17	0.26				16.5433	0.215019	-0.036	0.83				11.5033	0.517912	0.17
21412						2141.93	196.519	1889.61	297.098	1525.12	136.281	1555.39	26.0781	0.11	0.76				3623.47	431.789	-1.1	7e-05				1926.29	92.5529	-1.5	1.6e-08		↓	↓	1339.49	228.211	-1.3	1.8e-06				1764.07	123.893	-1.5	2.9e-07		↓	↓	1297.88	137.53	-1.4
21415						12.38	0.0282843	14.065	0.799031	24.885	6.85186	23.24	1.30108	0.75	0.029				32.5767	4.3796	-0.48	0.2				26.5233	1.03718	-0.27	0.51				28.4733	2.20636	-0.36	0.34				29.95	1.37815	-0.35	0.33				16.2533	3.15681	0.48
21416						41.05	3.25269	28.67	0.254558	79.04	1.55563	89.375	2.69408	0.23	0.16				75.9533	1.07528	0.15	0.44				95.41	4.98365	-0.43	0.0085				59.4333	7.75473	0.12	0.55				97.36	5.15864	-1.2	3.7e-13				30.56	3.14711	0.64
21422						1.065	0.13435	2.175	0.219203	3.14	1.49907	2.955	0.0919239	2.1	4e-13				7.01667	0.339755	0.095	0.79				8.50333	0.767876	-0.36	0.22				5.73	0.230651	-0.7	0.0087				5.12	0.408412	3.9	1.1e-43	↑		↑	25.9033	4.77112	0.83
21425						186.83	6.25082	246.885	11.8158	208.26	18.1585	210.09	3.04056	-0.99	1.3e-07				147.997	4.84915	0.056	0.83				174.55	7.71615	0.32	0.12				193.607	2.16982	0.27	0.19				211.267	15.3143	-0.65	0.00068				199.267	8.17621	0.076
21426						96.54	18.8515	24.99	2.46073	76.61	27.4782	67.485	4.84368	-1.4	3.7e-05		↓	↓	56.8633	13.2167	0.83	0.02				114.497	7.91316	0.24	0.58				70.4733	8.09584	0.069	0.89				70.38	7.51979	0.054	0.91				167.313	11.9594	-0.55
21433						171.035	11.5329	135.37	11.3137	460.7	137.094	329.475	42.2921	-2	2.2e-11		↓	↓	65.7033	9.42425	-1.2	5.2e-05				32.2433	5.34627	0.44	0.21				93.48	9.97473	0.065	0.88				81.2967	1.92918	-2.7	3.2e-19		↓	↓	43.5933	9.17271	0.74
21435						119.9	11.1299	280.48	1.41421	85.52	19.0495	78.75	2.55973	-1.2	4.4e-07				85.0633	11.1666	0.0027	1				96.58	7.69969	0.1	0.75				95.4533	0.630026	-0.037	0.92				97.8933	5.56001	-1.1	1.2e-06				92.5667	7.84095	0.18
21437						9.6	1.21622	20.465	0.770746	11.025	0.92631	11.99	0.353553	0.64	0.0067				23.44	0.649538	0.18	0.52				30.1433	3.065	-0.21	0.44				21.25	1.1204	0.1	0.74				29.7133	1.97748	0.14	0.6				17.63	0.49	-0.76
21440						71.785	4.78711	107.29	0.183848	40.04	3.19612	38.3	2.34759	-1.1	6.2e-10				51.8767	4.41126	-0.2	0.37				51.2233	1.52644	-0.22	0.32				46.8167	4.44347	-0.19	0.37				53.62	2.49928	-0.9	9e-07				64.3533	2.89153	-0.22
21441						8.81	0.79196	11.86	1.01823	9.365	0.162635	10.31	0.353553	0.83	9.7e-10				24.67	1.61186	0.17	0.25				31.4033	1.76381	0.27	0.04				31.25	0.336452	0.37	0.003				37.72	2.94297	0.81	2.8e-09				25.89	5.1797	0.031
21442						6.61	1.06066	18.335	0.473762	8.22	0.452548	9.925	1.59099	0.54	9.5e-06				15.15	0.34641	0.091	0.52				18.29	1.12907	0.16	0.2				17.7833	0.505997	0.034	0.83				18.38	2.56029	0.76	2.1e-10				18.7033	1.84058	0.23
21444						12.55	0.565685	8.405	0.388909	10.71	0.947523	9.6	0.650538	-1.2	3.2e-05				8.37333	1.25289	0.4	0.25				12.5267	0.610765	0.39	0.26				11.5033	0.60136	0.27	0.45				11.94	0.363731	-0.67	0.029				13.29	3.29988	0.58
21450						17.81	1.66877	25.94	4.56791	11.955	0.473762	14.64	0.410122	2.2	7.9e-50	↑		↑	125.85	5.73569	-0.18	0.29				126.36	7.04344	-0.66	1.4e-06				83.6833	7.81444	-0.78	4.7e-09				86.5233	7.65225	1.1	1.5e-12				61.57	8.38436	-0.24
21452						10.5	0.79196	22.67	1.31522	42.985	10.2884	32.44	0.254558	-0.82	0.0036				9.31667	1.39174	0.71	0.013				17.35	0.417612	0.77	0.0063				16.7467	2.02993	1.3	1.2e-06				26.5633	3.76593	-0.26	0.39				14.65	1.07503	1.1
21453						2.995	0.615183	30.18	3.02642	5.185	1.25158	2.375	0.106066	-1.4	4.8e-08				1.81667	0.459384	0.7	0.0092				3.34	0.1249	1.5	4.2e-11				5.56333	1.06814	1.9	1.2e-16				7.92333	0.881892	1	8.6e-06				10.05	0.798311	0.46
21460						3.12	0.622254	7.97	0.424264	4.345	0.148492	4.65	0.254558	-0.038	0.87				4.78	0.464866	0.31	0.098				6.74667	0.680906	0.39	0.031				6.57333	0.260832	0.63	0.00012				8.77667	0.595511	0.79	5.4e-06				8.94333	0.790274	-0.35
21461						31.135	2.05768	17.675	0.502046	36.48	3.12541	36.185	2.86378	0.19	0.17				55.6967	2.41415	-0.014	0.94				62.6033	1.88468	0.1	0.51				62.75	1.08365	-0.047	0.79				63.7233	3.17582	-0.56	1.1e-05				35.14	1.58329	0.52
21468						157.1	9.64494	306.095	17.5292	84.67	33.9836	71.805	3.24562	-1.2	0.00018				110.46	27.6094	-2	3.2e-12		↓	↓	31.16	2.73329	0.43	0.22				155.577	13.4732	0.71	0.025				213.307	42.0758	-1.6	2.9e-07		↓	↓	87.6933	15.7345	-0.8
21481						48.075	0.00707107	44.435	0.700036	45.725	0.643467	49.24	0.707107	-0.86	3.3e-10				41.79	2.83815	0.31	0.036				58.61	3.36902	0.27	0.065				52.97	2.2017	0.16	0.33				55.0633	1.35463	-0.81	2.4e-09				45.6733	5.7486	-0.05
21498						28.275	0.502046	48.16	0.240416	20.36	0.692965	21.375	2.66579	-1.3	1.5e-09				18.5867	0.499633	-0.36	0.13				16.4	2.29619	0.47	0.035				27.1067	3.57612	0.44	0.052				29.77	4.40033	-0.14	0.56				42.9267	0.99631	-0.42
21505						16.2	1.75362	19.835	2.53851	41.265	8.01152	39.2	3.52139	0.97	0.0068				49.68	7.77636	-0.31	0.46				45.52	2.88858	0.18	0.69				59.32	1.91322	-0.089	0.86				55.3233	4.71659	0.84	0.019				48.68	7.78847	0.29
2492						5.235	0.120208	2.98	0.551543	9.62	0.141421	9.05	0.0848528	-0.49	0.053				5.87667	0.558241	1.6	3.5e-14	↑		↑	20.0033	2.80432	0.82	0.00038				10.8967	0.912213	1.1	1.1e-07				15.3967	2.77448	-0.49	0.048				6.15	1.52207	1.4
21534						61.465	7.2337	53.695	0.544472	60.935	0.869741	51.38	2.10718	-2.7	2.8e-47		↓	↓	15.19	0.850176	0.15	0.54				19.1133	0.984395	0.22	0.33				18.6433	1.83187	0.35	0.092				22.9367	2.74708	-1.7	8.8e-22		↓	↓	30.4733	1.95574	-0.5
21535						173.735	10.6844	266.725	28.6732	177.775	38.0777	166.345	13.5694	-1.2	6.7e-09				118.777	36.0711	0.19	0.45				153.563	3.02796	0.5	0.022				175.527	0.60136	0.46	0.035				192.61	5.89265	-1.6	3.9e-14		↓	↓	98.1233	16.2634	0.37
21542						28.485	0.685894	35.02	0.424264	18.77	0.79196	18.73	2.50316	-0.46	0.0018				32.6433	1.78842	0.44	0.0023				50.13	0.253574	-0.092	0.62				32.18	3.39994	0.21	0.2				44.53	1.10485	0.42	0.0036				63.7433	4.56147	0.34
21549						31.05	1.31522	194.295	18.109	31.33	7.17006	28.315	0.205061	-0.16	0.6				43.8333	4.71763	0.34	0.27				62.7333	8.61508	0.00045	1				45.98	3.80667	0.14	0.68				57.17	2.08387	0.12	0.69				56.4233	4.63714	0.14
21553						19.895	0.417193	22.01	1.28693	19.485	2.14253	20.955	0.700036	-0.17	0.28				27.8633	2.30046	0.13	0.44				34.6767	2.46368	-0.049	0.81				28.2867	2.13017	0.0041	0.99				33.03	0.434051	-0.41	0.0049				24.8833	0.890019	-0.46
21557						63.91	4.2285	115.37	7.93374	71.89	1.59806	79.33	1.48492	-0.061	0.55				96.29	0.64467	-0.24	0.011				92.84	1.01326	0.12	0.24				110.057	11.2805	0.16	0.089				127.52	6.32547	0.16	0.092				118.887	7.5825	-0.21
21564						74.045	1.30815	496.93	54.9139	98.555	2.35467	88.665	5.60736	-1.1	1.8e-16				55.9433	4.25237	0.41	0.0018				84.22	1.90859	1.1	4.2e-22				129.187	8.1226	1.1	1.5e-20				140.817	13.6235	-0.36	0.0069				96.5333	7.27061	0.34
21571						3.3	0.240416	10.02	0.296985	13.37	0.325269	11.345	0.473762	1.6	4.1e-05				16.0933	1.35123	-0.027	0.96				17.95	1.16966	0.0088	0.99				17.0467	2.36855	-0.19	0.71				16.7067	2.05052	1.5	0.00012				16.19	4.85926	0.61
21576						107.36	1.90919	153.505	1.61927	127.565	5.83363	126.785	6.6963	0.048	0.75				174.523	7.90656	-0.028	0.88				194.203	5.63546	0.01	0.96				184.247	6.28446	0.042	0.81				212.437	6.44823	-0.034	0.83				174.76	7.82352	-0.13
21588						28.26	3.50725	47.49	2.12132	29.62	1.89505	31.675	0.0777817	-0.63	0.00019				28.7367	0.330051	-0.17	0.4				28.9667	0.891871	0.37	0.036				38.93	1.34209	0.57	0.00045				50.46	3.05707	-0.9	7.5e-08				25.3467	2.76089	0.62
21595						0.345	0.0212132	0.235	0.0494975	0.625	0.0212132	0.665	0.0353553	0.35	0.28				0.693333	0.090185	1.6	9.8e-10				2.37667	0.149778	0.28	0.43				0.883333	0.170098	0.66	0.025				1.29667	0.138684	-0.16	0.66				0.513333	0.011547	2.3
21606						618.94	22.684	723.875	24.7982	549.82	69.749	583.7	5.51543	-0.76	8.1e-08				574.91	50.6249	-0.15	0.38				588.087	14.6743	0.051	0.79				623.82	32.6297	-0.13	0.45				620.993	38.195	-0.63	1.2e-05				667.067	82.1493	-0.24
21609						420.41	2.37588	360.95	28.6095	284.23	47.956	295.665	3.98101	-2.1	5.6e-27		↓	↓	152.89	27.3325	-0.0031	0.99				172.737	6.60046	0.26	0.27				191.45	7.0231	0.37	0.087				232.933	26.3235	-2.4	8.4e-34		↓	↓	134.527	7.12646	0.11
21618						53.355	1.54856	64.72	4.35578	52.285	4.34871	55.01	1.6122	-0.76	0.002				49.52	0.783518	0.44	0.097				76.2333	3.89757	0.035	0.93				53.28	4.09611	0.47	0.07				81.1267	19.582	-0.55	0.028				60.4	12.378	0.59
21633						21.82	0.59397	61.22	3.35169	36.45	0.975807	32.16	0.494975	0.008	0.99				34.49	0.807279	0.028	0.91				39.9133	0.936287	0.42	0.017				48.5467	0.677151	0.26	0.17				48.8867	3.6952	0.14	0.47				40.27	6.03814	0.061
21635						15.91	1.38593	20.91	0.565685	20.135	2.11425	17.095	0.799031	0.11	0.42				27.0433	1.23229	-0.15	0.3				27.6133	0.275923	-0.62	2.7e-07				18.5067	2.97695	-0.57	1.8e-06				21.5167	1.54098	0.12	0.38				28.9567	2.74398	-0.022
21641						14.155	0.700036	25.815	2.18496	36.33	3.74767	34.31	1.68291	0.8	1.6e-10				38.6233	3.12981	-0.12	0.41				40.3	1.42253	-0.23	0.09				34.64	2.01522	-0.12	0.4				41.9333	3.13028	0.27	0.043				28.4133	0.500533	0.67
21646						145.495	1.71827	50.11	1.73948	378.695	48.9106	289.44	5.37401	-2.5	1.3e-32		↓	↓	40.4033	6.15542	0.45	0.051				62.55	4.80451	0.23	0.38				49.5833	2.15818	0.38	0.1				62.0267	1.61571	-2	5.6e-21		↓	↓	61.5233	4.45387	0.42
21649						64.17	0.438406	73.675	1.64756	55.8	1.82434	55.515	0.601041	-1.7	1.7e-58		↓	↓	31.6367	3.10751	0.32	0.0035				44.96	1.84724	0.3	0.0069				40.9933	0.310215	0.38	0.00036				48.8267	2.8893	-1.2	9.2e-31				47.5333	2.34406	0.068
21653						15.025	0.0919239	26.485	0.898026	10.53	0.763675	12.915	2.04354	-0.84	0.00012				13.19	0.132288	0.37	0.12				19.3767	0.665833	-0.091	0.76				12.9967	0.945163	0.066	0.83				16.33	0.505866	0.51	0.018				36.0033	7.45878	0.81
21658						520.92	27.1105	3015.28	117.96	373.515	104.814	351.18	4.63862	-2.7	6.5e-51		↓	↓	124.52	25.6374	-0.0009	1				140.89	4.29501	1.8	2e-26	↑		↑	447.127	15.5702	1.9	7.4e-31	↑		↑	556.54	12.0491	-0.86	3.4e-06				477.41	51.308	0.24
21659						37.735	1.50614	110.025	5.90434	90.855	6.51245	101.465	4.20729	2.4	4e-44	↑		↑	315.213	17.864	-0.24	0.23				302.583	17.9257	-0.24	0.23				280.037	14.0253	0.15	0.49				412.353	57.3192	0.65	0.00028				99.3167	13.7379	0.54
21663						7.24	0.339411	35.455	3.59917	10.025	1.16673	11.245	0.120208	0.81	0.0017				20.04	3.4151	-0.025	0.95				22.3067	3.062	-0.18	0.55				18.46	1.75565	0.13	0.69				25.8567	2.41407	1	5.5e-05				24.8767	6.31776	-0.19
21664						41.205	3.2739	63.04	6.27911	67.125	14.6018	58.485	3.92444	2.8	2.7e-25	↑		↑	444.567	38.0436	-0.97	0.00022				257.743	19.5016	-0.68	0.013				290.887	25.0663	-1.2	8e-07				221.623	30.5325	3.1	5.5e-32	↑		↑	606.547	103.304	-2.1
21668						25.255	0.799031	23.975	1.71827	40.325	4.70226	46.9	1.03238	1.6	8.4e-21	↑		↑	124.027	3.14456	-0.07	0.77				134.057	7.38072	-0.038	0.89				126.703	1.3699	-0.088	0.7				138.107	9.0216	0.079	0.71				44.6167	5.36914	0.33
21673						880.91	26.3609	1404.95	72.1885	802.095	43.2113	824.225	34.6412	-1.2	1.5e-14				606.043	44.1032	0.013	0.96				693.313	5.74961	0.4	0.013				838.477	17.77	0.32	0.056				891.63	52.8844	-2.2	3.3e-45		↓	↓	325.69	17.1762	0.45
21677						7.195	0.247487	15.665	1.0253	6.88	0.438406	6.125	0.431335	0.13	0.53				12.3433	0.258134	-0.059	0.81				13.4433	0.876888	-0.029	0.91				12.6933	1.85689	0.2	0.3				16.77	1.78	0.42	0.02				16.1033	1.82905	-0.29
21716						3399.36	104.814	43.58	5.0346	1158.63	73.1926	1133.35	31.339	-4.5	1.8e-18		↓	↓	237.983	66.0548	-1.1	0.058				130.17	3.63856	1	0.064				505.387	251.096	-0.9	0.11				150.633	13.0878	-5.9	6.1e-31		↓	↓	94.4133	15.3019	-0.66
21725						7.96	0.820244	7.405	0.714178	4.825	0.968736	4.14	0.0848528	3	1.4e-18	↑		↑	102.173	19.7129	0.65	0.083				181.21	17.8707	-0.31	0.46				86.0533	4.09935	-0.48	0.21				86.39	6.42967	3.6	2.6e-26	↑		↑	166.607	17.918	-0.98
21737						32.025	1.05359	44.9	1.45664	49.5	5.21845	59.685	1.05359	1.7	1.6e-13	↑		↑	163.747	11.8884	-0.061	0.85				177.88	9.68415	-0.66	0.0047				108.543	5.51719	-0.78	0.00059				112.857	1.67739	2.1	2e-19	↑		↑	225.047	6.17919	0.041
21742						225.365	21.2061	467.51	40.9132	211.585	10.741	231.755	6.34275	-1.8	2.7e-14		↓	↓	99.95	4.6453	0.2	0.52				129.983	3.08223	0.64	0.0096				164.017	16.099	0.89	0.00015				218.613	58.9065	-1.4	1.5e-08		↓	↓	145.52	5.43501	-1.2
21743						40.535	0.601041	32.195	0.770746	38.445	2.77893	35.9	2.07889	-0.49	0.00039				45.5467	8.26003	0.12	0.49				55.95	3.00361	-0.092	0.6				44.8	1.56464	-0.072	0.69				51.17	3.7402	-0.033	0.85				66.0967	2.40666	-0.04
21745						33.84	2.55973	44.685	1.47785	40.815	2.52437	44.925	2.97692	0.84	9.9e-05				95.4167	10.5346	-0.5	0.025				76.5067	8.47063	-0.25	0.32				84.3933	5.03454	-0.52	0.018				78.79	4.59973	0.056	0.84				58.7433	2.46695	-0.29
21746						17.22	0.46669	17.915	2.93449	18.99	2.57387	17.245	0.558614	3.4	1.2e-16	↑		↑	276.51	15.3413	-0.22	0.68				268.623	12.0254	-0.66	0.14				182.72	25.2955	-0.51	0.27				229.723	36.6588	-0.66	0.14				18.2867	2.10148	-1.3
21747						0.845	0.162635	0.725	0.0636396	0.63	0.226274	0.665	0.120208	1.4	0.00083				3.42333	1.02417	-0.24	0.53				3.29	0.636475	-0.57	0.11				2.41	0.227156	-0.72	0.037				2.45333	0.188768	1.8	8.9e-06				4.83	1.36275	0.029
21749						58.21	12.2612	5.885	0.912168	33.32	11.5117	27.695	0.0636396	-1.8	6.1e-08		↓	↓	26.8133	2.31409	-0.41	0.29				22.8933	0.480867	-0.024	0.96				27.6767	2.34662	-0.41	0.27				23.8233	0.37072	-2.6	7.3e-16		↓	↓	15.84	4.99282	0.38
21752						100.38	6.56195	44.21	0.509117	117.99	1.15966	115.24	4.65276	-1.6	4.9e-28		↓	↓	52.58	2.18557	0.017	0.94				60.36	4.03709	-0.0032	0.99				54.9767	5.18972	-0.073	0.71				59.1433	7.52434	-2.4	3e-59		↓	↓	32.92	6.71922	0.78
21758	C-catabolism		acuD ortholog		TCA	9.15	0.848528	3.935	0.784889	29.525	5.26795	29.71	0.537401	5.3	6.6e-92	↑		↑	570.7	20.5493	0.51	0.069				922.94	21.2263	0.34	0.26				756.043	16.2793	0.33	0.27				846.673	18.9229	4.2	1.5e-57	↑		↑	280.44	41.8783	0.85
21773						35.465	1.67584	60.755	6.85186	31.38	3.9598	29.005	0.120208	-1.2	3.9e-07				25.08	4.13943	0.26	0.35				33.9567	0.767876	0.015	0.97				26.6233	4.89502	0.37	0.14				38.3333	2.84493	-0.34	0.15				46.7	2.43994	0.66
21775						7.49	1.03238	17.095	1.20915	13.405	0.318198	13.705	1.80312	0.37	0.015				15.1767	1.6083	-0.17	0.32				15.33	1.25766	0.35	0.021				20.2667	0.288848	0.27	0.078				21.6667	1.42423	0.31	0.041				15.56	1.33989	-0.19
21782						9.29	0.339411	57.02	2.17789	14.415	1.84555	11.475	0.898026	0.24	0.24				17.3133	0.48346	0.14	0.55				21.6833	0.656531	0.4	0.046				24.0267	1.52507	0.43	0.03				27.5833	3.53646	-0.36	0.082				12.14	2.03315	0.86
21784						7.96	0.919239	15.745	1.18087	9.075	1.08187	9.08	0.933381	-0.028	0.92				12.2767	0.687338	0.2	0.38				15.9433	0.820325	0.17	0.46				14.4933	1.79901	0.32	0.11				18.17	0.941754	0.31	0.12				16.56	3.43232	0.068
21798						18.76	0.325269	14.86	0.311127	12.545	0.417193	13.275	0.360624	-0.53	0.00015				20.4633	1.36346	0.29	0.046				28.4667	1.1582	0.14	0.41				23.6467	2.56839	0.21	0.17				27.96	1.24467	-0.7	3.7e-07				19.2967	2.14132	0.5
21817						1.875	0.26163	3.74	0.494975	11.08	1.82434	6.71	0.0141421	3.9	6.2e-43	↑		↑	42.6533	1.33332	-0.41	0.15				36.3433	3.38633	-0.37	0.21				34.81	4.25982	-0.6	0.024				33.3533	2.5987	3.8	4.9e-41	↑		↑	42.8767	7.09908	0.7
21824						42.59	0.749533	29.515	0.643467	48.335	5.18309	39.955	1.30815	1.9	5.5e-23	↑		↑	249.423	35.5899	0.089	0.73				300.533	19.2719	0.0054	0.99				262.053	12.9754	0.18	0.45				332.763	7.50747	-0.051	0.84				68.6367	4.46155	-0.057
21836	C-catabolism		pgmB ortholog		glycolysis	366	35.0159	142.275	10.9531	354.44	1.30108	324.8	4.31335	-1.8	4.6e-26		↓	↓	161.013	13.5262	0.83	9e-07				323.78	15.2212	0.15	0.49				187.223	10.0442	0.098	0.67				203.577	10.8045	-2.6	1.3e-50		↓	↓	100.4	7.11262	0.51
21846						6.945	0.572756	12.785	0.968736	10.44	1.30108	8.29	0.0282843	1.2	1.7e-06				24.8833	2.1537	-0.64	0.011				18.11	0.93504	-0.13	0.69				23.9267	1.21233	-0.33	0.23				23.4267	2.4662	1.1	2e-05				24.3967	4.26094	-0.27
21873						3.955	0.982878	7.2	0.650538	7.61	0.59397	9.86	0.424264	4.9	4.5e-61	↑		↑	183.267	23.4572	-1.3	5.3e-06				85.8167	4.55254	-0.18	0.63				169.137	16.6705	-1.5	8.6e-08		↓	↓	78.4033	5.7339	2.6	1.5e-18	↑		↑	41.1767	6.48739	-0.59
21876						177.55	1.54149	0.46	0.565685	76.685	11.1369	62.125	6.38517	-4.6	3.3e-60		↓	↓	11.4267	0.829538	0.97	0.00095				25.4	1.08573	-0.12	0.76				11.0067	1.7115	-0.71	0.026				8.26667	0.236714	-5.2	3.1e-74		↓	↓	8.02667	3.1321	1.2
21890						540.865	30.8652	3065.68	61.2849	427.47	36.3877	419.585	8.73277	-2.2	2.1e-48		↓	↓	186.75	5.59005	-0.19	0.3				185.933	12.2537	1.7	3.4e-35	↑		↑	635.4	20.2409	1.8	8.3e-41	↑		↑	782.417	7.76454	-0.78	2.8e-07				523.293	49.0175	0.4
21900						32.12	2.77186	60.055	4.278	60.14	2.64458	67.62	4.3982	1.2	1.3e-08				117.07	18.8404	-0.24	0.33				112.083	8.33447	-0.5	0.024				86.7633	3.1899	-0.21	0.39				119.15	5.99791	0.68	0.0017				86.4833	14.1796	0.36
21907						7.425	0.190919	6.675	0.615183	9.93	2.22032	5.97	0.226274	0.93	0.014				22.26	3.67918	0.03	0.96				25.77	2.41311	-0.21	0.66				20.2967	4.8992	0.12	0.81				28.6267	6.25382	0.016	0.99				12.6467	3.9173	0.12
21908						35.16	2.64458	102.52	15.1321	204.435	26.0286	213.24	12.4168	1.4	4.8e-14	↑		↑	146.32	22.8295	-1.2	1.5e-11				73.9	7.85143	-1.1	1e-10				70.5833	9.54228	-0.48	0.012				124.22	8.48812	0.39	0.046				76.9967	4.11245	0.54
21919						44.175	0.176777	22.48	0.254558	40.375	0.968736	54.835	0.742462	-1.3	4.1e-09				28.1733	2.36487	0.79	0.0003				55.2733	4.03728	0.088	0.77				31.4433	2.2194	0.17	0.54				37.4833	1.83318	-0.34	0.15				58.38	6.02575	-0.53
21924						27.275	4.02344	79.91	3.39411	34.46	0.39598	37.325	1.50614	-0.32	0.026				34.31	3.11211	0.2	0.21				44.75	1.40289	0.61	4.8e-06				54.9	3.14511	0.57	1.5e-05				60.3833	9.43156	0.79	8.6e-09				78.7233	6.58304	-0.47
21937						98.035	3.88202	252.015	16.5958	280.655	63.8447	232.65	1.28693	-0.74	2e-05				92.25	12.1935	0.66	8.4e-05				165.32	24.4224	0.73	1.2e-05				160.183	17.2741	0.77	2.3e-06				186.56	13.5176	-0.31	0.093				133.12	31.7812	0.51
21953						19.18	1.13137	5.84	0.141421	31.915	4.33456	17.69	0.59397	-0.95	0.00012				15.5567	2.69456	-0.69	0.0065				10.9433	0.478156	-0.35	0.22				12.8533	1.72512	-0.49	0.061				13.08	0.956452	-1.6	3.5e-11		↓	↓	10.4033	2.16713	0.44
21957	C-catabolism		pyc ortholog		glycolysis	36.945	2.58094	112.225	11.3632	86.395	12.9613	92.28	2.80014	1.1	4.4e-06				125.527	9.34848	0.25	0.38				169.97	5.13267	0.33	0.24				165.44	9.65623	0.13	0.67				162.903	7.97612	1	4.3e-05				124.027	31.584	0.14
21960						12.275	0.148492	9.7	0.0707107	8.765	0.0212132	8.255	1.0253	2.2	1.2e-19	↑		↑	91.4333	0.0568624	-1.7	4.7e-13		↓	↓	33.0067	0.974389	-1.2	5.8e-07				42.45	5.42252	-1.5	1.1e-10		↓	↓	38.8767	0.883195	2.5	5e-24	↑		↑	116.393	19.5402	-2.2
21971						15.765	0.431335	18.235	0.601041	11.88	1.08894	9.915	0.417193	-0.15	0.33				22.41	2.1161	0.23	0.12				29.9	0.711899	-0.35	0.016				18.5133	3.50349	-0.11	0.54				24.64	1.37011	-0.033	0.85				25.7233	0.693494	0.41
21972						88.405	0.982878	266.825	16.2988	87.89	1.7112	80.87	3.57796	-0.27	0.1				115.277	4.42003	0.26	0.14				156.38	11.8693	0.25	0.14				144.407	13.9833	0.43	0.0064				183.357	18.561	0.45	0.0046				201.027	20.4465	-0.38
21982						39.655	3.30219	110.16	8.95197	52.82	4.08708	44.27	3.73352	2.7	1.8e-31	↑		↑	407.143	70.2135	-1.3	6.2e-10				181.533	12.3147	-0.24	0.39				361.89	29.0237	-0.9	6.6e-05				258.467	17.4621	0.65	0.0074				104.347	20.9519	-0.82
21997	TF		malR ortholog	maltose activator		2.57	0.240416	5.98	0.494975	2.89	0.523259	2.855	0.176777	3.3	7.7e-49	↑		↑	38.8133	4.87367	-0.66	0.00063				27.8367	1.31184	-1.1	1.1e-09				18.75	3.31765	-1.3	3.6e-12				19.1267	2.3096	2.6	4e-30	↑		↑	25.23	1.02103	-1.8
22000						376.815	8.32265	5.565	0.657609	147.65	4.10122	113.27	9.47523	-5.4	2.9e-137		↓	↓	14.1633	1.22202	0.98	7.8e-06				31.6933	4.01106	0.035	0.92				15.22	1.37197	0.045	0.9				17.2933	2.93377	-4.2	7.4e-89		↓	↓	34.0167	3.83982	-0.77
22004	C-catabolism		gar1		D-galacturonic acid pathway	21.445	1.77484	143.045	12.339	11.165	0.13435	12.43	0.0282843	3.5	1.2e-11	↑		↑	374.35	51.6976	-0.59	0.33				281.26	16.0656	-2.7	3e-08		↓	↓	61.2133	1.02403	-3.3	2.3e-12		↓	↓	44.4933	1.88322	-0.37	0.52				27.4433	7.61802	-3.3
22005						39.63	4.01637	82.285	4.06586	37.1	2.07889	40.41	4.70933	-0.73	2.3e-05				37.4667	4.0118	-0.25	0.21				35.82	0.714213	0.91	1.7e-08				73.8467	2.43023	0.49	0.0049				62.1133	7.52856	-0.26	0.16				55.45	7.41774	0.11
22009						17.9	0.820244	28.38	1.14551	19.14	1.06066	24.01	0.622254	-0.75	3.8e-11				16.7	0.774855	0.26	0.039				22.59	2.57053	0.6	3.2e-08				26.5333	2.28789	0.44	8.4e-05				26.8067	2.1177	-0.7	6.7e-10				18.4	1.20012	-0.16
22012						40.11	1.14551	20.505	0.685894	48.565	3.78302	39.58	1.8809	-0.41	0.035				47.4033	4.6513	0.25	0.24				64.1033	2.58813	-0.069	0.79				47.3533	1.3338	-0.14	0.53				50.6933	2.98426	0.4	0.041				88.4033	3.8176	-0.3
22013						21.99	3.13955	188.085	21.2768	46.67	9.39038	26.21	1.55563	-3.8	8.7e-49		↓	↓	2.45	0.631506	1.1	7.9e-05				5.85	0.733689	2.1	2e-16				10.7933	1.34675	2.4	1.3e-21				14.8567	1.41454	-1.3	6.5e-08				14.74	2.854	0.41
22030						10.485	0.742462	28.125	1.29401	14.3	0.0282843	15.82	0.39598	3.8	6.4e-61	↑		↑	229.547	10.8012	-0.33	0.21				207.117	12.005	0.2	0.49				275.833	21.5043	0.26	0.34				324.333	15.2055	1.3	3.4e-08				43.46	5.21233	-0.52
22035						5.245	0.318198	11.35	0.268701	9.185	1.80312	9.31	0.579828	1.7	2.9e-08	↑		↑	27.42	0.705479	0.51	0.13				44.2333	1.97181	0.14	0.72				31.84	1.63009	-0.062	0.89				31.09	1.52568	1.9	2.6e-09	↑		↑	31.95	6.72929	0.22
22050						49.955	2.0294	55.165	1.67584	44.535	2.35467	43.58	1.27279	-0.041	0.79				76.3467	2.1966	-0.025	0.89				85.0967	2.94622	-0.18	0.2				70.8867	5.7037	-0.17	0.22				80.31	5.7301	-0.16	0.24				75.09	8.12489	-0.016
22064						814.87	4.93561	72.135	1.88798	786.72	19.7283	755.18	3.4224	-3	1.3e-30		↓	↓	164.757	10.7657	0.64	0.018				291.863	17.0282	0.56	0.042				252.843	116.562	-0.0038	1				194.503	19.985	-3.1	3.7e-34		↓	↓	154.41	3.7762	0.76
22072						11.23	0.820244	34.005	2.45366	15.56	0.0989949	19.555	1.54856	0.8	1.5e-13				30.6433	2.69623	-0.23	0.037				29.6567	0.675747	0.16	0.17				35.9633	1.99703	-0.075	0.56				34.4267	1.88744	0.7	9.3e-11				30.3933	1.18281	-0.4
22076						122.76	11.4693	50.225	5.19723	114.185	7.88424	97.425	2.48194	-3.1	1.6e-64		↓	↓	22.96	4.03768	0.32	0.13				32.46	2.09234	-0.26	0.24				20.1	1.44669	-0.27	0.22				22.5633	1.44202	-1.7	1.8e-22		↓	↓	61.6867	11.5679	-0.8
22093						33.225	1.25158	60.905	0.0777817	32.73	4.15779	31.74	1.3435	-1	6.8e-07				26.02	1.66865	0.49	0.021				41.4567	3.13918	0.27	0.25				32.8333	1.13024	0.24	0.31				36.2967	3.20751	-0.078	0.75				52.5033	3.23522	0.53
22104						9.905	0.898026	18.02	0.311127	16.865	0.0919239	17.17	0	0.21	0.36				17.9767	1.0206	-0.098	0.72				19.0633	1.22606	-0.09	0.75				17.7567	1.48136	0.024	0.94				21.62	1.69744	0.57	0.0079				24.58	3.10066	-0.37
22110						19.325	0.742462	0	0	6.935	0.318198	7.1	0.919239	-3.8	1.2e-30		↓	↓	2.16	0.525642	-0.95	0.019				1.27333	0.051316	0.47	0.26				3.13333	0.489524	1.1	0.0018				5.45	2.00965	-2.2	3e-12		↓	↓	6.94667	0.215019	-3.7
22115						8.035	0.502046	4.39	0.254558	18.285	0.700036	17.78	0.127279	-0.39	0.11				9.63667	0.803264	-0.031	0.93				10.7033	1.61358	0.85	0.00014				18.27	1.05014	0.53	0.025				16.49	1.87214	-1.2	8.6e-07				6.03	1.30733	-0.27
22117						26.06	1.25865	9.285	0.0212132	33.475	9.41159	28.095	0.33234	-1.6	5.2e-06		↓	↓	13.9033	1.78629	-0.11	0.83				14.6733	1.07039	0.21	0.63				16.9367	0.894781	0.14	0.77				18.07	1.27059	-1.5	1.9e-05		↓	↓	15.8133	2.86812	0.27
22119						63.735	1.46371	98.62	4.70933	47.23	1.75362	40.25	1.96576	-1.1	1.7e-27				45.47	3.36513	-0.079	0.57				48.84	2.80854	0.12	0.35				51.8967	1.22916	0.2	0.081				61.8933	5.94167	-0.65	6.3e-10				67.72	6.14723	-0.089
22129						11.625	1.0253	7.06	0.735391	13.12	1.0748	12.68	0.749533	1.6	8.9e-05	↑		↑	55.48	4.12422	-1.6	5e-05		↓	↓	20.9433	2.09118	0.29	0.58				71	5.38443	-0.0084	1				65.2033	4.73599	1.6	0.00011	↑		↑	58.9033	26.7789	-0.75
22143						81.715	5.55079	102.975	9.0439	40.58	0.452548	35.905	0.869741	-3.1	6.1e-102		↓	↓	15.3833	1.32787	0.59	8.5e-05				26.24	1.15948	0.69	2.5e-06				26.0767	1.97763	0.72	7.4e-07				29.9033	1.63121	-1.5	1.4e-27		↓	↓	48.4367	6.12498	0.2
22148						179.975	3.55675	135.385	2.22739	163.915	14.6442	160.81	2.09304	-1.3	8e-14				113.79	5.12819	-0.081	0.74				122.067	7.516	0.068	0.78				125.363	9.30788	0.13	0.57				146.837	6.28774	-1	4.4e-09				146.397	15.6961	-0.25
22153						143.61	13.7603	84.1	5.9397	174.22	2.6163	152.7	9.12168	-1	3.9e-12				109.733	7.15791	0.33	0.04				156.597	8.78495	0.13	0.48				126.053	5.72455	-0.063	0.76				124.17	8.84809	-1.1	1.7e-13				111.527	8.06605	0.067
22154						47.24	1.92333	15.655	1.492	39.53	7.04278	33.6	2.30517	-1.2	7.1e-11				32.2967	2.02231	0.22	0.32				42.65	2.99606	-0.25	0.24				28.4967	2.79654	-0.28	0.18				31.5367	2.19311	-1.1	6.9e-09				37.6667	6.03054	0.22
22164						40.06	0.0565685	39.63	3.26683	37.89	1.3435	45.935	0.799031	-0.13	0.62				57.61	6.86326	-0.66	0.0044				41.4533	3.67529	0.31	0.24				74.67	7.31144	-0.18	0.51				59.99	6.29802	0.2	0.42				76.8533	5.8931	-0.11
22168						86.94	1.79605	16.435	1.32229	46.3	1.00409	48.52	1.56978	-2.9	5.3e-60		↓	↓	18.2867	1.82774	0.45	0.022				28.2767	1.03886	-0.01	0.97				19.06	1.77663	-0.14	0.55				19.64	3.25572	-3	7.7e-65		↓	↓	17.94	0.911482	0.17
22181						7.77	0.494975	14.335	0.841457	6.08	0.749533	4.57	0.650538	0.67	7.7e-05				19.49	2.18753	-0.022	0.93				21.79	1.1204	-0.25	0.18				17.2333	1.93671	-0.053	0.82				22.22	2.61008	0.15	0.44				14.33	0.278388	-0.26
22191						65.665	0.92631	235.32	21.6233	91.615	0.643467	98.9	1.64049	-0.025	0.87				101.503	7.86909	0.15	0.25				127.903	2.05208	0.23	0.064				124.53	2.22056	0.25	0.038				142.4	2.69438	0.2	0.1				125.543	7.94793	-0.21
46816	PBD	GH3	cel3d/bgl3d	BGL	cellulose	0.21	0.0141421	0.445	0.0353553	0.435	0.0353553	0.5	0.141421	9.6	6.5e-53	↑		↑	249.637	58.3529	-4.5	4.9e-20		↓	↓	12.7033	0.950386	-1.6	0.0042		↓	↓	89.23	9.0054	-3.8	4.7e-15		↓	↓	20.61	2.22603	5.4	1.6e-17				14.6967	3.45665	-4.9
22201						156.295	23.1719	110.825	6.2579	163.62	2.02233	249.515	12.537	-0.24	0.51				208.88	29.1763	-0.79	0.017				136.87	5.02284	-0.83	0.012				123.14	23.7115	-1.6	2.1e-07		↓	↓	83.8333	16.2453	-1.8	1.8e-08		↓	↓	75.1033	6.4598	-0.58
22210						1.95	0.59397	1.4	0.0424264	3.09	0.735391	2.565	0.487904	5.9	3e-18	↑		↑	188.843	24.9	-4.5	8.1e-13		↓	↓	9.66	1.62392	-4.4	1.2e-12		↓	↓	9.12333	1.89985	-2.1	0.0014		↓	↓	50.86	16.869	1.1	0.15				6.77333	0.610765	-1.5
22221						11.565	0.289914	18.61	0.834386	14.34	0.523259	14.54	0.622254	0.38	0.011				23.7367	1.84809	0.059	0.77				28.0667	0.755006	0.15	0.4				27.63	2.25486	0.075	0.69				29.5833	1.3308	0.31	0.045				23.9467	1.66494	0.3
80871						6.48	0.636396	4.38	0.438406	9.31	1.14551	9.075	0.304056	-0.65	0.03				6.48	0.379868	1.5	2.8e-08	↑		↑	20.7233	2.5521	1.1	8e-05				14.6367	2.48085	0.99	0.00046				15.2	1.76077	2.4	5.3e-18	↑		↑	58.24	32.2435	0.67
22251						8.36	0.0848528	50.565	0.318198	9.195	1.36472	10.305	1.25158	-0.95	0.0011				6.8	0.838033	-0.03	0.95				7.55333	1.83764	0.38	0.26				9.26	1.37568	0.85	0.0031				14.46	1.51208	0.67	0.019				22.31	2.49754	-1
22252						22.825	1.7607	46.71	3.19612	23.93	0.947523	25.13	1.56978	2.4	5.6e-37	↑		↑	191.013	17.2417	-1.4	1.6e-14		↓	↓	84.99	2.44669	-0.46	0.02				145.47	2.29698	-0.83	5.6e-06				127.233	4.55507	1.4	3.2e-13	↑		↑	100.627	4.00481	-1
22257						0.845	0.0353553	0.625	0.0494975	1.17	0.183848	0.83	0.268701	2.2	9.1e-07				5.99	1.67949	-0.91	0.018				3.6	0.32078	-0.69	0.084				3.9	0.459239	-0.8	0.038				4.06667	0.411987	5	1.6e-32	↑		↑	45.5533	5.40597	-2
22264						4.495	0.106066	54.24	3.98808	11.105	4.29214	4.675	0.374767	-3.3	2.3e-25				0.716667	0.301717	1	0.0075				1.65	0.542494	2	2.4e-10				3.14333	0.485215	2.6	2e-16				5.03333	0.612073	0.39	0.12				9.76	1.17358	0.53
22271						10.285	1.06773	6.035	0.671751	3.075	1.03945	3.585	0.516188	-3.9	3.1e-27				1.07333	0.159478	-0.19	0.75				1.06	0.147309	1.1	0.01				2.37667	0.542433	1.2	0.0022				2.98333	0.725902	-5.3	6.6e-35				0.426667	0.211975	3.6
22277						70.275	1.53442	164.92	0.46669	29.455	1.88798	28.73	1.15966	-1.9	1.2e-20		↓	↓	29.1733	1.18938	0.58	0.0065				49.65	2.68944	0.23	0.35				35.96	1.15209	0.4	0.072				45.6367	0.943946	-0.72	0.00064				71.48	9.13007	-1.1
22283						92.275	0.855599	38.885	2.93449	36.22	4.15779	39.615	0.714178	-2.1	5.1e-16		↓	↓	33.5933	2.13322	0.082	0.83				40.3767	1.43866	0.39	0.19				46.39	4.45084	0.4	0.17				52.38	4.7285	-1.9	1.5e-13		↓	↓	40.58	4.82159	-0.057
22284	C-catabolism		araB		alternative L-arabinose pathway	22.82	0.989949	23.325	0.417193	30.935	0.473762	40.05	1.06066	3	2.6e-40	↑		↑	293.683	10.9005	-0.97	1e-05				170.333	7.06001	-0.82	0.00026				174.417	4.34769	-1.2	5.8e-09				147.457	17.7228	2	9.7e-18	↑		↑	150.217	8.6141	-2.4
22287						10.2	0.240416	30.8	0.622254	13	1.25865	11.95	0.39598	0.37	0.14				20.7533	2.54757	0.051	0.88				24.4367	1.19509	0.22	0.43				25.5267	3.20828	0.072	0.83				25.8267	2.69298	-0.26	0.32				14.2833	1.70439	0.65
22294						6.975	1.18087	92.03	14.227	22.535	3.35876	15.365	0.586899	1.8	6.8e-11	↑		↑	37.8967	2.05802	0.25	0.44				51.28	0.192873	0.65	0.019				62.59	5.02501	0.82	0.002				79.2167	9.80257	0.91	0.0013				22	6.07793	1.3
22300						72.2	3.57796	79.08	7.38219	77.735	2.10011	76.365	0.784889	0.22	0.14				132.197	4.09764	-0.13	0.45				137.243	17.073	-0.24	0.11				117.093	1.85025	-0.18	0.25				137.837	2.71338	0.57	6.4e-05				178.01	12.0326	-0.38
22314						131.35	20.4778	230.595	1.71827	87.215	3.33047	102.975	2.94864	-0.59	0.00038				137.403	5.33821	-0.45	0.0075				114.28	1.36704	0.33	0.062				180.833	13.5808	0.4	0.018				213.837	53.8223	-0.35	0.043				172.43	14.364	-0.67
22331						1.25	0.367696	0.765	0.0212132	4.035	0.33234	3.795	0.431335	0.63	0.11				3.04667	0.626285	-0.99	0.0098				1.74	0.13	-0.62	0.13				2.08	0.4272	-1.2	0.001				1.53667	0.145717	-1.7	3.7e-05				0.623333	0.16773	1.3
22332						148.57	7.32563	172.42	8.57013	76.505	4.39113	70.93	10.9743	-1.7	2.8e-17		↓	↓	73.6133	2.45525	-0.19	0.43				73.02	5.73731	-0.067	0.81				73.7633	6.07069	-0.088	0.74				81.86	5.49279	-1.3	1e-11				97.2567	10.7473	-0.026
22341						6.295	0.00707107	21.53	1.72534	20.45	1.3435	23.59	1.08894	3.4	2.6e-64	↑		↑	107.017	6.35203	-0.084	0.76				114.65	5.62805	0.21	0.38				129.953	1.49487	-0.12	0.63				116.14	10.2561	1.4	6.6e-12	↑		↑	28.2667	2.6129	-0.59
22351						8.68	1.35765	33.67	1.25865	9.935	1.74655	10.38	0.325269	0.92	2.6e-05				25.8267	1.77588	-0.64	0.0027				18.74	2.69956	0.36	0.12				34.7367	1.47534	-0.39	0.085				23.2767	1.79767	0.56	0.012				21.4433	4.44	0.25
22365						21.215	1.43543	16.65	2.36174	17.835	4.68812	15.16	0.169706	-0.85	0.0077				18.4567	2.95761	-0.22	0.59				18.0467	1.42469	0.068	0.89				20.3433	1.74406	-0.036	0.94				21.3067	1.36005	-1.4	9e-06		↓	↓	13.5733	5.498	-0.064
22375						24.02	2.05061	19.35	0.325269	95.56	7.52362	73.255	1.09602	-0.17	0.52				33.5033	5.09514	0.6	0.014				57.7467	4.4954	0.061	0.86				36.75	4.55042	0.0013	1				39.6433	1.94042	0.69	0.0051				64.7733	9.82356	-0.13
22381						313.46	11.7945	33.87	2.34759	231.505	27.0186	227.13	7.73575	-3.2	1.3e-82		↓	↓	55.04	5.52528	0.35	0.054				79.55	2.64006	0.041	0.87				59.4233	4.18622	-0.22	0.26				55.9833	0.466083	-3.2	1.4e-84		↓	↓	56.9067	3.26154	0.74
22386						3547.57	227.83	107.765	16.0443	3039.29	415.963	3777.39	38.2191	-5.7	3.8e-72		↓	↓	104.577	14.4073	-0.2	0.64				102.937	6.29915	0.12	0.79				119.227	8.69007	0.032	0.95				126.18	8.72748	-6.8	9.7e-99		↓	↓	54.9067	4.19221	-2
22388						4.5	0.141421	6.895	0.615183	6.49	0.622254	6.085	0.106066	0.21	0.46				8.21	1.82	-0.26	0.4				7.78667	0.736569	-0.25	0.41				7.24	0.997447	-0.23	0.45				8.25667	0.851724	1.1	3.6e-05				15.7067	1.52671	-0.098
22402						1.055	0.0919239	2.82	0.0989949	4.01	0	4.48	0.678823	1.5	5.4e-08				4.78333	0.221886	1	1e-06				10.8633	1.68298	0.8	0.00019				8.72	1.29186	1.6	5.7e-17				17.3267	3.54729	1.8	3.3e-11				6.26667	0.793242	1.9
22415						30.875	7.37512	30.72	0.410122	46.485	11.8158	41.995	1.83141	0.75	0.021				81.77	26.9403	-0.41	0.25				69.36	4.12152	-0.44	0.21				62.7733	0.431895	-0.15	0.71				86.7567	8.95254	0.085	0.83				54.7233	8.65492	-0.49
22417						5.435	1.1243	9.355	0.120208	8.01	0.169706	9.02	0.183848	0.78	0.0052				14.6533	1.23379	-0.13	0.73				15.26	0.719653	0.35	0.27				19.5933	1.60176	0.078	0.84				18.3067	1.28274	0.019	0.97				9.18333	0.603849	-0.56
22426						22.76	1.7112	5.38	0.141421	29.1	2.885	53.045	0.742462	1.2	0.00017				83.88	8.65355	-0.25	0.54				79.9867	7.13934	-0.31	0.43				70.8633	1.97161	-0.41	0.26				74.4033	1.71127	-0.75	0.026				22.43	4.17167	-0.87
22453						3.645	0.403051	5.15	1.00409	2.085	0.13435	3.205	0.53033	2	2.2e-07	↑		↑	23.0433	2.60608	-0.88	0.025				14.2367	0.910458	-1.3	0.0006				10.0067	1.08316	-0.89	0.02				14.6433	1.05396	0.31	0.49				7.49667	1.40603	-1.1
22459						0.445	0.13435	0.82	0.0989949	0.805	0.0353553	0.715	0.162635	8.1	3.7e-40	↑		↑	192.297	17.1625	-3	1.7e-09		↓	↓	27.8167	5.11522	-3.3	2e-11		↓	↓	20.7667	4.55702	-1.5	0.0035		↓	↓	78.0833	13.4016	5.9	5.6e-22	↑		↑	45.94	20.361	-1.5
22464						7.295	0.176777	7.89	0	15.105	0.72832	11.97	0.155563	-0.8	3.4e-07				6.57667	0.155671	0.21	0.27				8.60667	0.647868	0.062	0.78				7.22	0.919348	-0.023	0.93				7.65667	0.546839	-1.9	2.6e-33				3.15667	0.649025	0.33
22466						5.42	0.551543	7.885	0.26163	6.06	0.0989949	6.545	0.685894	1.9	3e-37	↑		↑	32.2867	2.16632	-0.52	0.00018				25.5267	2.06505	-0.31	0.037				27.3333	2.26765	-0.18	0.26				33.7033	0.748487	1.6	6.1e-27	↑		↑	27.93	1.60758	0.26
22472						57.8	2.05061	80.48	2.12132	58.94	0.254558	56.665	2.41123	-0.36	0.0071				70.9933	2.96331	0.13	0.39				88.3867	2.94806	-0.11	0.51				69.1433	0.851136	-0.01	0.96				83.3967	9.47699	-0.016	0.93				95.2867	3.49056	-0.17
22481						9.97	0.39598	9.595	0.502046	13.75	1.13137	16.77	0.141421	2.2	1.2e-18	↑		↑	72.1633	13.1147	-0.21	0.49				70.5233	3.73845	-0.37	0.18				58.38	0.43	-0.44	0.1				63.0033	2.78299	1.4	1.3e-08	↑		↑	45.05	7.72682	-0.31
22484						146.015	0.813173	108.775	3.01935	126.765	16.3837	129.72	4.89318	-0.013	0.97				227.807	35.3661	0.56	0.0016				381.27	17.2721	0.15	0.49				264.977	13.1118	-0.088	0.71				253.053	30.671	-0.24	0.22				207.103	16.1619	-0.52
22489						121.525	10.2884	136.74	6.98621	63	15.9382	51.395	1.9304	-0.86	0.0036				105.823	26.9973	0.056	0.9				124.443	5.61186	0.18	0.63				125.41	4.72708	0.27	0.43				150.587	14.2464	-0.52	0.086				141.827	19.7239	-0.26
22492						18.65	0.79196	11.86	0.79196	8.075	1.57685	7.72	0.678823	-1.7	5.4e-16		↓	↓	8.93333	0.342101	-0.61	0.0083				6.62333	0.22301	0.028	0.94				9.56667	0.781302	-0.31	0.22				8.54667	1.79534	-1.9	2.9e-19		↓	↓	8.35667	0.488092	0.063
22496						2.69	0.452548	23.165	1.18087	4.955	1.11016	3.575	0.120208	-0.59	0.026				2.80333	0.253837	1.1	7.4e-06				6.77667	0.557883	1.3	5.2e-08				7.22667	0.315331	1.4	1.1e-09				8.91	0.278388	0.93	0.00021				8.59333	0.701166	0.72
22510						5.56	1.06066	10.4	0.947523	6.18	0.410122	5.475	0.176777	5	1.7e-38	↑		↑	276.23	44.5163	-0.71	0.087				191.67	4.17501	-0.98	0.012				146.873	8.49222	-1.4	0.00018		↓	↓	125.603	15.2569	2.8	5.6e-13	↑		↑	64.83	6.53588	-1
22512						7.77	0.424264	9.62	0.749533	6.48	0.367696	7.215	1.0253	-1.4	2.5e-05				4.75	1.14713	-0.61	0.1				3.51333	0.390683	-0.34	0.4				3.92667	0.395769	-0.24	0.56				4.74	1.07224	-0.42	0.21				9.69	0.4531	-1.2
22515						5.435	0.615183	15.1	0.480833	5.55	0.777817	7.33	0.282843	0.41	0.022				11.39	0.7508	0.22	0.25				15.04	1.16207	-0.19	0.34				10.4733	0.397031	-0.11	0.62				12.5	0.680882	1	2.3e-09				18.38	0.208087	0.25
22527						73.63	5.31744	135.67	7.39634	109.475	13.9088	96.875	0.700036	-1.8	6.1e-11		↓	↓	33.5467	3.23928	-0.39	0.22				29.0567	1.02574	1.1	3.6e-05				75.5	2.55024	0.74	0.0084				66.04	10.4281	-1.4	3.7e-07		↓	↓	46.6467	6.77792	0.11
22528						89.625	6.92258	11.245	1.53442	72.855	9.90657	68.05	1.73948	-2.4	8.6e-40		↓	↓	27.0733	2.62001	-0.23	0.28				26.1167	0.310859	-0.37	0.068				22.0233	2.56742	-0.4	0.042				24.27	2.37025	-2.4	6.2e-41		↓	↓	28.13	2.50797	0.1
22531						68.945	0.770746	90.61	9.09339	61.135	8.08223	63.875	5.38108	0.19	0.22				123.52	3.41978	0.059	0.76				146.03	4.45743	-0.05	0.8				125.327	11.9215	-0.034	0.87				142.643	6.07994	-0.24	0.12				97.5367	4.32538	0.4
22532						332.435	9.94899	128.635	4.26385	711.73	57.5302	554.455	8.81762	-0.64	5.2e-05				335.293	35.2653	-0.59	0.00012				252.423	7.58565	-1	1.8e-12				172.73	3.54114	-0.71	2.2e-06				242.517	10.4857	-2.3	2.6e-51		↓	↓	110.427	18.776	1.3
22535						4.15	0.325269	1.84	0.0282843	4.53	1.78191	5.42	0.240416	2	3.7e-07	↑		↑	25.62	2.79534	0.061	0.92				30.3767	1.34894	-0.53	0.23				18.7233	3.39513	-0.98	0.012				15.4033	0.492172	1.3	0.0011				16.9867	2.92292	-0.36
22538						20.29	0.848528	14.53	2.37588	18.895	5.04167	17.245	0.0212132	-0.28	0.023				26.3433	1.47602	-0.15	0.27				26.91	1.30357	-0.17	0.21				24.6133	1.35975	-0.28	0.023				25.69	1.91392	-0.48	4.6e-05				24.24	1.52581	-0.054
22559						107.88	13.7462	58.475	0.912168	215.25	9.48937	172	14.6088	-1.7	9.5e-15		↓	↓	53.5633	5.13884	0.41	0.079				81.1067	4.40909	0.38	0.11				73.1167	2.90278	0.22	0.4				73.63	9.02962	-1.3	5.8e-10				71.3633	5.75818	0.38
22560						12.875	0.403051	18.415	2.01525	12.245	4.50427	13.545	0.954594	-0.6	0.0043				13.3467	1.92399	-1.8	1.1e-17				4.34333	0.845123	0.14	0.61				15.3933	0.865698	-1.4	5.3e-12				5.88333	0.49521	-1.1	1.7e-07				10.0933	2.30426	1.6
22563						19.825	2.28395	42.465	2.43952	45.04	2.34759	35.135	0.0777817	1.8	8.1e-82	↑		↑	108.743	1.98558	-0.17	0.08				109.603	3.08314	-0.041	0.73				111.07	9.51237	-0.086	0.42				121.123	3.62296	1.2	4.3e-37				76.7867	10.2794	0.28
22564						93.88	1.06066	271.41	12.0208	85.985	2.55266	65.19	0.438406	0.73	0.00019				245.72	18.2946	-0.48	0.017				199.513	10.1037	-0.047	0.87				250.187	38.6598	-0.081	0.76				274.477	30.1817	0.22	0.29				183.37	25.2262	-0.64
22573						3.46	0.0565685	5.585	0.360624	2.255	0.00707107	1.98	0.565685	0.57	0.02				8.06	1.83008	0.17	0.55				10.2733	1.48359	0.17	0.54				9.53333	2.50069	0.27	0.28				11.52	0.841843	0.54	0.029				8.40667	1.46473	0.26
22589						10.82	0.452548	24.29	0	11.965	0.459619	11.985	1.29401	-0.12	0.54				15.66	2.37	-0.38	0.041				13.63	0.969691	0.5	0.0039				23.2967	0.715146	0.51	0.0032				26.35	1.58483	-0.39	0.032				13.7967	1.24905	-0.27
22590						0.375	0.0919239	0.13	0.0141421	1.32	0.0848528	0.59	0.0848528	0.87	0.11				1.07333	0.125033	0.97	0.051				2.38667	0.311823	-0.62	0.28				0.736667	0.070946	-0.66	0.24				0.806667	0.0929157	4.6	1.4e-20				14.73	1.95594	-1.5
22598						45.59	0.876812	56.58	3.04056	50.935	4.63155	53.785	2.04354	-0.49	0.00015				51.05	4.75858	-0.2	0.17				50.51	1.63707	-0.0018	1				53.4667	1.99342	-0.021	0.92				59.5233	2.75925	-0.32	0.016				61.1433	3.23062	0.087
22608						347.575	12.438	617.82	31.3107	236.24	5.19016	229.46	8.25901	-1.5	5.9e-13		↓	↓	197.63	15.4786	0.051	0.87				232.087	3.25408	0.47	0.028				287.44	2.34706	0.4	0.069				307.727	18.2426	-2.3	6.3e-31		↓	↓	114.86	27.7658	0.26
22611						28.88	1.14551	109.455	4.20729	27.505	4.13657	19.035	0.714178	-2	1.6e-19		↓	↓	11.09	0.600083	0.71	0.0024				20.62	1.31761	0.95	2.5e-05				22.52	3.21588	1.2	6.8e-09				31.1667	2.32003	-0.6	0.0079				31.7067	2.93541	0.36
22618						71.61	2.95571	61.315	4.06586	128.54	17.211	101.17	4.4972	0.023	0.93				114.35	11.9867	-0.48	0.0086				93.24	10.0807	-0.12	0.59				110.3	4.18577	-0.38	0.038				103.7	4.14342	0.59	0.0011				180.163	18.3163	-0.41
22625						16.725	1.54856	24.74	2.27688	11.28	4.48306	9.66	0.608112	-2.1	8.6e-16				6.32	0.801311	0.68	0.014				11.49	0.175784	1.1	7.5e-06				14.6133	1.49634	0.61	0.027				11.44	1.19637	0.092	0.76				29.6033	6.58215	-0.6
22632	C-catabolism				TCA	6.225	0.148492	21.615	1.52028	8.535	2.66579	10.74	0.39598	-0.53	0.07				6.79667	1.8921	-0.29	0.4				6.30667	0.051316	0.56	0.062				10.5033	0.998065	0.6	0.039				12.17	1.27185	-0.2	0.53				9.1	1.34209	0.42
22633	C-catabolism				glycolysis	144.455	7.31856	192.89	6.61852	170.425	11.5471	168.095	2.04354	0.72	1.3e-06				374.877	37.2423	0.46	0.0018				586.5	14.9619	0.55	0.00015				575.017	20.5172	0.4	0.0071				586.93	32.8332	0.23	0.14				283.133	39.9384	0.31
22637						6.295	0.431335	5.33	0.212132	9.35	3.47897	9.9	0.565685	1.6	8.2e-07	↑		↑	30.6	7.97821	0.99	0.002				68.9933	3.40003	-0.58	0.097				21.4233	3.26013	-0.012	0.99				35.8567	6.69473	3	9.9e-21	↑		↑	86.2033	23.9139	-0.96
22645						7.825	1.35057	18.675	0.0636396	8.985	0.431335	10.395	1.08187	0.81	6.9e-11				21.61	0.759013	-0.084	0.57				23.13	0.034641	0.21	0.097				26.2533	1.68194	0.27	0.024				30.8367	2.09534	0.33	0.011				16.4133	0.40501	0.29
22647						6.145	0.516188	10.445	0.445477	6.22	1.83848	5.425	0.233345	0.45	0.11				13.22	2.2858	-0.27	0.39				12.43	0.648999	-0.33	0.27				11.0133	2.11798	-0.11	0.74				14.43	2.13914	0.32	0.26				12.8467	1.15001	0.29
22654						29.055	3.6416	10.9	1.08894	71.655	8.95904	101.735	0.162635	2.3	3.5e-25	↑		↑	227.54	44.3097	0.76	0.00067				434.877	20.6281	0.29	0.27				290.893	41.7913	-0.026	0.94				264.04	30.3066	1.4	1.6e-09	↑		↑	124.827	16.7122	0.18
22660						44.69	0.141421	21.65	0.494975	24.475	0.176777	25.34	0.763675	-2.1	1e-66		↓	↓	16.2067	0.924356	0.46	0.00041				25.2033	1.84598	0.47	0.00029				23.4833	0.777775	0.53	2.3e-05				27.67	1.82244	-1.4	1.2e-30		↓	↓	28.7833	1.50004	0.11
22661						72.16	2.36174	4.74	0.367696	45.905	7.09228	38.96	1.11723	-1.4	1.4e-10		↓	↓	43.8967	3.07307	-0.63	0.004				32.23	0.555608	-0.015	0.97				45.45	5.6265	-0.53	0.016				35.9133	0.980833	-2.2	3.2e-24		↓	↓	27.11	3.4689	-0.49
22667						9.355	0.148492	48.575	5.73464	8.115	1.27986	8.345	0.487904	-2.5	3e-19				2.56333	0.125033	0.87	0.0052				5.30667	0.450037	1.1	0.00015				5.84667	0.613705	1.8	9.2e-11				10.3067	1.22851	0.15	0.62				17.2	2.8461	0.4
22678						13.885	2.99106	1.455	0.0353553	12.68	0.579828	14.65	0.0565685	1.6	7.3e-12	↑		↑	66.86	6.73625	-0.48	0.052				54.24	2.62023	-0.16	0.58				62.55	0.514198	-0.11	0.71				72.9867	5.25719	-0.41	0.1				17.4367	1.46432	-0.25
22689						14.185	0.445477	165.48	21.4112	29.51	9.02268	13.91	1.10309	-3.4	2.3e-39				2.08667	0.136504	0.81	0.0049				4.15333	0.315647	2.2	8.7e-18				9.74333	0.552479	2.5	4.3e-25				14.4233	0.643765	0.068	0.82				24.7433	3.42453	0.31
22694						6.945	1.01116	21.29	1.08894	8.105	1.27986	8.57	0.183848	3.5	2.3e-50	↑		↑	127.503	21.1944	-0.24	0.39				122.207	7.45977	-0.15	0.6				119.913	6.44643	0.067	0.84				157.703	22.0863	2.2	1.9e-19	↑		↑	52.22	5.70351	-0.28
22705						11.23	1.81019	7.7	0.0565685	13.655	0.275772	15.11	1.01823	-0.36	0.27				13.8133	1.20259	-0.26	0.48				13.07	1.47652	-0.55	0.092				9.86667	0.549029	-1.1	0.00013				7.50333	1.17628	-0.8	0.0093				10.78	1.51208	-0.37
22707	C-catabolism		sdhB ortholog		TCA	208.505	4.99924	264.905	15.7614	201.34	34.2381	237.25	5.72756	-0.37	0.059				253.543	44.3868	0.41	0.038				382.797	10.9433	0.4	0.047				349.78	18.285	0.36	0.076				383.623	13.436	-0.25	0.22				292.517	18.0471	-0.39
22712						39.545	1.64756	37.39	1.20208	33.97	1.27279	36.42	0.0707107	0.84	1.1e-07				111.567	10.394	-0.29	0.094				103.69	3.33491	-1.2	1.7e-17				49.75	1.84057	-1.2	4.6e-16				58.52	2.95318	-0.42	0.012				49.2433	7.19893	0.026
22713						9.495	1.50614	32.795	2.04354	12.455	0.346482	12.025	1.43543	-0.22	0.27				12.83	0.907028	-0.11	0.65				13.4867	1.15023	0.56	0.0023				19.8267	0.654319	0.67	0.00016				24.1233	0.334714	-0.085	0.69				14.9667	1.73782	0.27
22718						17.26	1.00409	29.75	1.75362	12.975	0.770746	16.61	1.42836	1	1.4e-12				55.09	3.20935	-1	2.5e-14				31.2733	2.0851	-0.4	0.0047				43.7	2.30007	-0.64	1.9e-06				41.8233	2.52397	1	1.1e-12				58.6233	0.647019	-0.69
22731						12.79	1.78191	7.41	0.0141421	14.315	1.05359	13.26	0.325269	0.52	0.03				28.86	3.43996	-0.47	0.057				23.6367	1.03104	-0.52	0.035				21.2167	0.565007	-0.6	0.011				22.57	1.29201	0.063	0.83				22.3567	2.11935	0.057
22737						294.78	11.6107	418.9	23.9709	170.485	14.4179	155.69	3.06884	-2.6	5.5e-54		↓	↓	76.67	7.61848	0.45	0.013				118.33	6.00386	0.57	0.0009				119.043	4.47299	1.1	2e-11				189.19	16.9472	-2.2	1.1e-39		↓	↓	105.8	14.9774	-0.44
22739						519.46	29.9672	132.125	11.6743	1347.47	252.034	746.16	10.1399	-1.7	1.2e-08		↓	↓	253.273	35.7938	-0.095	0.82				268.597	6.60654	-0.79	0.0098				153.577	20.2105	-0.83	0.0059				168.513	17.9256	-2.4	9.2e-16		↓	↓	168.123	45.3166	-0.24
22741	C-catabolism		araE		alternative L-arabinose pathway	26.56	0.46669	12.185	0.190919	12.505	2.36881	10.375	0.148492	-0.078	0.67				39.6567	8.83068	0.39	0.016				58.69	1.36371	-0.01	0.97				41.2567	2.13561	0.073	0.72				49.2267	1.51767	-0.4	0.012				33.6167	4.21078	0.24
22752						152.945	4.65983	40.94	3.16784	239.805	6.99329	228.45	1.08894	-0.98	3e-13				122.05	13.5425	0.39	0.005				180.997	7.76157	0.27	0.066				154.307	7.49735	0.25	0.084				171.64	9.65709	-0.51	0.00017				178.537	19.068	-0.53
22755						16.305	2.05768	19.67	2.05061	36.125	6.54074	24.16	2.30517	2	8.9e-14	↑		↑	104.26	7.93725	-0.47	0.12				85.57	2.11547	-0.5	0.094				77.6467	4.07127	-0.94	0.0004				64.16	5.03048	2.8	6.4e-25	↑		↑	188.507	27.9539	-0.88
22771	C-catabolism		lxr4		D-galactose-oxido reductive pathway	4.605	0.445477	6.36	0.0282843	5.505	1.83141	7.495	0.233345	6.8	3e-33	↑		↑	812.79	205.126	0.28	0.71				1115.34	60.7242	-4.6	2.6e-19		↓	↓	34.2633	1.795	-1	0.097				476.867	58.1188	3	1.7e-07	↑		↑	62.63	5.82137	-1.9
22774						376.115	11.2642	101.36	6.26497	354.5	19.3323	298.505	3.75474	-2.4	1.2e-28		↓	↓	109.23	2.68632	0.24	0.36				146.647	1.85605	0.4	0.1				150.637	10.7247	0.076	0.81				136.07	10.8322	-1.6	2.9e-13		↓	↓	204.82	9.54045	-0.48
22783						3.205	0.106066	4.125	0.0212132	3.215	0.388909	3.23	0.311127	-0.028	0.86				4.94333	0.208167	0.04	0.82				5.76	0.13	0.29	0.02				6.34333	0.386307	0.085	0.57				6.22	0.89822	0.86	3.5e-13				9.72	0.485695	-0.19
22785						0.295	0.13435	0.34	0.0424264	0.97	0.339411	0.835	0.162635	7.6	2.3e-121	↑		↑	91.9	9.50173	0.27	0.26				125.67	4.98088	-0.081	0.77				91.14	6.09128	-0.37	0.092				84.0467	5.78516	7.3	9.9e-112	↑		↑	79.2067	5.6334	0.47
22798						24.445	1.68999	68.86	1.59806	18.63	2.50316	17.975	1.18087	-1.4	1.8e-11		↓	↓	14.53	2.57622	-0.21	0.43				14.28	1.20129	0.49	0.029				21.4033	0.730091	0.58	0.0077				25.5867	2.48454	-0.27	0.22				33.84	2.66141	-0.78
22799						6.675	0.72832	40.715	0.954594	14.47	2.91328	11.2	0.0989949	0.41	0.055				13.95	0.998749	0.51	0.014				22.5233	1.77331	0.23	0.34				17.1433	1.09546	0.26	0.25				19.77	0.665658	1.2	5.8e-09				25.3867	4.15126	0.65
22804						41.69	1.56978	66.345	0.205061	42.125	3.61332	39.475	2.18496	-1.3	1.6e-09				27.5533	4.37619	0.58	0.0067				46.6833	0.96604	0.26	0.28				34.6967	1.63173	0.21	0.41				37.64	1.66334	-0.69	0.001				43.22	7.9244	0.021
22816						555.075	17.1898	637.245	22.3234	451.2	8.51357	496.875	9.82171	-0.85	2.4e-12				482.923	8.41733	-0.27	0.037				453.973	21.737	-0.11	0.46				468.533	26.9031	-0.13	0.38				523.417	11.9355	-1.4	3.5e-32		↓	↓	343.087	34.0753	-0.027
22821						273.255	10.246	243.37	5.35987	138.83	2.05061	138.6	3.49311	-2.1	2.1e-39		↓	↓	97.2533	8.3143	-0.14	0.51				100.36	10.8703	0.16	0.44				113.693	1.80045	0.15	0.46				127.707	4.80673	-2.5	2.5e-52		↓	↓	81.4567	1.98807	0.46
22826						17.57	0.66468	94.495	5.69221	26.68	1.25865	25.545	1.98697	1.1	3.4e-08				58.0567	7.43947	0.02	0.94				66.8667	1.08648	0.043	0.88				62.93	5.95846	-0.09	0.72				64.58	1.54415	0.94	1.5e-06				56.2533	6.90943	0.53
22830						5.595	1.08187	2.53	0.113137	6.925	0.841457	8.525	0.685894	1.5	2.3e-10	↑		↑	25.05	2.3869	0.82	0.00022				50.1967	1.31971	0.64	0.0058				40.78	7.03661	0.39	0.11				38.8467	4.60936	0.22	0.42				10.7933	1.83328	0.63
22831						7.46	0.509117	5.905	0.502046	5.435	0.784889	7.445	0.219203	1.3	8.1e-09				28.91	1.6868	0.12	0.67				35.73	0.550545	-1.1	5.6e-08				13.8167	2.90891	-0.42	0.072				25.5367	1.84752	1.2	4.4e-08				29.3567	2.29106	0.21
22839						14.3	1.4425	52.975	2.39709	23.32	1.27279	21.68	2.37588	0.97	7.2e-14				44.07	2.0303	0.06	0.72				52.13	1.70819	-0.04	0.82				44.9933	2.20731	-0.064	0.7				49.8633	1.36566	0.88	1.5e-11				43.91	2.49273	-0.15
22841						29.345	2.66579	59.11	0.947523	37.66	3.0547	26.955	0.742462	-1.1	1.2e-15				21.97	0.217945	0.084	0.64				26.4167	2.36855	0.35	0.015				29.3433	3.2458	0.49	0.0002				36.56	0.858545	-0.77	6.8e-09				28.6667	1.25237	0.23
22845						44.92	4.29921	18.77	2.29103	79.525	0.756604	94.295	2.79307	-1.9	6.7e-11		↓	↓	18.7267	2.93582	-2.3	5.2e-16		↓	↓	4.24	0.571664	0.15	0.71				21.79	2.46611	-0.037	0.94				21.53	2.05862	-1.6	2.6e-08		↓	↓	24.14	4.27344	-1.8
22863						30.245	0.26163	27.345	0.827315	44.455	0.176777	43.605	1.32229	0.22	0.17				55.2267	7.61178	0.14	0.42				69.1633	0.687192	-0.051	0.8				55.93	2.8933	-0.16	0.34				58.26	3.70914	-0.25	0.11				42.7	7.03935	0.23
22869						6.03	0.127279	17.655	1.13844	17.075	1.08187	10.34	0.353553	0.39	0.14				12.4667	1.03016	-0.23	0.45				12.06	1.95031	0.09	0.79				13.96	2.68274	0.03	0.94				15.0533	1.22419	0.09	0.77				10.74	1.79156	0.29
22874						74.185	16.4261	201.025	16.214	58.12	5.27502	70.845	1.30815	0.099	0.72				124.937	9.71077	-1.4	5.5e-11		↓	↓	54.0033	1.45603	0.21	0.45				151.13	6.63937	0.21	0.44				170.933	35.9859	-0.89	0.00011				66.7833	11.8552	-0.51
22875						14.615	0.770746	22.445	1.73241	26.265	2.75065	25.26	0.141421	0.71	1.4e-06				37.53	2.8928	0.16	0.36				47.51	2.7657	0.23	0.16				46.14	1.30847	0.17	0.3				49.9767	1.21541	0.29	0.062				29.89	5.63092	1
22879						9.12	0.0707107	7.285	1.44957	11.82	1.54149	12.985	0.00707107	-0.4	0.17				10.8567	2.85157	0.84	0.0024				21.9767	1.95945	0.4	0.2				15.0567	1.18035	0.75	0.0071				21.5	2.31318	-0.29	0.34				12.4867	1.14605	0.61
22881						18.435	3.04763	28.55	2.43245	25.755	1.18087	32.525	0.0353553	-0.16	0.51				25.9133	1.90043	0.28	0.27				35.7433	2.17167	0.58	0.0094				40.5933	2.82236	0.77	0.00024				52.3867	2.87954	0.07	0.79				32.2933	0.494402	-0.44
22885						27.925	2.04354	31.185	5.0841	22.62	3.9598	21.595	1.54856	-1.8	6.7e-25		↓	↓	12.1867	2.48705	-0.12	0.62				12.6867	0.833387	-0.018	0.95				12.6233	0.768266	0.57	0.0025				21.4267	1.51513	-1.8	5.4e-24		↓	↓	13.4567	1.59716	0.39
22891						119.68	7.09935	160.765	2.90621	132.645	1.68999	142.545	2.94864	-0.045	0.8				182.317	3.33005	-0.15	0.39				186.22	2.42025	-0.39	0.011				146.5	12.8729	-0.29	0.065				176.573	8.82769	-0.32	0.036				160.033	14.1282	-0.31
22910	C-catabolism				TCA	124.405	13.2158	250.355	1.63342	105.09	7.87717	101.6	6.1094	-1.2	2.7e-12				84.4667	17.2282	0.065	0.79				100.083	8.73656	0.43	0.017				119.313	8.6608	0.32	0.089				124.47	7.34033	-1.2	1.9e-11				92.9233	19.384	0.055
22911						48.71	2.2486	64.68	1.25865	59.79	0.777817	56.66	2.39002	0.0052	1				76.82	4.43731	0.13	0.64				95.14	9.74146	0.054	0.86				83.7867	3.61077	0.017	0.96				91.9733	5.90614	-0.006	1				81.1633	8.11018	-0.23
123806						0.065	0.0494975	0.215	0.120208	0.43	0.183848	0.415	0.120208	5	4.3e-10				3.45333	0.376342	2.4	1.4e-16	↑		↑	21.2433	1.33178	0.84	0.013				6.50333	0.895005	0.92	0.0058				7.72	1.54793	6.4	1.5e-15				9.31	0.759737	2.2
22914						530.265	81.0981	371.3	10.2248	430.58	26.3751	390.975	1.20915	-1.7	8.2e-15		↓	↓	265.26	3.82697	-0.42	0.069				224.69	11.2507	0.6	0.0066				420.3	15.2914	0.65	0.0026				490.32	97.7717	-1.2	1.2e-08				380.28	58.1126	-0.45
107494						2.21	0.127279	0.135	0.00707107	4.68	1.35765	4.715	0.459619	0.59	0.12				5.22667	0.687192	1.9	3.4e-10	↑		↑	21.4433	2.50372	0.64	0.067				8.6	1.68962	0.6	0.086				9.39	2.56694	1.2	0.00091				8.39333	1.63072	3.1
22925						250.275	6.48417	46.89	0.721249	420.96	101.484	286.28	15.9948	-1.2	0.0015				172.373	31.1189	0.39	0.38				257.107	4.04931	-0.21	0.66				156.1	11.4681	-0.48	0.25				146.037	7.22395	-1.6	2.1e-05		↓	↓	140.717	28.9903	-0.16
22945						111.765	1.74655	211.355	10.8541	115.65	4.55377	115.765	6.2579	-0.095	0.65				164.393	10.0806	0.27	0.19				225.287	1.96187	-0.53	0.0041				119.367	11.3289	-0.51	0.0054				136.553	13.0864	0.093	0.66				198.71	13.9393	-0.57
22950						30.765	1.15258	18.49	1.54149	26.34	2.36174	22.5	1.48492	-0.48	0.0041				34.5567	1.79366	-0.19	0.35				34.4633	0.762911	-0.37	0.037				28.15	1.77744	-0.45	0.0073				29.8567	0.64941	-0.18	0.32				45.49	5.03501	-0.36
22994						124.41	2.80014	282.84	25.4841	372.26	15.8109	374.965	10.6702	-0.66	0.0037				124.01	6.85359	0.75	0.00058				237.503	4.83957	1.2	2e-08				292.103	5.3618	1.6	6.6e-15	↑		↑	435.933	44.4763	-1.3	4.1e-09				84.8767	26.8393	1.7
23001						7.285	0.629325	14.935	0.205061	8.115	0.00707107	8.6	0.0707107	1.1	8.1e-18				24.0467	1.14037	-0.16	0.23				24.3833	1.39231	-0.062	0.69				24.1867	2.39511	-0.16	0.21				25.3633	1.42117	0.37	0.0053				15.65	0.365923	0.49
23015						588.595	47.9065	11.545	1.27986	161.98	43.9962	121.395	6.47003	-4.3	3.2e-36		↓	↓	47.8233	9.69321	-0.46	0.25				39.2267	0.819532	-0.36	0.4				39.1567	1.92204	-0.53	0.17				39.06	1.64685	-4.5	1.9e-40		↓	↓	42.3667	4.58672	-0.17
23028						7.69	0.282843	6.99	0.410122	6.845	0.714178	6.55	0.0282843	0.22	0.22				14.1033	0.688573	-0.21	0.29				13.84	0.321403	-0.47	0.0064				10.6867	0.833807	-0.54	0.0015				11.51	0.706329	0.23	0.21				15.06	0.25865	-0.3
23034						24.475	0.502046	31.765	0.26163	24.905	0.0636396	25.09	0.961665	0.62	4.5e-05				59.1733	1.739	-0.21	0.23				58.1533	4.96111	-0.37	0.017				48.1067	4.71042	-0.67	2.4e-06				43.9633	5.97554	0.04	0.84				42.03	4.5654	-0.021
23048						29.815	0.572756	61.5	3.87495	40.59	11.5258	33.89	0.240416	-1.1	1.4e-07				21.5033	6.14087	0.66	0.0024				38.4167	0.194251	0.8	0.00013				39.21	7.60406	0.63	0.0037				39.2367	1.59127	-0.56	0.01				33.86	4.29941	0.17
23050						114.215	5.64978	83.68	0.19799	47.085	2.08597	43.39	0.353553	-1.4	2.8e-25		↓	↓	66.5133	2.71371	-0.044	0.83				73.1967	2.41106	-0.31	0.041				56.3633	7.33625	-0.3	0.049				64	3.81747	-1.9	2.1e-41		↓	↓	52.4767	3.12862	0.041
23059						413.115	16.3271	2330.68	236.449	304.205	62.2466	274.845	3.31633	-2.6	2.8e-62		↓	↓	106.457	12.8495	-0.25	0.17				101.387	9.08622	1.8	1.8e-34	↑		↑	379.667	5.33944	1.8	6e-36	↑		↑	438.157	24.8186	-1.1	1.6e-12				318.99	10.311	0.23
23062						11.58	2.58801	2.385	1.01116	20.105	1.59099	19.455	0.431335	1	0.036				37.1633	7.178	-1.7	0.00023		↓	↓	12.92	3.25811	-1.8	7.5e-05		↓	↓	11.0733	1.91252	-2.1	2.6e-06		↓	↓	10.1567	2.60654	1.7	0.00035	↑		↑	63.3567	15.9833	-1.1
23063						40.54	4.58205	54.195	1.85969	50.43	5.41644	48.515	2.7365	0.7	0.00097				103.613	12.4209	-0.51	0.018				82.4567	6.04306	-0.57	0.0072				73.18	4.87148	-0.55	0.0087				83.4667	7.30878	0.84	7.1e-05				120.573	13.7579	-0.24
23070						67.64	8.01859	64.23	4.92146	72.25	8.17415	71.3	0.890955	-1.1	3.9e-06				50.9067	5.39504	0.26	0.35				68.9933	4.05149	0.4	0.12				70.21	5.55857	0.26	0.34				71.87	4.46393	-1	1.7e-05				57.1133	17.3605	-0.057
23083						1.81	0.0141421	1.435	0.26163	2.96	0.678823	2.41	0.0565685	0.11	0.77				3.07	0.704486	1.2	3.2e-06				8.16667	0.238607	1	0.00027				6.42333	0.470779	1.4	2.7e-08				9.76667	0.930931	2.6	6e-21	↑		↑	18.5033	3.5123	1.5
23087						3.45	0.410122	5.39	0.339411	2.94	0.339411	3.145	0.275772	1.1	4.3e-07				11.3767	0.776552	-0.44	0.039				9.50333	1.13531	-0.6	0.0031				7.84	0.965971	-0.73	0.00024				8.12667	0.882742	0.45	0.043				7.85333	1.3408	-0.26
23090						43.29	5.85484	33.27	0.777817	19.795	4.03758	19.55	1.37179	0.87	0.0027				125.033	32.1219	-1.2	1.5e-05				62.1033	4.72125	-0.62	0.038				84.82	0.687386	-0.73	0.012				88.7867	8.95228	-0.55	0.067				49.17	9.82002	-1.8
23111						9.82	0.381838	42.54	0.749533	8.3	0.296985	7.46	0.296985	0.58	6.3e-07				23.0667	1.345	-0.058	0.69				25.1433	1.175	-0.04	0.8				23.5733	2.21157	0.18	0.14				30.8867	1.92149	0.14	0.26				18.1367	1.09098	0.39
23115						204.455	14.1068	744.585	48.9247	429.88	91.3865	485.055	3.98101	-1	0.0028				160.313	26.2107	-2.4	2.3e-15		↓	↓	34.2467	5.87015	1.1	0.00063				363.343	10.843	1.5	9e-07	↑		↑	545.41	45.3621	-1.6	8e-07		↓	↓	109.913	2.66476	-1.3
23118						4.515	0.120208	14.165	0.629325	6.66	0.127279	6.23	0.480833	0.64	3.7e-07				11.0667	0.500233	0.25	0.043				14.8967	0.72037	0.24	0.052				13.7033	2.13378	0.24	0.046				15.4767	0.396274	0.82	3.7e-11				13.2767	0.330202	0.26
23124						58.3	11.2713	97.65	0.141421	127.465	13.6967	115.33	6.08112	0.9	7.1e-07				171.487	17.4867	-0.83	1.5e-06				109.41	4.9392	-0.47	0.012				130.037	5.0872	-0.59	0.001				135.137	5.33223	0.058	0.79				101.453	14.3384	0.66
23146						7.245	0.813173	17.82	0.480833	10.09	0.410122	8.835	0.502046	2.3	1.3e-21	↑		↑	56.2567	3.25357	0.023	0.95				64.8667	1.42339	-0.18	0.56				52.44	9.27077	-0.44	0.082				48.8933	3.53644	1.3	2.2e-07				29.34	2.92826	-0.13
23152						13.2	0.834386	3.97	0.0565685	22.505	3.25976	21.985	0.487904	-0.63	0.005				13.4367	1.21344	0.81	0.00012				26.8	1.67878	0.02	0.95				14.3067	0.799521	0.092	0.76				16.9433	1.77472	0.74	0.00066				36.7967	2.65715	0.59
23154						8.085	0.26163	12.33	0.155563	12.54	2.47487	10.49	0.608112	1	0.0003				25.4633	3.38417	-0.37	0.24				22.3533	1.69119	-0.39	0.2				20.4067	2.5152	-0.47	0.11				21.74	0.991413	0.36	0.23				17.2767	1.445	0.49
23171						0.02	0	0.01	0	0.035	0.0212132	0.025	0.00707107	0.81	0.27				0.0533333	0.0208167	-0.38	0.66				0.05	8.49837e-18	-1.6	0.021				0.02	0.01	-1.7	0.017				0.02	0	7.4	2.1e-29				5.46667	2.1866	-0.89
23173						1.76	0.268701	3.865	0.0353553	2.86	0.0989949	2.54	0.39598	1.7	3.1e-10				8.89667	1.22871	-0.29	0.32				8.27	0.545069	-0.42	0.11				6.96333	1.09774	-0.47	0.072				7.60333	0.643143	2.9	9.1e-30	↑		↑	22.88	6.24294	-0.46
23181						7.255	0.13435	11.31	0.721249	9	0.141421	9.755	0.502046	-0.13	0.76				10.4033	1.71004	-0.092	0.85				11.0967	0.291433	0.29	0.49				13.3967	0.507379	0.17	0.71				13.8367	0.630661	-0.52	0.15				8.47333	1.91745	0.64
23184						46.345	1.393	89.78	6.1094	46.16	11.1864	43.435	1.15258	-2.4	8.2e-29		↓	↓	13.6467	2.49288	0.68	0.0031				24.7033	1.84676	1.4	7.2e-11	↑		↑	36.6033	1.14771	1.4	1.7e-12	↑		↑	43.9467	4.45181	-1.5	1e-12		↓	↓	26.79	4.20014	0.48
23190						19.095	1.42128	28.615	0.0919239	15.37	2.09304	15.54	0.240416	0.2	0.47				34.49	6.75858	-0.45	0.086				28.5133	1.58648	-0.44	0.099				26.6933	2.68963	-0.3	0.27				32.9933	4.31505	0.48	0.057				44.6033	7.1338	0.48
23193						213.865	5.05581	252.785	16.1574	135.49	18.2858	144.82	11.9501	-5.1	5.3e-132		↓	↓	10.1133	0.196044	0.22	0.4				13.3433	1.58055	0.96	2.6e-06				20.6933	0.490034	0.93	4.6e-06				22.8333	3.39024	-3.4	1.9e-60		↓	↓	34.7533	2.81029	-0.13
23200	C-catabolism		fbaA ortholog		glycolysis	358.735	43.579	413.375	28.1641	318.595	23.1577	302.02	9.09339	-1.5	3.3e-13		↓	↓	197.703	4.24082	1.1	2.4e-08				480.93	19.5087	0.83	4.6e-05				367.65	58.5642	0.6	0.0046				353.873	16.2526	-1.3	1.2e-10				237	50.2496	1.1
23206						155.88	7.41048	236.52	32.7673	310.965	15.0684	309.085	0.0919239	-0.77	4.8e-06				143.87	6.35501	0.28	0.13				198.36	9.32227	0.45	0.0091				205.883	5.21567	0.92	3.6e-09				321.383	25.6784	-1.3	1.7e-15				103.943	8.97029	1.1
23208						5.12	0.494975	32.725	0.176777	5.62	1.69706	3.135	0.219203	-3.7	6.7e-29				0.61	0.06	1.4	0.00016				1.78	0.07	2.1	2.1e-10				2.81	0.207846	2.5	6.5e-15				4.19333	0.400791	-0.32	0.3				6.88	1.89549	0.18
23209						32.27	2.36174	14.36	1.93747	33.915	3.99515	36.385	3.09006	-1.9	5.7e-26		↓	↓	13.6067	0.42336	-0.42	0.036				11.5333	0.576223	-0.11	0.67				13.2767	1.19693	-0.37	0.067				12.46	0.831445	-1.5	8.1e-18		↓	↓	18.4667	1.51688	-0.17
23221						22.83	2.36174	59.215	3.2739	30.605	2.04354	31.915	0.572756	-0.79	0.0095				20.66	2.87825	0.4	0.25				30.9367	1.2897	1	0.00049				44.25	2.21027	0.65	0.039				38.26	1.13503	-0.46	0.15				27.8233	2.30793	0.4
23228						40.95	0.579828	3.375	0.346482	40.715	2.38295	47.3	4.34164	0.39	0.21				84.1567	13.0064	-2.9	2.7e-28		↓	↓	12.53	0.998749	-2.5	2.1e-20		↓	↓	15.87	1.00145	-2.1	1.6e-14		↓	↓	24.0533	5.19369	5.8	6.4e-92	↑		↑	3745.1	161.42	-3.1
23237						41	7.45291	84.81	3.0547	32.78	3.13955	30.775	2.14253	-1.2	1.5e-12				28.34	2.05007	0.63	0.00015				49.7867	0.778867	0.53	0.0019				42.9833	3.04484	0.49	0.0044				47.01	2.23913	-1.8	5.5e-26		↓	↓	20.0667	4.48772	0.63
23238						0.06	0.0282843	0.07	0.0424264	0.055	0.0777817	0.105	0.0919239	-0.26	0.87				0.0766667	0.132791	-0.25	0.89				0.07	0.0608276	0.77	0.57				0.133333	0.0945163	0.78	0.56				0.153333	0.0802081	2.2	0.033				0.456667	0.40129	-1.2
23240						1.76	0.113137	0.055	0.0777817	3.83	0.59397	8.165	1.35057	1	0.0074				5.65667	1.47191	-0.73	0.055				3.86667	0.306649	1	0.0024				12.0933	0.452143	1.6	5e-07	↑		↑	20.0133	1.86361	3	3.8e-17	↑		↑	23.9633	6.18663	-1.3
23263						75.75	6.50538	96.1	1.08894	62.465	4.94268	68.54	5.02046	-0.1	0.56				110.62	15.7351	-0.39	0.016				95.7033	4.34362	0.29	0.095				141.563	4.93844	-0.041	0.86				127.223	12.2454	-0.56	0.00046				85.6733	7.95281	-0.16
23268						51.15	2.82843	1.035	0.0494975	36.36	1.55563	30.14	3.5921	-4.7	5.4e-80		↓	↓	3.19333	0.690097	1.4	7.2e-08				9.73667	1.28889	0.84	0.0039				6.02333	0.178979	1	0.00034				7.57667	0.576397	-3.7	1.5e-64		↓	↓	6.76	1.7623	0.24
23271						23.965	0.33234	40.825	1.64756	25.055	1.7607	30.82	1.89505	0.033	0.92				38.5633	3.80558	-1.1	3.5e-07				20.49	0.931826	0.23	0.4				47.4	6.26328	-0.59	0.0093				30.2167	4.94794	0.89	7.9e-05				73.9367	9.90105	-0.52
23276						76.01	0.509117	79.99	7.99031	70.765	9.22774	74.06	1.89505	-1.3	2.6e-06				49.6367	1.69214	-0.037	0.93				54.9067	0.682447	0.5	0.089				73.6167	1.67936	0.29	0.36				71.7467	14.9171	-0.9	0.001				68.71	22.6323	0.55
23287						8.395	0.0777817	13.14	0.0848528	13.04	0.650538	9.86	0.183848	-0.39	0.12				10.0567	0.95626	-0.13	0.68				10.4067	0.601692	0.044	0.9				10.89	0.562939	0.03	0.94				12.1467	1.07109	-0.01	0.99				13.94	2.35866	0.29
64959						430.72	34.3937	56.14	5.69928	638.695	18.208	738.885	29.1257	-6.8	7.7e-86		↓	↓	6.16333	1.85436	1.7	8.9e-07	↑		↑	22.3833	3.54635	1.5	1.5e-05	↑		↑	18.3933	4.19993	1.6	4.3e-06	↑		↑	21.7067	6.05525	-4.6	1.8e-42		↓	↓	29.2533	2.24583	2.6
23294						4.065	0.13435	6.53	0.141421	5.975	0.516188	6.23	0.339411	1.2	1.4e-07				14.2467	0.818189	0.16	0.54				18.0467	0.35019	0.036	0.91				15.32	0.606548	-0.1	0.7				15.6633	1.14605	0.57	0.013				10.1	2.32103	0.43
23295						23.605	0.898026	77.115	7.70039	26.04	0.0848528	24.425	2.36881	-1.6	5.5e-12		↓	↓	11.95	1.87385	-0.38	0.17				10.42	1.15235	0.52	0.044				17.9367	0.332315	0.79	0.00087				24.4133	2.63411	-1.8	5.2e-14		↓	↓	11.4467	1.02246	-0.0097
23297						121.835	1.54856	53.875	5.18309	122.5	10.0692	125.77	5.07703	-1.9	2.2e-38		↓	↓	51.6267	4.63196	0.76	9.9e-08				98.9133	5.62841	0.12	0.51				59.1533	5.03365	0.24	0.15				72.0667	5.57315	-0.44	0.0034				149.757	8.13716	-0.62
23298						128.745	18.01	61.615	2.62337	81.6	15.8109	79.55	3.56382	-3.2	1.4e-51		↓	↓	22.1067	5.61032	-0.38	0.12				19.2133	2.90903	0.16	0.57				25.8167	0.670025	0.21	0.43				30.15	1.16323	-2.7	2.6e-37		↓	↓	33.3533	5.11578	-0.44
23316						1645.97	7.68625	620.72	17.31	1562.65	50.94	1541	37.7171	-1.5	5.7e-37		↓	↓	912.993	44.4374	0.26	0.046				1237.06	91.7254	-0.18	0.2				847.567	24.1949	-0.032	0.85				1056.27	70.9465	-1.6	1.7e-43		↓	↓	880.537	78.7266	0.3
23323						7.975	0.869741	54.485	4.60327	8.105	1.94454	5.595	1.50614	-1.7	5.8e-09				3.92333	0.244199	0.26	0.49				5.32333	0.748086	0.67	0.034				6.57	0.16	1.2	1.6e-05				10.8133	0.162583	-0.31	0.28				10.64	2.97274	0.17
23327						14.635	0.502046	91.44	12.8269	17.46	3.43654	11.545	0.813173	-3	9.2e-24				2.85	0.440341	0.95	0.0025				6.25	0.242693	2	6.6e-12				11.6133	0.516946	2.3	9.8e-16				16.0533	0.808352	-0.33	0.29				19.3133	1.875	0.48
23332						9.375	1.70413	5.305	0.714178	17.525	0.445477	10.165	0.205061	-1.7	8.2e-19				4.40667	0.185831	0.16	0.54				5.6	0.958175	-0.16	0.54				4.13	1.0624	-0.038	0.91				5.09	0.961405	-1.6	2.6e-17				5.00667	0.3139	-0.57
23338						6.68	0.19799	8.77	0.678823	11	1.89505	12.01	0.424264	0.1	0.64				11.2667	0.916861	0.2	0.37				14.7067	0.545008	-0.014	0.96				11.73	1.00643	-0.025	0.93				13.1033	0.682959	0.095	0.67				11.9833	2.87764	0.22
23346						439.235	3.79716	8.45	0.0141421	442.545	20.895	459.495	14.3755	-3.6	3.5e-28		↓	↓	57.6	5.80328	-0.18	0.69				57.8533	0.785451	0.034	0.95				61.6867	6.28032	-0.35	0.37				53.5067	4.66877	-5.2	3.4e-57		↓	↓	19.96	1.40801	-1.1
23347						3.1	0.296985	10.08	0.523259	8.27	1.7112	8.525	0.586899	2.2	1.4e-48	↑		↑	23.0733	0.326548	-0.048	0.8				25.3233	0.564476	-0.15	0.37				21.8933	2.2228	-0.089	0.61				25.6567	0.855823	2.9	3.6e-79	↑		↑	37.5867	2.74622	0.071
23353						129.89	9.02268	0.125	0.13435	135.155	25.0669	232.425	11.8158	-8.1	2.9e-96		↓	↓	0.733333	0.325167	-0.88	0.12				0.45	0.160935	-2	0.00093				0.193333	0.138684	0.62	0.22				1.34	0.44911	-8.4	1.8e-101		↓	↓	0.656667	0.215948	-1.9
23363						115.345	2.28395	54.995	1.52028	147.13	1.65463	135.825	9.24189	-0.47	5.3e-05				131.013	4.51178	-0.062	0.68				142.33	6.09199	-0.47	3.4e-05				99.47	9.04166	-0.26	0.03				129.307	11.5305	-0.43	0.0002				142.357	8.31914	-0.11
23367						61.605	1.63342	75.53	5.572	61.93	8.14587	72.295	0.714178	-0.33	0.14				76.9933	2.08974	0.3	0.22				107.563	3.5575	0.45	0.049				109.957	9.2763	0.37	0.11				117.653	4.3743	-0.5	0.023				72.8767	10.9375	-0.32
23368						30.02	3.90323	33.15	4.10122	55.27	9.87121	26.72	0.933381	1.8	3.4e-14	↑		↑	160.613	15.3572	-0.88	0.00011				99.0167	3.28941	-0.8	0.00053				96.3967	17.0086	-0.64	0.007				122.06	17.1625	1.6	7e-12	↑		↑	152.77	5.23301	-0.87
23382						8.655	0.120208	1.855	0.0212132	20.75	0.59397	41.36	1.7112	-3.2	8.9e-08				1.48333	0.433859	0.38	0.64				2.19667	0.533042	1.1	0.088				3.43667	0.486758	2.4	6.2e-05				8.95	1.62521	-12	9.9e-06				0	0	5.9
23408						21.86	0.975807	31.81	1.23037	45.745	2.17082	48.265	3.6416	1.8	3e-13	↑		↑	120.49	3.74577	0.52	0.05				196.08	11.9124	-0.63	0.014				81.7633	3.00648	-0.59	0.022				94.8967	10.2873	1.1	1.1e-05				78.5567	5.93161	-0.13
23413						26.315	2.90621	34.865	2.72236	24.765	1.78898	26.24	2.786	0.45	0.0049				56.3767	2.09242	-0.52	0.00058				44.52	1.92174	-0.26	0.13				49.4533	0.716752	-0.56	0.00019				45.29	2.65232	-0.085	0.64				41.2567	5.02674	-0.52
23415						5.66	1.54149	37.31	1.68291	1.57	0.424264	1.205	0.26163	5.1	1.7e-80	↑		↑	298.837	15.5745	-0.18	0.6				299.26	31.6067	-0.8	0.0025				180.16	19.915	-0.52	0.066				246.837	10.6433	5.3	4.1e-86	↑		↑	361.223	42.1893	-0.45
23417						54.515	4.82954	66.09	2.37588	54.195	6.75287	60.37	9.03682	0.14	0.44				94.65	8.97949	0.026	0.92				109.473	5.19927	-0.52	0.0019				69.1467	5.91616	-0.34	0.055				88.56	13.3159	-0.86	3.9e-07				49.8633	5.40552	0.089
23420						104.85	13.5199	108.79	7.11349	119.92	8.358	118.405	2.42538	-0.32	0.23				131.977	21.4241	-0.2	0.53				130.523	12.3693	0.021	0.96				140.157	5.19629	0.063	0.86				162.883	18.2471	-1.3	3e-07				71.79	7.8858	1.2
23431						528.155	9.01561	538.805	34.2169	370.215	14.7715	365.505	16.8504	-2	5.1e-30		↓	↓	212.893	11.3809	0.0049	0.99				242.343	15.7017	0.2	0.35				255.917	32.5962	0.25	0.21				298.073	38.931	-2.5	1.8e-46		↓	↓	158.58	14.2818	0.15
23446						65.265	3.59917	26.3	0.59397	46.81	5.51543	51.54	3.80423	-1.9	3.5e-24		↓	↓	27.26	0.529434	-0.11	0.68				28.7433	1.73004	0.27	0.22				34.5567	1.63234	0.28	0.2				39.14	0.684324	-1.2	3.7e-11				45.7733	4.1804	-1.2
23452						44.63	0.59397	96.405	1.44957	61.725	2.65165	65.14	1.32936	0.34	1.1e-06				88.67	2.65637	-0.15	0.041				90.8467	1.635	-0.054	0.52				89.6367	4.45008	-0.15	0.034				94.4867	2.99574	0.26	0.00016				89.65	7.59119	-0.1
23455						100.435	2.32638	21.73	2.68701	109.44	5.92555	98.42	2.26274	-0.19	0.24				138.323	4.2761	-0.049	0.82				151.633	7.73024	-0.84	3.6e-09				81.04	5.53208	-0.8	2e-08				94.2033	14.5764	0.13	0.45				183.737	22.5777	-0.012
23458						166.485	3.68403	65.095	4.80126	96.605	2.65165	63.5	3.11127	-5.7	2.1e-119		↓	↓	5.21	0.415812	0.089	0.82				6.29	0.145258	0.21	0.55				6.31667	0.236714	0.35	0.27				7.84333	1.13531	-5.1	1.1e-105		↓	↓	8.36333	0.500833	-0.00059
23462						9.97	0.282843	17.06	0.509117	17.58	0.0565685	21.2	0.282843	0.12	0.66				17.06	1.44665	0.6	0.016				29.36	3.20201	0.26	0.36				21.5233	2.01138	0.25	0.39				23.9467	1.46875	0.37	0.15				21.5067	0.73146	0.3
23475						45.375	4.36285	65.66	1.25865	55.745	1.60513	62.55	0.86267	0.47	2.1e-05				98.9733	2.83608	-0.52	4.8e-07				78.04	0.531131	-0.46	1.2e-05				75.37	2.25528	-0.26	0.019				97.3533	4.59713	-0.35	0.0021				59.4233	1.77433	-0.24
23489						54.535	4.37699	19.26	2.2486	40.28	10.0833	31.175	0.0494975	-2.2	1.7e-11		↓	↓	18.8233	3.37049	-0.24	0.56				18.0967	2.179	0.27	0.5				23.9	4.74343	-0.1	0.82				20.78	1.51882	-1.3	7.3e-05				37.3833	19.1094	0.27
24586						0	0	0.02	0	0.005	0.00707107	0.01	0	4.7	0.23				0.01	0.01	0.54	0				0.02	0.0173205	1.2	0				0.0333333	0.0251661	-0.24	0.93				0.01	0.01	3.8	0.34				0.00666667	0.0057735	-4.3
24889						6.225	0.26163	11.59	0.933381	7.41	0.311127	7.405	0.855599	0.26	0.36				11.7133	1.09075	0.085	0.82				14.1133	0.217332	0.23	0.47				14.44	1.0938	0.23	0.47				16.2133	0.873232	0.054	0.87				10.7967	0.610765	0.7
25018						6.94	0.452548	9.79	0.0141421	9	1.15966	7.39	0.410122	0.23	0.35				12.7633	0.785451	-0.45	0.058				10.5833	0.57657	-0.1	0.73				12.4867	0.39879	-0.17	0.53				13.41	0.723809	-0.14	0.57				10.5233	1.57824	-0.013
25040						9.29	0.254558	19.79	1.65463	12.67	0.721249	10.865	0.685894	0.5	0.13				20.6467	1.96676	-0.67	0.044				14.6933	0.695869	-0.082	0.86				20.5	0.91033	-0.077	0.87				23.15	2.39075	-0.099	0.8				14.5467	3.08824	-0.35
25159						46.59	3.3234	9.185	0.53033	57.515	18.1939	50.095	4.278	-1.4	4.9e-07		↓	↓	26.83	1.49523	1.1	4.6e-05				66.9633	1.73592	0.32	0.35				35.25	5.21595	-0.21	0.57				27.5433	3.33338	-1.6	1.6e-08		↓	↓	25.3467	5.33628	0.42
25224						0.125	0.0919239	0.635	0.120208	0.2	0.0707107	0.26	0.0707107	5	3.4e-30				6.48333	0.0971253	0.29	0.16				8.97	0.501199	-0.5	0.0088				4.80667	0.742181	-0.38	0.053				5.88667	0.387341	2.4	3.8e-07				1.08667	0.237136	-0.21
25225						5.41	0.367696	13.02	0.494975	9.865	2.4678	10.015	1.393	-0.12	0.79				7.83333	1.46289	-0.098	0.85				8.31	0.992421	0.83	0.027				14.62	0.14	0.81	0.03				16.2633	2.20727	-0.013	0.99				8.96333	0.554106	-0.17
25244						2.28	0.19799	10.96	0.480833	4.095	0.572756	5.42	0.0565685	3.4	1.4e-60	↑		↑	38.52	4.83116	-0.77	4e-05				25.6167	0.719328	-0.22	0.34				34.6667	2.64063	-0.76	4.8e-05				26.9033	2.31241	3.2	1e-53	↑		↑	35.75	4.15838	-0.61
25703						24.08	3.21026	42.545	4.47599	34.99	0.692965	37.775	1.81726	0.57	0.028				56.13	3.37181	0.2	0.52				73.1367	0.998866	0.35	0.23				74.99	5.30868	0.25	0.41				78.8233	0.988956	0.091	0.77				42.8	0.707672	-0.47
25739						2.71	0.735391	5.47	0.0282843	4.195	0.00707107	3.265	0.0494975	1.5	7.6e-14				12.4233	1.49888	0.32	0.12				17.62	0.969484	-0.24	0.28				11.08	3.00245	-0.072	0.78				13.9733	0.604842	1.8	2.5e-19				16.2367	2.07717	0.62
25874						7.48	0.707107	11.255	0.0353553	8.015	0.13435	8.5	0.381838	0.33	0.0043				14.7433	0.41489	-0.19	0.12				14.6933	1.045	-0.022	0.89				15.25	1.12089	-0.2	0.078				15.1567	0.134288	0.54	8.4e-07				18.2367	1.8393	-0.19
25947						1.86	0.268701	4.37	0.183848	4.155	0.346482	3.975	0.190919	0.81	0.0015				5.14	0.574543	0.21	0.48				6.72333	0.376076	0.57	0.019				7.98667	0.41501	0.4	0.12				8.00667	1.18837	1.8	1.1e-13				10.9867	1.84527	-0.96
26019						6.145	0.445477	6.79	0.183848	9.04	0.282843	7.06	0.565685	-0.59	0.011				6.43	0.822922	-1.2	7.7e-08				3.12667	0.599694	0.19	0.49				7.72333	1.24328	0.21	0.43				8.82	0.571664	-0.12	0.63				9.46	1.44627	-0.51
26029						6.57	0.763675	28.9	3.8608	8.615	1.18087	6.69	0.339411	-1.1	1.1e-05				4.78667	0.514814	0.46	0.098				7.47333	1.19316	0.64	0.014				7.83333	0.450037	0.71	0.0051				9.28667	0.50856	0.44	0.085				14.9	0.247588	0.11
26151						9.645	1.56271	10.055	0.799031	10.87	1.37179	11.11	1.04652	0.36	0.11				19.4267	0.891983	-0.057	0.85				21.18	1.83845	0.12	0.65				22.2233	2.50863	-0.0068	0.99				22.8567	1.35356	-0.037	0.9				15.77	3.21075	0.37
26160						0.04	0.0141421	0.01	0.0141421	0.025	0.0353553	0	0	-0.27	0.9				0.05	0.0556776	-1.2	0.59				0.0233333	0.0208167	-2.2	0.38				0.01	0.0173205	-1.2	0.58				0.0233333	0.0208167	-2.5	0.25				0.01	0.0173205	-0.083
26163	TF		clr2	cellulose activator		0.015	0.0212132	0.015	0.0212132	0.015	0.0212132	0.015	0.0212132	8.7	2.7e-08				9.39	2.3822	-2.9	2.2e-10				1.39	0.217945	-2.4	1.4e-07				1.82667	0.205508	-3.4	2.7e-13				1.05333	0.209841	8.9	1.4e-08				11.5	0.405956	-6.4
26187						0.015	0.0212132	0	0	0.03	0	0	0	-3.9	0.73				0	0	2.9	0				0.0133333	0.023094	0	0				0	0	0	1				0	0	-0.85	0.95				0.0133333	0.023094	-3.4
26214						4.185	0.671751	11.715	0.558614	6.995	0.714178	7.03	0.494975	1.2	9.4e-15				15.4267	0.802268	-0.032	0.88				17.1233	0.412593	0.37	0.013				20.9467	2.28347	0.29	0.063				22.2633	1.16023	0.86	1.1e-07				12.6333	0.72148	-0.29
26255						0.725	0.162635	0.76	0.268701	1.065	0.00707107	0.935	0.00707107	2.4	7e-19				5.92333	0.422177	0.42	0.045				8.97333	1.04844	-0.28	0.23				5.12667	0.850314	-0.18	0.46				6.19333	0.481906	2.7	4.3e-24				7.78333	1.10555	0.2
26277						7.725	0.304056	12.21	1.25865	5.67	0.678823	5.205	0.205061	-0.62	4.7e-05				7.92333	0.673375	-0.044	0.84				8.70667	0.827788	0.39	0.012				10.91	0.845931	0.19	0.27				10.7033	0.59769	-0.67	9.2e-06				8.15333	0.937781	0.17
26462						7.065	0.219203	6.51	0.0848528	26.815	5.18309	15.895	1.68999	-0.13	0.65				10.1267	0.308923	0.075	0.83				12.1033	1.70489	0.34	0.24				13.4333	1.60752	0.33	0.23				15.0833	2.43196	1.2	3.5e-07				28.2233	10.3625	-0.054
26575						0.83	0.0282843	11.05	0.579828	3.39	1.18794	2.875	0.0636396	4.6	5.2e-67	↑		↑	32.2033	1.75913	-0.35	0.098				28.6433	1.77588	-0.54	0.0062				23.2667	3.46094	-0.54	0.0059				26.2	2.85147	3.5	3.3e-39				16.14	2.48427	0.73
26598						10.115	1.05359	13.935	0.700036	7.815	0.417193	8.16	0.66468	-1.4	1.7e-23				6.00667	0.403774	0.33	0.046				8.56667	0.722795	0.42	0.0074				8.44333	0.97079	0.6	3.8e-05				10.7867	0.488092	-0.093	0.51				15.8833	1.54001	-0.19
26642						3.72	0.339411	4.015	0.0777817	10.495	0.869741	7.65	0.66468	0.49	0.058				8.24	0.72808	0.29	0.3				11.4633	0.410528	-0.25	0.39				7.28	1.52892	-0.23	0.43				8.31667	1.37074	0.31	0.24				7.69333	1.11267	-0.69
26746						27.33	0.39598	32.345	0.346482	24.685	1.73241	24.22	0.353553	-0.1	0.48				40.0233	1.94207	0.32	0.016				56.62	2.70673	-0.15	0.32				37.99	7.33984	-0.037	0.84				46.1467	3.40987	0.017	0.92				46.3033	4.93317	0.33
26787						12.84	0.636396	24.255	2.8355	19.28	2.87085	18.535	0.0353553	0.3	0.076				24.94	3.30592	-0.069	0.76				26.96	3.09175	0.11	0.59				28.2267	1.65337	0.02	0.94				29.8767	1.23872	-0.19	0.29				18.9367	4.50467	0.16
26871						10.555	0.13435	5.22	0.183848	28.685	2.07182	24.58	0.848528	1.6	5.1e-12	↑		↑	51.7933	1.6078	0.33	0.22				73.96	11.6661	0.35	0.19				69.29	2.18488	0.27	0.32				73.8933	10.9529	0.79	0.0013				30.5133	4.37509	-1.7
26994						1.955	0.360624	6.06	0.0282843	4.25	0.919239	3.665	0.601041	2.9	2.1e-54	↑		↑	22.8167	2.13758	-0.066	0.72				24.7067	1.90327	-0.16	0.35				21.5	2.90248	-0.43	0.0021				20.0067	1.82006	2.5	2.8e-41	↑		↑	18.7933	2.67384	0.047
27020						26.775	0.26163	18.815	0.205061	41.215	8.90247	37.245	0.982878	-0.65	2.9e-05				26.8333	2.2781	0.061	0.78				31.7633	1.75392	0.057	0.79				29.33	2.75093	-0.053	0.81				30.6033	1.068	-0.75	1.5e-06				26.7	2.65051	0.51
27025						30.69	1.18794	29.68	0.947523	58.03	9.51766	46.795	5.87606	-0.08	0.73				45.63	0.992421	0.046	0.87				53.4367	7.15406	-0.015	0.96				47.3833	0.665758	-0.081	0.76				51.0333	3.69618	0.48	0.018				71.7433	12.0646	-0.28
27042						4.695	1.23744	10.94	0.424264	4.875	0.0919239	5.5	0.876812	1.7	1.4e-17	↑		↑	24.6	1.37011	-0.74	7.4e-05				16.69	1.31195	-0.69	0.00025				15.9933	2.55883	-0.41	0.041				21.9033	0.859205	-0.13	0.6				7.15667	0.616955	0.072
27085						3.29	0.226274	39.01	6.27911	12.665	1.59099	5.72	0.509117	-0.57	0.03				3.47667	0.8519	0.7	0.0068				6.38667	0.113725	1.2	1.7e-07				8.54	0.623859	1.5	2.5e-11				11.74	1.23649	-0.042	0.9				5.33	0.461844	1.1
27132						9.18	0.240416	4.515	0.106066	6.295	1.11016	4.15	0.0989949	-1.5	6.7e-11				4.99	0.895042	0.49	0.063				7.93333	0.58046	0.49	0.065				7.33	1.05128	0.35	0.21				7.49667	1.14544	-0.56	0.017				10.5033	3.00317	0.077
27181						0.3	0.0848528	0.66	0.0141421	0.26	0.0848528	0.405	0.106066	3.2	1.4e-16				4.36667	0.39879	0.23	0.41				5.79333	0.873232	-1.1	2.9e-06				2.09667	0.301386	-0.62	0.012				3.36667	0.42501	3.7	2.2e-22				6.73667	1.44161	-1.5
27219	PBD	GH27		AGL	galactomannan	0.21	0.0282843	0.145	0.0777817	0.115	0.0353553	0.11	0.0282843	0.74	0.38				0.543333	0.191398	-1.8	0.04				0.173333	0.0288675	-0.82	0.35				0.326667	0.138684	-0.65	0.45				0.403333	0.205264	-0.29	0.77				0.276667	0.132791	-2.3
27259	PBD	GH27		AGL	galactomannan	0.02	0.0282843	0	0	0.04	0.0565685	0.1	0.0848528	7.1	2.8e-06				4.71	0.91	-2.7	1.9e-13				0.82	0.266271	-1.5	8.4e-06				1.75667	0.530126	-2	5.7e-09				1.40333	0.0568624	2.1	0.23				0.153333	0.0351188	-6.3
27357						20.98	1.15966	21.87	1.59806	25.93	1.14551	26.525	1.81726	-0.34	0.3				26.14	1.99997	0.49	0.14				41.5033	1.64758	0.36	0.3				35.1367	4.00308	0.16	0.69				34.4033	1.63369	-0.29	0.38				28.9367	9.50382	0.49
27384						16.355	1.59099	10.82	0.735391	23.825	4.68812	19.095	0.388909	0.36	0.29				32.9467	3.41049	0.018	0.97				37.8967	2.71104	0.0091	0.99				34.7733	2.79931	-0.38	0.29				29.9067	0.597857	-0.21	0.57				23.9033	9.10529	0.37
27395						0.31	0.0565685	0.7	0.0989949	0.315	0.0212132	0.3	0.0141421	8.3	6.9e-53	↑		↑	148.227	9.94482	-0.11	0.86				156.263	21.7845	-4.9	1.3e-36		↓	↓	5.20667	1.27379	-3.7	1.9e-21		↓	↓	13.7067	1.51837	9.5	1e-68	↑		↑	360.527	46.6933	-3.6
27398						3.3	0.296985	6.96	0.636396	3.535	0.657609	3.965	0.813173	-0.56	0.074				3.51667	0.483977	0.26	0.48				4.78667	1.0971	0.65	0.038				5.80667	0.845123	0.93	0.0015				7.90667	0.791981	1.2	2e-05				12.88	1.81452	-0.36
27406						5.4	0.59397	5.6	0.296985	5.395	0.997021	4.62	0.66468	1.1	1.3e-05				18.3633	0.968108	-0.48	0.073				14.9367	1.25676	-0.023	0.95				19.02	3.00395	-0.18	0.56				19.1467	1.73174	-0.3	0.28				7.32333	1.04006	-0.52
27422						0.035	0.0494975	0.17	0.0282843	0.135	0.0919239	0.125	0.0919239	0.31	0.87				0.0666667	0.057735	0.098	0.96				0.0833333	0.0305505	1.4	0.36				0.176667	0.151767	-1.2	0.56				0.0366667	0.0321455	-5.1	0.11				0	0	0
27492						14.27	0.353553	66.86	3.13955	13.37	2.17789	11.605	0.190919	-0.73	0.00035				13.4867	0.730571	0.22	0.36				17.8733	0.46188	0.48	0.023				19.7633	0.351331	0.57	0.0053				23.6767	0.93222	0.14	0.53				26.19	2.22027	0.31
27554	PBD	AA9		LPMO	cellulose	0.79	0.0848528	1.965	0.13435	1.54	0.226274	1.255	0.374767	0.92	0.039				2.35	0.484974	0.56	0.17				3.92667	0.483873	0.39	0.37				3.24	0.14	0.18	0.72				3.15667	0.737925	-0.28	0.6				1.10667	0.424774	0.86
27599						27.07	0.890955	14.685	0.53033	61.185	5.31037	49.955	1.60513	-3	1.1e-49		↓	↓	5.29333	0.454899	0.98	2.3e-06				11.81	0.471487	-0.006	0.99				5.53667	0.499433	0.046	0.89				6.46	0.19	-1.1	4.9e-08				21.6	2.06807	0.29
27600						0.795	0.00707107	2.075	0.162635	1.635	0.629325	1.465	0.0777817	4.2	9e-51	↑		↑	22.6433	1.49587	-1.1	1.5e-08				12.2767	1.56068	0.12	0.64				25.7833	0.937248	-0.24	0.29				22.6567	1.43647	3.6	3.5e-38				16.4933	3.87414	-0.77
27649						16.68	1.08894	18.335	0.799031	101.995	0.940452	65.945	1.95869	-0.92	0.021				13.87	0.865563	0.29	0.55				19.2267	1.18407	0.4	0.39				19.19	1.18199	0.21	0.67				19.0067	2.77479	1.7	1.6e-05	↑		↑	89.3033	20.0363	-0.71
27689						33.53	1.56978	2.345	0.205061	52.405	13.9371	21.03	0.226274	-1.4	1.4e-05		↓	↓	19.5	1.93176	-1.8	1e-08		↓	↓	6.31333	0.534072	-1.3	4.3e-05				8.22667	3.09823	-1.6	5.9e-07		↓	↓	7.72333	1.72344	-1.6	1.3e-06		↓	↓	18.5567	3.69941	-1.3
27697						0.125	0.0777817	0.135	0.00707107	0.07	0	0.105	0.0494975	5.2	5.1e-18				7.42667	0.811562	-0.0026	1				8.41667	0.722795	-0.98	7.3e-05				3.95	0.147309	-1.2	2.3e-06				3.94	0.680368	2.3	0.0003				1.08333	0.20108	-0.28
27706						2.205	0.388909	1.485	0.148492	9.395	0.940452	10.53	0.410122	-1.3	0.00048				1.37667	0.0896289	-0.17	0.77				1.39667	0.0404145	-0.95	0.035				0.75	0.270555	-0.24	0.64				1.37667	0.291947	1.2	0.001				8.29667	2.171	0.44
27719						8.6	1.93747	26.005	0.0494975	12.32	0.410122	12.33	1.59806	0.51	0.17				19.3033	0.934041	-0.43	0.3				16.2433	0.600028	0.36	0.39				26.17	3.29911	0.51	0.19				32.5967	7.86317	0.22	0.58				16.8833	4.56669	0.26
27722						4.57	0.565685	1.385	0.431335	1.18	0.127279	1.135	0.0919239	-3.5	3.7e-22				0.62	0.157162	1.3	0.0015				1.75	0.3245	1.6	9.2e-05				1.92333	0.147422	0.7	0.14				1.18667	0.453689	-5.4	1.5e-25				0.18	0.0264575	1.8
27770						0.59	0.0707107	0.38	0.0848528	0.695	0.00707107	0.85	0.0848528	2.3	9.5e-12				4.55333	0.927811	1.8	3e-16				17.66	0.933113	0.85	0.00035				8.63	0.927955	0.64	0.0097				8.39667	0.385919	0.79	0.032				1.70333	0.135769	-0.034
27939						22.93	2.46073	14.025	1.63342	11.4	1.52735	12.62	1.38593	0.064	0.8				37.6933	4.87931	0.44	0.04				58.05	5.02856	-0.46	0.031				28.78	3.90509	-0.46	0.03				32.4467	2.75946	0.098	0.68				40.8933	3.11976	-1.1
27948						17.4	3.46482	15.875	0.403051	72.055	14.0926	34.955	1.492	-1.3	1.7e-07				10.7467	1.41987	-0.16	0.65				10.95	1.43419	0.23	0.47				13.2867	3.19754	0.2	0.54				14.62	1.49107	-1.9	7.3e-14				7.65667	2.35551	1.1
27983						0	0	0.02	0.0282843	0	0	0	0	6.2	0.087				0.223333	0.118462	-1.1	0.48				0.113333	0.102632	-0.094	0.96				0.22	0.26	0.12	0.95				0.29	0.121655	4.4	0.25				0.07	0.0754983	-4.9
27992						0.675	0.0777817	1.025	0.346482	0.655	0.148492	0.52	0.212132	1.4	0.0043				2.77667	0.188237	0.052	0.93				3.27	0.209523	0.16	0.78				3.25667	0.854888	0.31	0.54				4.07667	0.618897	5.5	1.2e-34	↑		↑	51.3867	3.68855	-2.4
28036						2.4	0.155563	0.22	0.0424264	3.21	0.381838	3.39	0.268701	-1.7	2.1e-05				1.2	0.0781025	1.8	6.6e-07				4.86	0.758222	0.41	0.41				1.68	0.101489	0.79	0.065				2.45667	0.566245	0.5	0.18				5.62333	0.601775	0.22
28050						15.82	0.183848	31.435	1.25158	12.575	1.23744	13.22	0.183848	-0.68	7e-05				15.57	0.405956	0.29	0.13				21.5267	2.52599	-0.037	0.89				15.9067	0.675154	0.0018	1				18.44	1.12663	-0.63	0.00021				17.0933	1.01864	-0.072
28159						51.975	3.25976	66.72	1.54149	34.635	0.388909	33.04	0.975807	-1.6	9.5e-34		↓	↓	26.2667	2.62668	0.091	0.62				31.7133	4.69868	0.17	0.3				31.0667	5.0711	0.43	0.0024				41.7733	1.46289	-1.8	2.3e-40		↓	↓	25.0233	3.16465	0.28
28185						1.07	0.183848	0.17	0.127279	1.785	1.11016	2.27	0.339411	2.6	1.8e-08				10.41	2.03502	-1.8	2.9e-05				3.48667	0.541972	0.55	0.26				16.0167	1.87804	-1.1	0.014				5.82667	1.52553	2.4	2.4e-07				9.59667	0.658964	0.31
28199						20.725	1.50614	94.675	6.56902	33.48	2.885	25.89	3.37997	-0.57	0.00055				21.93	1.75579	0.25	0.19				29.4833	0.439811	0.56	0.00044				34.0133	2.26144	0.9	1.7e-09				48.4933	1.3091	-1.2	2.2e-12				15.5833	2.94809	1.6
28353						3.09	0.169706	6.075	0.459619	4.115	0.106066	5.685	0.827315	0.75	0.00065				8.15333	1.6372	-0.68	0.00098				5.78	0.217945	-0.2	0.41				7.45	0.31749	-0.35	0.12				7.62	1.65879	1.4	1.3e-11				13.8767	3.95783	-0.94
28409						0.02	0.0282843	0.02	0.0282843	0	0	0.06	0.0282843	8.8	4.3e-09				15.68	0.498698	-1.5	2.3e-10				6.19667	0.909744	-0.15	0.65				14.86	0.875386	-1.4	2.5e-09				6.91667	1.18361	6.6	1.5e-05				3.59	0.882723	0.073
28563						1.76	0.0424264	5.155	0.601041	6.57	0.452548	4.125	0.869741	2	7e-12				10.7767	1.82571	-0.65	0.014				7.78333	1.18635	-0.24	0.43				9.61	1.93536	-0.39	0.16				9.70333	0.911939	1.8	2.6e-10				10.3933	2.53319	0.89
28655						4.38	0.636396	11.235	0.0636396	12.615	0.601041	12.18	1.21622	1.8	4.5e-07	↑		↑	23.4567	2.46982	0.028	0.96				27.17	0.536749	-0.15	0.75				22.2533	1.79973	-0.031	0.96				27.1733	0.790084	1.8	2.5e-07	↑		↑	25.8433	6.9999	0.17
28781						0.905	0.0353553	1.135	0.190919	1.8	0.0707107	2.125	0.275772	1.7	1.1e-05				4.54667	0.954219	0.29	0.46				6.32667	0.282902	0.21	0.61				5.53667	0.602771	-0.0016	1				5.37333	0.774231	0.3	0.5				1.87	0.456399	0.29
28787						5.365	0.586899	6.62	0.0424264	7.4	0.169706	8.34	0.19799	3	1.1e-60	↑		↑	65.4167	0.236925	-0.039	0.86				72.24	3.7104	-0.53	0.00054				47.49	6.70749	-0.76	3.2e-07				45.82	3.30804	1.3	3.9e-12				21.9733	1.23164	-0.085
28865						21.99	0.509117	27.775	4.13657	18.355	3.61332	16.775	0.72832	-1.2	2.3e-08				14.82	3.32754	0.12	0.68				18.2833	0.277549	-0.046	0.89				15.0633	1.38818	0.11	0.72				18.8433	0.920942	-0.6	0.0066				24.3167	5.21699	-0.092
28928						26.81	1.83848	26.595	0.544472	33.19	6.08112	42.76	0.834386	-0.32	0.11				33.8733	5.65857	0.43	0.031				51.68	2.33058	0.45	0.023				48.3433	1.1898	0.44	0.024				54.27	3.8448	-0.11	0.61				41.3833	5.37227	0.35
28975						50.37	1.78191	15.11	1.40007	35.185	1.74655	33.445	2.15668	-1.1	1.2e-13				35.73	1.18731	0.25	0.17				48.0933	1.84998	-0.17	0.37				33.3567	3.10899	-0.017	0.95				41.7767	0.221435	-1.1	1e-12				39.33	5.28463	0.32
29108						5.13	0.0141421	15.435	0.72832	6.515	0.940452	6.705	0.403051	-0.19	0.4				7.09	1.38351	-0.12	0.65				7.40667	0.33946	0.14	0.57				8.22667	0.968211	0.5	0.013				11.8233	1.36639	-0.11	0.64				7.96667	1.31367	-0.16
29115						27.84	0.268701	14.97	1.06066	16.66	1.24451	16.84	0.438406	-0.67	1.7e-08				27.45	1.24744	-0.16	0.26				27.8667	1.09546	-0.45	0.00025				21.0633	3.81	-0.27	0.036				26.8733	1.5992	-0.71	1.9e-09				28.3	1.2766	-0.22
29142						9.67	1.11723	6.96	0.0424264	8.19	0.127279	8.205	1.18087	1.1	7.5e-06				32.48	2.16363	-0.36	0.18				28.7567	1.21364	-0.46	0.074				24.8767	4.53789	-0.29	0.28				31.37	3.15292	1.4	6.1e-09	↑		↑	42.8333	3.11507	-0.29
29220						10.59	2.72943	27.02	1.47078	11.2	3.43654	10.055	1.09602	-0.83	0.0012				9.37667	2.20239	0.34	0.24				13.4533	0.774231	0.045	0.91				10.1667	1.86937	0.26	0.39				13.2433	1.59061	0.38	0.15				22.99	2.1571	-0.44
29275						1.2	0.509117	1.045	0.148492	1.61	0.0424264	1.32	0.254558	-0.31	0.44				1.51333	0.145029	0.2	0.67				1.97333	0.207445	0.18	0.7				1.81333	0.142945	0.28	0.53				2.18667	0.384751	0.52	0.15				2.90667	1.10274	0.7
29333						13.17	1.75362	77.905	9.39745	10.885	4.74469	7.27	0.212132	-1.2	2.1e-07				9.30333	1.29245	-0.53	0.035				7.30667	1.04787	0.62	0.0068				15.0467	1.40507	0.83	0.00012				19.6033	1.07268	0.66	0.0021				34.7467	4.62283	0.14
29346						6.38	1.7112	0.555	0.00707107	8.645	0.756604	5.735	0.13435	-3.7	2.3e-16				0.783333	0.0450925	1.8	0.00016				3.09	0.348281	0.55	0.37				1.21	0.497896	-0.26	0.73				0.783333	0.426654	-2.4	1.2e-09				1.99667	0.110604	2
29439						2.06	0.494975	4.77	0.226274	2.965	0.148492	4.87	0.19799	4.5	2.9e-55	↑		↑	72.2167	2.05052	0.33	0.22				102.68	4.98206	-0.091	0.77				71.3	8.93002	0.25	0.36				101.64	8.87178	3.2	1.1e-27	↑		↑	30.6767	1.35356	1.3
29568						12.255	0.487904	16.185	0.601041	10.26	0.0989949	12.53	0.692965	-0.97	6.2e-06				9.80667	2.31172	0.25	0.34				13.1967	1.01036	0.18	0.51				11.6733	2.14302	0.35	0.15				14.74	0.967626	-1.1	4.4e-07				9.62	1.06127	0.8
29619						0.28	0.0565685	0.48	0.127279	1.01	0.650538	1.015	0.0494975	3.7	3.1e-15				5.90333	0.600528	0.7	0.016				10.8467	0.670025	0.15	0.69				6.87333	0.897459	-0.31	0.35				5.62333	0.162891	2.8	8.4e-09				3.22333	0.853834	-0.097
29642						0	0	0	0	0	0	0	0	0	1				0	0	0	1				0	0	0	1				0	0	0	1				0	0	9.6	0.0055				2.16667	0.907377	-5.3
29709						13	3.98808	17.6	0.636396	13.45	3.50725	11.995	0.572756	-0.44	0.18				15.0533	4.50558	0.02	0.97				17.2767	0.435928	0.31	0.41				19.5233	2.17243	0.52	0.12				25.4	3.23557	-1.6	1.9e-07				6.99667	2.34568	1.4
29710						28.295	1.57685	22.885	0.940452	39.29	5.20431	29.44	2.43245	0.37	0.16				57.4667	10.7002	-0.051	0.89				62.8467	4.74947	-0.37	0.19				46.7	3.44344	-0.28	0.34				55.9833	1.72552	0.37	0.16				61.3467	5.36211	0.14
29713						2.54	0.353553	5.385	0.233345	3.36	0.46669	2.89	0.183848	0.87	0.001				7.29667	0.881495	-1	3.1e-05				4.1	0.52144	-0.16	0.59				6.86	1.41206	-0.8	0.00097				4.94	0.25865	-0.72	0.015				2.59333	0.464794	0.24
29716						10.685	0.53033	9.29	1.48492	11.215	1.59099	10.35	0.480833	0.39	0.1				22.02	3.50629	0.21	0.43				28.8733	2.50235	-0.17	0.53				20.4667	1.20815	-0.15	0.58				23.41	1.81364	2	6e-19	↑		↑	69.9567	28.2575	-0.16
29756						30.38	3.25269	29.765	2.12839	28.22	0.876812	28.505	1.57685	-0.36	0.042				37.2667	3.07185	-0.11	0.61				39.18	1.74577	-0.19	0.35				34.36	4.2389	-0.15	0.46				39.6767	1.28943	-0.7	4e-05				31.1	1.32367	0.21
29770						100.43	2.80014	69.57	4.24264	110.495	11.8723	115.975	3.06177	-0.12	0.55				145.65	15.5378	-0.17	0.43				147.113	8.33219	0.13	0.55				167.257	12.1231	0.06	0.8				179.373	1.69595	0.072	0.73				176.183	4.01119	-1.1
29932						87.34	0.127279	60.905	4.20729	81.61	2.30517	84.41	1.8809	-0.78	1.3e-07				79.85	7.49981	0.19	0.26				103.643	2.71605	0.1	0.6				89.7467	1.33358	-0.00039	1				94.3967	4.79426	-0.76	2.9e-07				86.0133	3.47238	0.46
29957						180.8	14.7361	32.215	4.61741	196.235	9.29845	173.355	1.492	-1.5	7.3e-11		↓	↓	98.2	9.07531	0.34	0.22				140.563	11.535	-0.09	0.79				96.5967	4.50872	-0.16	0.59				103.76	3.81328	-1.6	2.8e-12		↓	↓	96.48	8.17092	0.58
29993						2.005	0.13435	6.405	0.671751	2.94	0.240416	2.415	0.388909	3.5	7.6e-35	↑		↑	36.73	3.79324	-1.3	4.5e-08				17.2967	1.49433	-1.1	3.8e-06				18.18	6.13453	-0.16	0.59				38.7267	2.14234	1.2	0.00014				7.43667	1.54225	-2.2
30017						0.055	0.00707107	0.025	0.0353553	0.05	0	0.075	0.0353553	-4.9	0.56				0	0	0	0				0	0	0	0				0	0	0	0				0	0	-5.1	0.54				0	0	0
30018						74.72	0.537401	19.155	0.742462	25.145	1.64756	25.895	1.63342	-2.6	2.4e-107		↓	↓	19.36	1.51694	0.33	0.013				27.6967	0.748487	0.28	0.043				24.7033	0.964693	0.19	0.19				26.13	1.40567	-2.4	7.4e-99		↓	↓	23.0767	2.42434	0.25
30068						0.36	0	0.32	0.141421	0.59	0.254558	0.355	0.106066	1.8	0.00089				1.95	0.17	-0.48	0.3				1.6	0.401123	-0.66	0.14				1.30333	0.550757	-0.68	0.12				1.43333	0.180093	2.6	2.6e-07				3.74667	0.561278	-1.2
30075						13.445	0.205061	2.575	0.247487	4.485	0.473762	3.365	0.360624	-1.7	7.4e-13				6.33	0.268514	-0.022	0.96				7.08333	0.825853	-0.23	0.48				5.68667	0.965729	-0.06	0.87				7.17667	0.690097	-2.6	2.3e-25				3.71667	0.81525	0.41
30084						0.325	0.190919	0.56	0.0707107	0.415	0.13435	0.53	0.0141421	2.7	3.3e-06				3.34	1.00145	-1.2	0.0042				1.63667	0.197315	-1.6	0.00019				1.17667	0.40501	-1.8	3e-05				1.13667	0.205994	3	1.8e-07				4.38	0.595735	-1.3
30144						7.77	0.636396	5.865	0.148492	10.155	1.67584	10.19	0.834386	0.25	0.46				14.5967	3.41087	-0.045	0.92				16.02	1.98033	-0.11	0.79				14.1633	1.51355	-0.22	0.57				14.83	0.298161	0.17	0.63				14.6267	1.18306	-0.32
30166						1.87	0.169706	1.225	0.33234	2.33	0.0141421	2.41	0.169706	2.9	3.1e-33	↑		↑	21.7733	0.878313	0.24	0.28				29.2167	1.90579	-0.35	0.098				17.91	1.16258	-0.11	0.65				23.8433	2.82811	-0.57	0.051				2.08	0.389744	0.95
30214						32.935	0.106066	81.385	11.2784	34.53	2.43245	30.055	0.0353553	-0.76	0.0024				30.5133	2.1177	-0.38	0.19				26.6867	0.903401	-0.72	0.0047				19.4733	3.24822	-0.44	0.1				26.5933	5.36318	-2	7.6e-16		↓	↓	13.6767	1.34098	-0.83
30250						0.03	0.0424264	0	0	0.03	0.0424264	0.05	0.0707107	-0.68	0.8				0.0266667	0.046188	2.3	0.28				0.166667	0.0960902	1.4	0.59				0.0766667	0.011547	1.4	0.57				0.09	0.08544	6.6	2.6e-05				4.80667	1.57754	-2.2
30274						3.05	0.183848	25.085	2.26981	6.885	2.05768	3.575	0.0777817	-0.62	0.11				3.11	0.528299	0.48	0.27				4.91667	0.5231	0.96	0.011				6.38333	1.42581	1.1	0.002				8.02667	0.765136	1.4	5.7e-05				13.76	1.6273	0.12
30275						60.95	4.79418	51.92	0.240416	69.09	3.13955	69.555	0.0636396	-0.34	0.074				75.6867	4.5319	0.32	0.11				107.357	6.05553	-0.075	0.76				75.4533	6.60773	-0.099	0.68				83.5067	5.26122	0.27	0.16				122.923	2.38823	0.06
30330						17.21	1.20208	47.23	0.46669	18.555	1.29401	18.76	0.282843	1.3	1.1e-09				68.37	8.05265	-0.52	0.023				54.2967	5.42639	-0.0066	0.99				71.5367	6.49662	-0.0058	0.99				80.5633	2.43537	0.42	0.069				38.4567	3.50857	-0.72
30455						54.26	2.63044	99.175	4.77297	53.305	5.19723	64.095	3.52846	-0.81	5.3e-07				48.7067	2.32337	-0.21	0.27				47.8767	1.76132	0.55	0.00053				74.9667	3.17769	-0.19	0.31				50.5233	9.22695	0.16	0.37				100.673	7.10573	-0.21
109404						0.8	0.0282843	2.49	0.183848	3.175	0.120208	2.695	0.26163	1.3	3.7e-05				2.99667	0.310859	2.7	3.2e-34	↑		↑	22.45	1.67009	0.37	0.21				4.09	1.16065	0.5	0.068				5.02667	0.60136	2.2	3.1e-14				6.19333	0.119304	0.7
30476						29.65	2.07889	9.815	2.32638	16.075	3.68403	14.23	1.24451	-2	7e-09		↓	↓	11.3133	4.05468	-0.1	0.85				11.94	0.686367	0.14	0.77				13.1033	1.83895	0.11	0.83				14.4067	1.83326	-1.3	0.0004				20.87	6.5505	-0.014
30478						2.395	0.13435	31.135	1.19501	6.28	3.47897	3.175	0.13435	0.26	0.38				4.51333	1.50693	0.97	2.9e-05				10.01	0.903383	0.75	0.002				7.98	1.97896	1.2	8.7e-08				12.1933	0.985207	1.9	6.3e-14				14.64	1.57645	0.2
30578						0.285	0.205061	0.29	0.0282843	0.845	0.502046	0.56	0.0565685	1.8	0.0078				1.55	0.525738	0.35	0.54				2.24333	0.540494	0.079	0.91				1.72	0.165227	0.081	0.91				1.94333	0.285365	2.5	0.00011				2.68667	0.57761	0.073
30635						5.16	0.0424264	7.55	0.311127	4.355	1.11016	5.61	1.14551	-0.023	0.94				7.98667	0.910622	-0.068	0.81				8.63667	1.00042	-0.11	0.68				7.73	1.7623	0.14	0.58				10.3467	2.39542	-0.75	0.00064				5.12	0.21	0.75
30668						2.04	0.59397	1.105	0.0919239	3.155	0.685894	2.535	0.176777	3.7	2.6e-17	↑		↑	42.6367	12.4738	-1.8	2.2e-06		↓	↓	13.4367	1.74345	-0.68	0.13				27.9367	1.93862	-0.72	0.095				30.47	5.02191	2.4	5.8e-08	↑		↑	18.2767	5.52856	-2.2
30758						0.365	0.205061	0.025	0.0353553	0.115	0.0777817	0.13	0.0282843	0.71	0.48				0.95	0.105357	-0.46	0.69				0.786667	0.238607	-2.1	0.041				0.226667	0.0776745	-3	0.0079				0.146667	0.174738	-3.6	0.01				0.0566667	0.0981495	1.9
30759						25.31	1.06066	0.8	0.212132	24.46	0.834386	55	4.20021	-2.6	2.3e-17		↓	↓	6.79	0.44238	0.75	0.021				12.98	1.02621	0.085	0.86				7.55667	0.460579	0.38	0.29				10.4533	1.04314	-2.9	2.7e-21		↓	↓	5.75667	2.10139	-0.69
30776						0	0	0	0	0	0	0	0	5.9	0.1				0.183333	0.123423	-0.71	0.62				0.13	0.103923	-1.4	0.34				0.0733333	0.0702377	0.79	0.49				0.38	0.165227	8.2	0.019				0.97	0.642573	-5.5
30805						7.12	0.127279	9.815	0.445477	8.49	1.79605	7.79	0.0565685	-0.071	0.88				10.6867	3.56124	0.061	0.91				12.6167	1.80278	0.37	0.36				14.5433	2.85141	0.81	0.02				22.05	1.69744	0.4	0.28				15.6733	1.59092	-0.097
30969						1.8	0.0424264	0.69	0.0141421	2.08	0.509117	1.79	0.19799	-1.3	0.0075				1.16667	0.420159	0.14	0.85				1.46	0.1249	-0.87	0.18				0.67	0.13	-0.8	0.21				0.783333	0.348186	-0.35	0.45				2.37	0.495681	-0.6
31041						0	0	0	0	0	0	0	0	0	1				0	0	0	0				0	0	0	0				0	0	0	0				0	0	4.5	0.77				0.113333	0.120554	-4.9
31069						0.04	0.0565685	0	0	0	0	0	0	-3.9	0.28				0	0	2.9	0				0.0366667	0.0635085	0	0				0	0	0	1				0	0	-0.94	0.75				0.03	0.0519615	0.92
106294						46.745	6.24375	3.605	0.346482	46.735	1.03945	42.74	1.03238	-3.4	1.1e-27		↓	↓	6.93333	1.00828	1.5	1.6e-06	↑		↑	22.5767	2.10296	0.31	0.47				9.02333	0.647019	0.31	0.45				10.1867	1.88882	-0.57	0.057				52.1667	14.4785	0.83
31118						9.375	1.06773	27.41	6.95793	8.305	0.148492	8.47	1.08894	-0.2	0.45				12.8267	1.96327	-0.099	0.76				13.6	1.2963	0.41	0.1				17.9267	1.43075	0.65	0.0054				23.7333	0.811316	0.16	0.55				17.4667	0.311341	-0.37
31134						6.84	0.721249	18.645	1.23744	4.865	1.44957	3.895	0.700036	0.98	0.0016				21.27	3.10077	-0.066	0.88				23.0433	0.811316	-0.75	0.016				13.35	3.22762	-0.74	0.016				15.08	1.15113	1.7	2.5e-08	↑		↑	36.64	7.04093	-0.62
31210						4.335	0.940452	2.11	0.834386	7.195	0.572756	7.005	0.304056	-1.4	2.8e-05				2.54	0.94504	1.8	1.1e-08				10.0533	1.32323	1.1	0.00098				5.85333	1.4677	1.4	1.6e-05				7.95333	0.964434	-0.75	0.021				4.3	0.614898	2.2
31227	PBD	CE3		ES	xylan	11.075	0.33234	7.235	1.27986	25.735	0.275772	27.495	3.96687	0.83	1.5e-06				30.9533	2.02194	0.62	3.9e-05				54.1	6.86144	0.36	0.031				41.6133	3.35718	0.31	0.062				45.5067	1.58951	1.5	1.9e-19	↑		↑	52.6567	6.16774	0.37
31248						32.315	3.07591	157.33	14.2836	16.28	0.282843	15.255	0.275772	0.84	0.0022				91.26	12.2025	-1.5	5.1e-09		↓	↓	36.9967	2.07213	-1.7	1.9e-11		↓	↓	29.6933	2.45329	-0.79	0.0037				62.5133	2.71964	-1.6	6.1e-09		↓	↓	17.8933	1.4932	-0.67
31367						9.975	0.700036	10.97	2.55973	12.575	4.33456	12.51	0.212132	0.95	0.00094				30.2333	8.31643	0.02	0.96				34.7267	2.36737	-0.25	0.46				26.6533	3.63408	-0.37	0.24				27.72	1.83785	1.3	9.5e-06				39.53	7.49514	-0.87
31415						64.69	4.14365	74.325	5.05581	65.855	16.6524	53.965	1.85969	0.45	0.13				138.787	26.4009	-0.58	0.054				105.257	6.24309	-0.82	0.004				82.5433	5.99016	-0.77	0.007				96.2967	9.6705	-0.39	0.2				82.6267	9.3205	-0.19
31447						0	0	0	0	0.045	0.0636396	0	0	3.1	0.45				0.0466667	0.080829	-3.4	0.42				0	0	-3.4	0.43				0	0	-3.4	0.42				0	0	13	0.0002	↑		↑	37.9167	4.75948	-1.2
31481						29.055	4.0093	29.495	0.233345	20.98	1.75362	22.78	2.67286	-0.51	0.016				31.9967	2.42077	-0.036	0.91				35.3867	2.03608	0.052	0.86				34.8567	6.105	0.24	0.32				44.7067	4.14999	-0.085	0.73				45.7267	1.85058	-0.5
31521						11.615	1.35057	9.15	0.183848	12.765	2.66579	12.8	1.8809	1.3	6.9e-06				44.19	6.31812	0.34	0.28				63.58	4.99228	-0.085	0.82				43.7	4.41683	-0.14	0.69				47.33	7.43688	2.3	4.1e-16	↑		↑	93.0833	15.0152	-1
31551						11.27	0.452548	38.465	3.48604	11.76	0.296985	12.62	0.622254	0.49	0.0006				24.96	2.22083	-0.43	0.0015				20.9933	1.49948	-0.19	0.2				22.89	3.8714	-0.034	0.86				28.8033	3.22156	0.031	0.87				19.3133	4.13834	0.27
31559						4.005	0.0777817	9.185	0.586899	4.705	0.558614	2.595	0.26163	-1.8	2e-10				1.87	0.360416	0.41	0.25				2.80667	0.37072	0.76	0.016				3.33333	0.473533	0.95	0.0014				4.26333	0.529182	-0.71	0.0033				4.09333	0.214554	0.62
31611						22.94	3.35169	51.2	2.03647	28.11	5.02046	29.73	1.9799	-1.7	2.4e-09		↓	↓	11.42	2.84056	-0.051	0.91				12.5	0.832166	0.62	0.038				18.4567	1.54623	1.1	0.00011				28.1333	2.31699	-2.1	2.1e-13		↓	↓	9.29	1.46072	0.91
31658						0.56	0.268701	0.135	0.190919	1.755	0.586899	3.5	0.636396	0.44	0.42				1.2	0.325115	2.3	8.3e-11				6.82333	0.502029	-0.61	0.28				0.813333	0.158219	0.016	0.99				1.42667	0.511599	-0.68	0.24				0.58	0.174356	3.2
31733						86.69	2.74357	30.91	2.80014	77.1	1.23037	75.6	3.57796	-0.6	2e-05				90.0033	4.69219	0.00048	1				102.207	5.79747	-0.21	0.18				81.49	3.15019	-0.26	0.079				88.6667	4.20202	-0.65	3.2e-06				92.0867	3.00886	0.08
31798						9.14	1.41421	13.865	3.40118	8.41	1.31522	7.18	0.410122	-0.59	0.018				9.58	2.71094	0.25	0.39				12.9167	1.37012	-0.5	0.062				7.10667	0.725006	0.06	0.87				11.8267	1.81803	-0.58	0.019				10.1867	0.392471	0.58
31812						8.675	0.502046	11.545	2.35467	5.93	1.03238	5.195	1.85969	-0.53	0.048				9.43333	2.14311	-0.51	0.078				7.48667	0.917624	-0.41	0.17				7.45667	0.691761	-0.3	0.33				9.03667	1.74053	-0.7	0.0082				8.89667	1.6798	-0.2
31869						3.66	1.27279	6.235	0.219203	6.715	1.11016	4.31	0.410122	1.4	0.00043				15.07	5.92425	0.26	0.57				20.4267	2.73061	-0.073	0.9				15.06	4.03322	0.19	0.69				20.33	3.03704	2	3.2e-07	↑		↑	24.2867	10.012	0.28
31976						45.755	7.45998	70.405	3.41533	45.81	9.50352	36.515	2.00111	-0.83	0.0031				40.6733	14.0369	-0.29	0.39				37.74	2.36679	0.03	0.95				43.48	5.74128	0.18	0.6				54.3967	11.0143	-1.3	5.9e-06				32.0633	3.24934	0.31
32002						19.495	1.09602	58.555	0.0636396	43.895	5.3528	29.215	1.88798	-1	3.2e-09				15.23	2.26991	0.34	0.072				21.8833	0.362261	0.038	0.89				16.4033	1.55645	0.53	0.0022				26.0367	2.41106	-0.073	0.71				30.82	3.66946	0.38
32027						0.4	0.183848	0.365	0.106066	0.295	0.233345	0.18	0.0848528	-1.5	0.19				0.226667	0.200333	-1	0.52				0.12	0.137477	-0.2	0.91				0.21	0.0458258	-2	0.26				0.0733333	0.127017	-4.5	0.012				0.03	0.0519615	-0.12
32069						68.855	2.77893	40.12	3.70524	113.065	29.3237	78.26	3.1537	-3.4	1.3e-55		↓	↓	10.38	1.96593	-0.54	0.038				8.10667	1.78298	0.12	0.69				11.8633	0.74628	-0.12	0.7				11.3067	1.36873	-1.8	2.8e-18		↓	↓	33.1467	6.1936	-0.14
32087						0.15	0	0.105	0.148492	0.22	0	0.45	0.0424264	-1.1	0.45				0.106667	0.10504	0.75	0.67				0.21	0.09	-0.2	0.93				0.1	0.0953939	1.2	0.45				0.293333	0.145717	-0.93	0.5				0.123333	0.130512	-2.1
32149						50.195	2.97692	30.025	0.912168	58.805	8.91662	55.655	3.86787	-0.27	0.19				65.5433	1.96632	0.081	0.76				78.6467	4.70678	-0.42	0.038				51.28	9.51872	-0.033	0.91				75.81	4.62929	-0.45	0.023				60.8333	11.5087	-0.32
32203						36.55	2.54558	54.755	4.70226	38.57	7.38219	45.06	2.00818	1.4	1.4e-13	↑		↑	148.773	6.71826	-0.61	0.00079				110.73	7.56921	-0.03	0.91				152.853	12.7745	-0.12	0.59				161.507	21.159	0.77	5.3e-05				103.947	20.8956	0.23
32204						30.61	0.777817	99.03	0.551543	31.995	8.74691	36.22	4.11536	0.76	0.0003				81.3867	6.54291	-0.073	0.8				87.71	6.60787	0.033	0.91				87.34	3.1827	-0.33	0.14				76.5567	7.75356	-0.18	0.43				44.8367	6.06761	0.16
32212						0	0	0	0	0	0	0.035	0.0494975	4.7	0.23				0.106667	0.0057735	0.99	0.64				0.243333	0.126623	-0.13	0.96				0.11	0.190526	0.94	0.65				0.24	0.250599	2.9	0.5				0.0366667	0.0635085	0.88
32243						12.36	0.381838	8.355	0.502046	158.35	15.3725	134.15	2.89914	1.8	6.6e-13	↑		↑	69.2467	3.89657	0.86	0.00042				142.717	9.75871	-0.22	0.47				62.36	3.45938	-0.12	0.72				75.4833	9.79652	3.6	4.6e-46	↑		↑	247.023	5.68781	-0.93
5084						13.405	3.78302	3.39	0.169706	96.92	15.3159	80.105	5.19723	-2.5	9.8e-10				3.78333	1.23597	2.4	5.2e-10	↑		↑	22.93	1.77739	2.5	2.6e-10	↑		↑	21.68	1.91948	2.3	3e-09	↑		↑	22.18	7.57023	-0.46	0.23				16.0633	5.65325	3.6
32263						53.09	2.96985	18.645	1.37886	61.71	9.97021	59.655	3.34462	-0.79	0.00019				48.3933	7.90904	0.24	0.35				64.6033	4.85741	-0.7	0.00094				31.1933	3.80927	-0.62	0.0041				37.31	6.99631	-0.29	0.19				72.39	3.47984	0.12
32293						0.41	0.226274	8.33	0.424264	0.32	0.226274	0.71	0.0707107	-0.53	0.63				0.45	0.196977	0.8	0.48				0.883333	0.125033	1.3	0.2				1.16	0.149332	1.3	0.2				1.28333	0.500833	3.8	8.1e-06				9.27	1.06038	-0.041
32364						1.63	0.46669	1.05	0.113137	1.94	0.608112	2.09	0.66468	5.1	1.6e-51	↑		↑	89.4267	1.60594	0.52	0.053				145.297	15.0383	-0.048	0.9				90.88	7.69823	-0.081	0.82				100.063	11.5487	1.5	5.2e-05				7.50667	1.57367	0.33
32402						0	0	0	0	0	0	0	0	0	1				0	0	0	0				0	0	0	0				0	0	0	0				0	0	0	1				0	0	0
32473						78.27	4.18607	110.84	5.21845	71.33	5.76999	65.495	0.572756	-1.7	1.8e-11		↓	↓	38.5333	7.23395	-0.24	0.45				37.0733	6.18162	0.03	0.94				41.26	3.06041	0.23	0.45				53.4733	1.90684	-1.6	7.3e-11		↓	↓	42.2533	3.12186	0.23
32478						0	0	0	0	0	0	0	0	3.1	0.85				0.0533333	0.092376	2	0				0.246667	0.292632	-3.4	0				0	0	-3.4	0				0	0	0	1				0	0	0
32543						10.55	0.735391	6.23	0.141421	6.825	0.516188	6.24	0.424264	-0.78	0.011				9.65667	1.82922	-0.28	0.46				9.02667	0.281129	-0.43	0.23				7.54333	1.51001	-0.47	0.18				8.25667	1.46548	-0.35	0.27				13.8467	1.31371	-0.35
32639						0	0	0	0	0	0	0	0	0	1				0	0	2.9	0				0.0433333	0.0750555	0	0				0	0	0	0				0	0	0	1				0	0	0
32712						2.385	0.106066	2.09	0.523259	7.545	1.30815	7.345	2.15668	3.9	4e-17	↑		↑	55.2	3.77493	0.098	0.87				67.0667	7.36926	-0.56	0.23				39.28	4.69635	-0.9	0.035				35.12	5.01429	5.9	5.1e-38	↑		↑	238.347	80.8498	-0.066
32714						108.84	1.03238	35.56	0.79196	41.63	3.30926	38.525	0.516188	-2	9.3e-29		↓	↓	44.05	3.02412	0.16	0.49				55.7767	6.74075	-0.33	0.12				36.85	2.30417	-0.16	0.5				46.72	4.48852	-1.9	3.1e-27		↓	↓	48.81	14.234	-0.16
32716						0.485	0.0777817	0.54	0.0424264	0.58	0.0707107	0.945	0.0919239	4.3	4.1e-15				15.4567	3.59041	0.11	0.78				18.9233	4.53818	-0.59	0.047				10.73	0.557584	-0.7	0.017				11.2433	2.32846	3.5	4.1e-10				9.11	2.32974	-2.1
32747						0	0	0	0	0	0	0	0	0	1				0	0	0	0				0	0	0	0				0	0	0	0				0	0	0	1				0	0	0
32755						1.37	0.268701	0.615	0.26163	2.41	0.268701	2.275	1.29401	-2.8	0.00017				0.316667	0.432936	2.2	0.0054				1.65667	0.649025	0.97	0.33				0.643333	0.153731	0.78	0.45				0.64	0.199249	0.5	0.35				3.23333	0.145717	-2.8
32798						2915.03	309.989	183.4	16.2776	2767.32	378.557	3407.02	74.5432	-6.2	1.2e-121		↓	↓	64.5133	16.6125	-0.53	0.076				50.7	8.40616	0.36	0.25				86.6233	3.64132	0.44	0.14				103.03	15.1766	-5.9	9.8e-112		↓	↓	82.2067	6.08434	-1.5
44700						8.34	0.735391	1.565	0.219203	19.945	0.912168	20.205	1.68999	-2	2.6e-06				3.22667	0.281839	2.7	4.3e-12	↑		↑	24.6067	0.832006	1.5	0.00067				9.42333	1.30128	1.2	0.0051				9.04333	3.51581	2.6	3.6e-11	↑		↑	83.32	4.44226	1.4
33029						2.645	0.459619	0.055	0.0777817	0.845	0.346482	0.62	0.0989949	-2.9	0.0011				0.556667	0.390043	-0.23	0.88				0.55	0.525738	-0.072	0.97				0.556667	0.219393	0.016	1				0.646667	0.610437	-4	5.6e-05				0.276667	0.270247	-1.4
33058						9.83	0.707107	34.75	7.17006	12.47	0.692965	9.94	0.79196	1	0.00089				31.3467	4.4299	-0.54	0.083				24.36	2.85888	-0.63	0.041				21.26	1.41746	-0.43	0.17				27.43	4.36848	0.37	0.26				21.3533	4.79592	0.18
33067						18.94	4.46891	45.75	2.96985	11.615	0.403051	10.985	1.09602	-0.087	0.65				28.0533	1.06237	-0.4	0.018				24.0533	0.931146	-0.4	0.021				22.3833	2.66776	-0.39	0.022				25.38	4.52037	0.061	0.76				33.03	2.05385	-0.44
33085						80.15	3.73352	54	0.311127	81.935	8.76105	74.77	1.99404	0.055	0.88				131.157	20.1492	0.046	0.91				153.37	8.54946	-0.26	0.43				115.273	8.986	-0.3	0.33				125.56	7.78923	0.64	0.02				208	20.6665	-0.23
33090						47.32	3.80423	30.39	3.57796	47.81	2.07889	46.335	4.90025	-1	1e-07				36.57	1.23867	0.14	0.56				45.8633	4.32302	-0.68	0.00063				23.9933	5.15292	-0.14	0.55				39.12	1.33525	-0.62	0.0013				51.3767	3.23729	-0.39
33169						0.95	0.212132	2.185	0.26163	1.295	0.106066	1.04	0.452548	2.7	5.8e-13				9.84333	1.40877	-0.17	0.63				9.93333	0.803077	0.24	0.45				12.1867	0.660101	-0.094	0.8				10.8967	2.76659	0.78	0.067				2.72667	0.601858	0.45
33197						49.41	3.9598	61.365	2.94864	53.585	5.59321	55.98	4.15779	0.084	0.66				82.4133	15.8561	0.34	0.047				117.933	12.2197	0.15	0.45				95.7333	2.61728	0.22	0.23				113.073	7.62066	-0.14	0.45				75	0.566657	0.59
33207						10.555	1.32229	8.48	0.339411	16.035	2.48194	18.875	0.72832	-0.63	0.014				10.7367	1.69246	0.3	0.3				15.01	2.14795	-0.045	0.91				10.92	1.37088	0.089	0.8				13.53	2.59879	-0.62	0.015				11.53	3.04833	0.66
33263						0.065	0.0919239	0.055	0.0777817	0	0	0.18	0.0848528	6.6	2.3e-05				9.97	3.83863	-0.45	0.41				8.25	2.13422	-2.9	1.3e-08				1.39	0.266271	-4	3.1e-11				0.716667	0.403774	6.8	1.1e-05				12.5467	2.15057	-6.3
33312						215.995	16.7796	17.46	1.7112	436.785	40.7647	258.94	20.7041	-2.7	7.1e-11		↓	↓	52.3933	8.20478	-0.024	0.97				58.36	7.14744	-0.4	0.43				41.5633	9.24966	-0.66	0.15				39.18	2.15655	-3.1	7.1e-14		↓	↓	42.4567	16.5075	0.2
33342						74.38	3.13955	59.015	4.30628	46.645	10.2884	53.81	1.30108	-1.6	1.6e-14		↓	↓	39.7667	9.40971	0.27	0.27				54.2133	5.76979	0.5	0.02				59.0967	3.71075	0.49	0.022				66.18	7.36774	-1.2	1.6e-09				53.0733	7.83302	-0.084
33359						33.085	3.21734	86.86	5.60029	34.09	5.31744	32.195	0.643467	0.51	0.059				74.3533	16.1898	0.43	0.14				113.133	5.99613	-0.25	0.43				65.6	4.85841	-0.072	0.85				83.59	13.6514	1.1	4.3e-05				115.263	28.4678	-0.58
33371						0	0	0.125	0.176777	0.045	0.0636396	0.17	0.240416	6.5	0.068				0.506667	0.270617	0.68	0.55				0.926667	0.296704	0.13	0.93				0.59	0.23516	-0.32	0.82				0.493333	0.204287	6	0.097				0.383333	0.0472582	-6.5
120339						1.715	0.120208	1.165	0.120208	3.66	0.848528	2.765	0.275772	0.68	0.052				4.31333	0.180093	2.4	7.3e-16	↑		↑	25.0067	2.10148	0.49	0.18				6.36333	0.869502	0.17	0.69				5.74667	0.56959	2.2	3.3e-11				13.01	0.685638	0.27
33475						277.9	0.933381	319.71	5.75585	188.105	28.9843	195.83	2.92742	-1.5	3.8e-11		↓	↓	150.813	22.318	-0.24	0.4				144.657	13.8246	0.15	0.62				175.357	19.3168	0.14	0.64				196.6	19.5615	-0.36	0.14				358.42	75.5605	-0.89
33482						1.675	0.742462	2.625	0.0494975	1.325	0.26163	1.76	0.0424264	2.1	5.1e-08				11.42	2.38334	-0.38	0.27				9.97	0.746458	-0.62	0.053				7.81333	1.39848	-0.44	0.18				9.9	1.79084	1.9	8.5e-07				10.7533	3.9943	0.1
33502						15.69	1.08894	9.47	0.452548	17.46	2.03647	15.275	1.70413	-0.93	8.9e-06				12.91	1.06691	0.044	0.89				15.0867	0.765005	-0.24	0.36				11.5	2.99752	-0.46	0.055				11.0767	1.0856	0.57	0.0045				38.97	5.68838	0.12
33586						840.78	28.8924	1227.57	11.045	639.995	52.4744	684.81	48.6207	-1.2	4.7e-11				585.293	53.2399	-0.11	0.65				616.51	22.5415	0.12	0.62				664.46	46.6668	-0.0045	1				689.07	86.2627	-1	7.8e-09				680.567	106.915	-0.45
33632						20.19	0.39598	2.49	1.06066	10.55	1.37179	9.72	1.55563	-1	3.7e-05				15.56	4.02643	0.2	0.54				20.24	3.70039	-0.34	0.27				12.94	1.5679	-0.22	0.48				15.7167	3.12337	-1.1	1.8e-05				16.1567	1.4283	-0.18
33637						55.52	6.43467	79.35	8.69741	46.96	2.22032	54.92	2.02233	-0.078	0.71				82.6367	10.3073	-0.34	0.072				74.1233	1.27005	-0.28	0.15				71.3	2.78005	-0.33	0.075				77.72	8.11978	0.21	0.27				106.867	4.44905	-0.65
33650						6.255	1.20915	21.625	0.233345	7.835	2.15668	8.035	1.59099	1.4	4.6e-08	↑		↑	26.4333	5.32359	-0.43	0.09				22.2533	3.10217	-0.76	0.0013				16.3833	3.0108	-0.59	0.014				20.77	1.05532	1.4	4.6e-08	↑		↑	27.84	3.25971	-0.1
33660						11.18	2.50316	26.4	2.94156	13.065	1.9304	11.095	0.0777817	0.74	0.013				29.3267	0.897181	-0.66	0.027				21.07	6.60528	-0.44	0.16				22.64	1.97385	-0.63	0.034				22.47	1.54787	0.3	0.35				22.9633	2.08541	0.15
33692						183.23	15.3159	975.535	3.40118	123.785	24.2325	113.465	0.558614	-2.1	3.3e-35		↓	↓	67.8733	12.6947	-0.027	0.92				75.4767	1.83827	1.6	2.6e-24	↑		↑	213.313	16.4669	1.7	9.9e-29	↑		↑	264.47	10.4058	-1.3	9.9e-15				123.583	4.25434	0.6
33704						18.88	3.97394	26.94	0.579828	16.865	4.50427	15.295	1.06773	0.77	0.015				50.7633	8.9869	-0.5	0.14				40.79	6.49037	-0.42	0.22				39.8033	4.73893	-0.31	0.38				48.21	3.76781	0.98	0.0017				62	2.41603	-0.33
33723						0.75	0.763675	0	0	0.63	0	0.595	0.572756	-1.1	0.5				0.536667	0.392726	-0.59	0.8				0.403333	0.44456	-0.61	0.79				0.356667	0.406981	-2.6	0.31				0.0966667	0.167432	-0.66	0.7				0.82	0.710774	-6.4
33728						55.045	0.275772	108.235	1.60513	38.99	5.02046	41.395	5.50836	0.19	0.42				98.88	6.43345	-0.27	0.29				93.2733	4.80572	-0.57	0.011				70.0633	2.61772	-0.4	0.084				88.6367	9.80314	0.37	0.11				117.8	33.5853	-0.73
33763						20.92	4.08708	31.65	2.09304	12.61	0.353553	15.425	1.25158	2	3e-08	↑		↑	129.167	9.48268	-1.5	7.4e-06		↓	↓	51.64	1.74158	0.2	0.65				155.683	9.04467	-0.15	0.75				137.683	31.0553	0.00053	1				34.6767	18.4727	-0.18
33811						0.075	0.106066	0.195	0.0777817	0.355	0.502046	0.065	0.0919239	-0.66	0.83				0.0733333	0.127017	0.72	0.83				0.133333	0.23094	0.84	0.8				0.143333	0.248261	-0.19	0.97				0.08	0.138564	-4.1	0.26				0	0	4.1
33815						20.495	5.21138	31.35	3.57796	17.965	4.08001	16.91	2.19203	-0.22	0.59				27.6633	3.28211	-0.1	0.85				29.31	1.47564	-0.071	0.89				27.7067	5.33075	0.21	0.65				37.7733	8.50123	-0.8	0.032				19.73	3.93791	0.63
23292						253.44	2.98399	2.305	0.756604	997.19	92.1926	1116.93	14.729	-7	9.7e-105		↓	↓	3.19	0.202978	2.8	8.9e-20	↑		↑	25.1133	1.05078	1.1	0.0019				7.08333	0.761665	0.67	0.074				6.00667	1.45452	-1.6	6.6e-08		↓	↓	136.383	31.6869	2.9
33840						3.37	0.537401	8.41	1.55563	4.15	1.40007	2.93	0.367696	1.8	6e-05	↑		↑	18.48	4.57384	-0.87	0.053				11.5133	0.37581	-0.61	0.2				12.69	3.35555	-0.6	0.19				14.41	3.72316	0.12	0.83				6.1	0.545069	-0.47
33894						0	0	0	0	0	0	0	0	0	1				0	0	0	0				0	0	0	0				0	0	0	0				0	0	0	1				0	0	3.1
33895						101.28	7.00036	121.415	0.92631	106.585	11.3349	110.565	2.26981	-0.39	0.059				121.563	21.43	-0.61	0.0027				90.5133	4.80018	0.19	0.42				145.667	7.66538	-0.18	0.45				126.593	23.3248	-0.9	7.5e-06				90.4	5.76347	-0.071
33949						0	0	0	0	0	0	0	0	0	0				0	0	0	0				0	0	0	0				0	0	0	0				0	0	0	0				0	0	0
33960						110.66	5.572	234.16	5.99627	73.95	6.78823	77.35	8.41457	0.59	0.0087				262.453	7.09209	-0.13	0.66				272.61	27.2872	-0.55	0.016				188.19	8.33284	-0.59	0.0079				206.203	24.1228	0.16	0.53				204.683	41.7792	-0.44
34079						47.94	1.83848	136.525	5.3528	52.235	4.39113	49.225	1.83141	0.36	0.047				96.56	6.82065	-0.33	0.074				87.1133	6.09754	-0.054	0.82				97.47	2.14133	-0.049	0.84				110.39	4.03598	-0.15	0.45				72.3267	6.34281	0.25
34112						1190.79	5.27502	5899.18	157.883	761.155	56.9857	736.21	3.79009	-2.7	1e-74		↓	↓	296.357	8.79854	-0.41	0.008				252.91	15.4701	1.4	1.1e-23	↑		↑	795.26	15.7698	1.5	1.8e-29	↑		↑	999.713	4.08632	-1.7	2.8e-33		↓	↓	590.637	39.9631	0.55
34149						32.96	1.3435	68.775	6.32861	31.705	5.26795	30.975	1.60513	0.16	0.36				57.7867	11.8987	-0.034	0.88				63.9533	5.29258	-0.031	0.89				59.3233	1.8941	-0.066	0.75				65.18	6.18442	-0.066	0.72				52.6967	4.44356	0.14
34183						0.18	0	0.975	0.0494975	0	0	0.085	0.120208	3.2	0.0073				2.52	1.27071	-0.076	0.93				2.75667	1.22806	-1.5	0.039				0.923333	0.665307	-1.2	0.078				1.28667	0.447363	2.6	0.032				1.77667	0.638148	-0.62
34197						15.49	1.49907	9.22	1.01823	21.14	3.91737	15.755	1.09602	-1.4	0.00013				9.19333	0.915005	-0.59	0.17				6.90667	0.989663	-0.47	0.29				6.95	1.30541	-0.028	0.97				10.6633	1.46936	-0.95	0.01				13.5067	3.09002	-0.56
34221						2.955	1.13844	3.02	0.353553	28.055	8.1388	10.17	0.113137	1.7	0.0045				15.0167	3.58419	-1.5	0.0078				5.90333	2.91432	-0.94	0.12				8.17667	3.16187	-0.48	0.46				12.71	3.88022	-0.99	0.14				2.51333	0.818372	1.1
34248						1.735	0.997021	3.895	0.33234	2.71	1.54149	3.375	0.0777817	0.061	0.95				2.87333	1.64062	0.16	0.84				3.65667	1.74506	0.65	0.3				4.71	1.62197	0.79	0.19				5.84667	1.43197	0.29	0.67				3.53667	0.510816	-0.64
34252						18.025	3.51432	1.855	0.784889	41.485	5.8902	36.635	8.83176	-0.86	0.04				15.5533	2.82252	1	0.017				35.3667	5.11543	0.44	0.36				22.18	3.27555	0.27	0.6				22.2233	2.83594	0.73	0.078				49.78	6.18265	1.6
34272						4.29	0.46669	2.42	0.565685	4.215	1.52028	2.94	0.39598	0.49	0.3				9.49333	1.1511	0.5	0.25				15.2867	3.0051	0.49	0.25				14.1	2.55572	0.41	0.35				14.9867	1.69379	-0.075	0.9				6.71667	1.43392	-0.48
34274						1403.69	178.523	29.965	1.0253	1677.62	2.00111	1577.29	64.4952	-1.7	1.8e-15		↓	↓	675.227	79.644	1.1	2.7e-07				1594.45	75.129	0.36	0.14				907.747	153.507	0.42	0.067				1072.87	214.276	-2	1.7e-20		↓	↓	584.99	93.5909	1.1
34277						6.815	2.75065	2.015	0.304056	15.45	1.08894	21.715	5.31037	3.4	2.7e-24	↑		↑	115.107	8.08563	-0.13	0.75				119.113	2.725	-0.98	0.0013				61.1	6.85875	-0.77	0.014				79.8567	7.94578	2.8	1.5e-16	↑		↑	79.0333	15.3325	-0.32
34280						34.81	3.01227	53.925	2.93449	28.905	7.37512	31.39	1.4425	-0.8	0.0007				31.4567	5.54285	0.77	0.00081				60.9267	3.87197	-0.32	0.24				26.3567	0.412593	0.48	0.05				52	7.88487	-0.37	0.13				44.8567	1.98072	0.41
72072	PBD	CE1		ES	xylan	0.795	0.219203	1.14	0.212132	0.61	0.127279	0.56	0.0989949	2	1e-07				5.02333	0.505404	2.1	6.5e-20	↑		↑	25.1933	2.15716	1.7	6.9e-12				16.6033	2.95382	1.8	4.8e-14	↑		↑	20.5733	2.42457	-0.91	0.059				0.693333	0.300721	1.4
34306						528.85	16.221	123.125	5.66393	255.185	8.86005	237.675	30.3844	-2	8e-24		↓	↓	212.14	8.94887	0.22	0.36				280.343	20.8997	-0.22	0.35				190.313	14.0498	-0.21	0.38				217.247	23.5099	-2.3	8.7e-32		↓	↓	178.627	22.4651	0.3
34312						0	0	0	0	0.08	0.113137	0	0	0	1				0	0	0	0				0	0	0	0				0	0	0	1				0	0	2.7	0.67				0.0633333	0.109697	2
34327						580.955	11.1228	555.21	1.27279	494.25	21.595	483.48	43.8548	-1.1	2.6e-07				426.537	21.438	-0.36	0.14				378.497	32.876	-0.25	0.32				375.68	20.4509	-0.42	0.062				375.78	56.8393	-1.3	4.2e-09				405.783	40.3433	-0.18
34353						14.74	2.85671	8.635	1.01116	8.415	1.42128	5.64	1.31522	0.76	0.0019				39.23	3.85672	-0.95	2.6e-05				23.1867	3.9013	-0.94	3.3e-05				21.52	0.97509	-1	5.6e-06				23.0333	7.13682	0.8	0.00087				42.79	3.52958	-0.45
34378						2202.89	16.4544	1946.84	214.374	1777.81	337.445	1531.58	35.221	-1.9	4.5e-18		↓	↓	959.513	75.1538	0.065	0.83				1138.11	43.9346	0.38	0.11				1305.47	76.6135	-0.036	0.91				1104.83	134.949	-1.7	5.8e-15		↓	↓	1147.46	133.008	-0.28
34402						2191.65	45.5377	1460.92	176.289	2001.23	89.2015	1693.09	119.947	-0.75	0.00042				2053.04	105.958	-0.057	0.85				2241.36	182.384	0.078	0.79				2270.45	169.829	-0.28	0.23				1995.36	437.792	-1.3	5.2e-10				1495.2	243.065	-0.19
34413						0	0	0	0	0	0	0	0	0	0				0	0	0	0				0	0	0	0				0	0	0	0				0	0	0	0				0	0	0
34493						79.9	3.94566	1362.49	33.2552	5.425	0.247487	4.85	2.00818	1.8	9e-06	↑		↑	447.113	89.0661	-0.62	0.18				329.74	26.1658	-1.5	0.00013		↓	↓	162.783	23.5174	-1.5	8.6e-05		↓	↓	180.57	95.3275	1.8	8.9e-06	↑		↑	473.873	101.571	2.2
34611						2.09	0.311127	3.23	0.0282843	3.585	0.346482	4.445	0.473762	2.2	6.1e-06				14.66	2.08928	-0.85	0.098				9.21667	0.24173	-0.55	0.32				10.5133	0.530031	-0.71	0.17				10.6033	0.786215	1.3	0.0095				8.48667	2.21471	0.18
34726						36.505	0.275772	16.065	0.0353553	27.1	3.6911	25.26	0.0141421	0.75	0.00015				96.3333	1.20625	0.0058	0.99				109.757	1.19755	0.13	0.61				110.207	6.43877	-0.15	0.53				102.717	8.59547	-0.03	0.91				59.8033	5.53998	-0.63
34985						0.24	0.0424264	2.55	0.155563	0.315	0.0494975	0.335	0.120208	1.6	4.5e-05				1.10333	0.141892	0.063	0.88				1.31	0.156205	-0.59	0.072				0.77	0.069282	-0.38	0.27				1.00333	0.0351188	2.2	1.6e-09				1.86333	0.177858	-0.54
35109						0.605	0.00707107	1.965	0.00707107	0.355	0.0919239	0.24	0.0565685	0.1	0.8				1.01667	0.0907377	0.18	0.66				1.30333	0.155349	-0.31	0.43				0.86	0.10583	-0.59	0.093				0.796667	0.117189	-3.5	3.7e-13				0.09	0.02	-1.1
35137						0.01	0.0141421	0.005	0.00707107	0.01	0.0141421	0.025	0.0212132	1.3	0.5				0.03	0.0264575	1.2	0.36				0.08	0.034641	0.77	0.61				0.0533333	0.0416333	1.4	0.28				0.0933333	0.0378594	2.1	0.24				0.06	0.072111	0.77
35183						16.835	1.19501	19.46	1.10309	19.165	6.31446	15.92	0.636396	-0.94	0.07				13.7367	2.30531	-0.46	0.45				11.3733	0.354448	0.69	0.23				23.3	3.30918	0.37	0.54				21.0667	1.54733	-2.2	1.2e-05				6.17667	2.44978	0.68
35186						0.04	0.0282843	0.175	0.0212132	0.06	0.0282843	0.11	0.0282843	4.9	6.1e-10				1.86	0.396106	-0.37	0.3				1.63667	0.347755	-0.22	0.55				1.67	0.0781025	-0.39	0.25				1.66667	0.459601	3.9	9.1e-07				1.02	0.1253	-1.5
35202						0.01	0.0141421	0.07	0.0141421	0.13	0.0282843	0.08	0.0282843	3.5	0.032				0.19	0.0608276	-2.1	0.028				0.05	0.0173205	-0.6	0.48				0.126667	0.057735	0.25	0.77				0.266667	0.0503322	4.4	0.0051				0.39	0.043589	-2.7
35240						1.515	0.00707107	7.665	0.233345	1.91	0.0989949	2.425	0.0212132	2	5.8e-27				9.52333	0.515008	-0.34	0.04				8.55333	0.526245	-0.18	0.33				8.83667	1.07747	-0.27	0.1				9.32333	0.722311	1.3	2.3e-11				6.15333	0.977872	0.13
35316						19.895	0.0777817	33.175	1.70413	26.8	2.75772	26.1	2.31931	0.79	7.6e-05				53.8867	4.2393	0.058	0.84				63.71	1.03764	-0.14	0.57				51.3767	1.97216	-0.34	0.11				50.53	2.93991	0.45	0.03				45.42	6.89716	0.093
35317						13.05	0.438406	7.175	0.289914	15.335	3.93858	11.01	0.735391	-0.4	0.2				15.5733	0.928027	-0.072	0.87				16.8233	0.53929	-0.28	0.42				13.46	1.9133	-0.33	0.32				14.6533	0.516172	-0.83	0.0052				12.3667	3.63881	0.19
35375						4.71	0.707107	2.82	0.113137	5.35	0.169706	4.595	0.162635	-0.11	0.67				6.87333	0.657368	-0.25	0.34				6.57	0.705479	-0.44	0.065				5.32667	0.085049	-0.51	0.025				5.7	0.23516	0.55	0.013				11.6267	3.14002	-0.29
35386						4.44	1.18794	5.82	0.523259	7.025	0.742462	5.835	1.0253	-0.056	0.87				6.72333	0.580115	0.19	0.57				8.67	0.883572	0.39	0.18				9.23667	0.669428	0.2	0.53				9.11333	0.379781	-0.12	0.71				6.90333	2.2646	0.65
35454						2.505	0.417193	6.81	0.523259	3.735	0.148492	5.05	0.707107	2.6	5.1e-46	↑		↑	24.1633	1.65742	-0.057	0.81				26.3767	1.40905	-0.14	0.51				23.0733	0.919039	-0.37	0.039				22.19	2.04076	2.1	5.9e-31	↑		↑	18.5167	2.6285	-0.049
35465						6.275	0.53033	30.595	1.64756	11.545	0.912168	14.86	0.933381	1.3	2.3e-16				24.59	2.70671	-0.33	0.045				22.1667	1.95799	0.69	2.4e-06				41.8333	3.70344	0.056	0.79				30.25	1.6289	0.79	1.6e-06				18.0567	2.79303	1
35522						12.645	0.827315	36.295	0.26163	18.095	0.813173	20.825	1.29401	-0.013	0.96				19.7033	1.26871	-0.3	0.065				18.1	0.971545	-0.18	0.33				18.2933	0.459384	-0.43	0.0058				17.3133	0.849549	0.16	0.35				23.53	1.51089	0.22
35534						0.03	0.0424264	0.01	0.0141421	0.03	0.0141421	0	0	0.1	1				0.0533333	0.0680686	-1.7	0				0.02	0.034641	-5.8	0				0	0	-1.6	0.71				0.0233333	0.0208167	0.85	0.82				0.0933333	0.113725	-6.6
35552						0.49	0.0848528	0.08	0.0141421	1.32	0.0707107	0.995	0.233345	1.7	4.1e-07				2.46	0.27074	0.11	0.78				3.01	0.5866	-1.2	3.1e-05				1.11667	0.130512	-1.1	7.4e-05				1.31333	0.230072	1.5	9.9e-06				2.25333	0.529182	0.48
35556						3.085	0.601041	7.955	0.0636396	4.74	0.579828	4.84	0.339411	0.21	0.48				5.59667	0.940443	0.14	0.69				6.98333	0.975209	0.48	0.084				8.21667	0.739076	0.61	0.022				10.09	0.530283	0.8	0.0026				8.97	0.95687	-0.94
35726						0	0	0	0	0.02	0	0.01	0.0141421	6.1	0.092				0.0833333	0.0503322	0.73	0.57				0.16	0.0608276	1.3	0.24				0.223333	0.0650641	1	0.4				0.203333	0.106927	4.4	0.24				0.0266667	0.0305505	0.3
35768						2.01	0.169706	0.685	0.0636396	3.89	0.169706	4.915	0.388909	1.6	2.9e-16				9.73667	1.96118	0.83	2e-07				19.6367	0.565803	0.023	0.93				10.38	1.18882	-0.12	0.59				10.61	0.722703	2.1	6.1e-27				14.4433	2.44152	0.87
35777						5.38	0.339411	5.495	0.643467	14.175	2.10011	18.765	1.08187	3	9.5e-41	↑		↑	67.3867	7.3366	0.42	0.076				102.423	5.60853	-0.37	0.12				54.6467	5.11368	-0.63	0.0039				51.4633	3.51583	3.7	2.1e-61	↑		↑	117.5	35.4275	0.75
35867						12.79	0.509117	7	0.579828	13.945	2.08597	9.995	0.473762	-0.41	0.2				15.13	1.56346	0.067	0.88				17.9867	1.588	0.066	0.89				16.6467	1.9527	-0.19	0.62				15.6467	0.474377	-0.68	0.031				13.4433	2.78525	0.33
36006						30.865	2.77893	23.445	1.84555	85.385	19.8626	55.175	1.08187	-0.53	0.082				33.5467	3.36032	0.39	0.25				49.9	2.12064	-0.0025	1				35.24	3.05992	-0.047	0.92				38.4667	4.03133	-0.98	0.00091				26.1667	5.41493	0.87
36134						12.435	1.13844	23.6	2.06475	13.425	1.74655	14.575	0.770746	0.67	0.00083				31.1933	1.50141	-0.088	0.74				33.3133	2.09061	0.067	0.81				34.34	1.99872	-0.15	0.52				33.17	1.08337	0.41	0.051				27.56	2.19789	0.077
36159						1.105	0.374767	2.29	0.353553	2.535	0.53033	2.855	0.374767	0.037	0.93				1.78667	0.240069	0.76	0.0035				3.41333	0.630026	0.45	0.12				2.55333	0.372335	0.064	0.87				2.21	0.259422	2.3	1.9e-19				8.89667	1.12046	-0.57
36267						23.11	1.38593	1.525	0.304056	17.605	0.247487	14.395	1.67584	-2.4	8.3e-30		↓	↓	6.71333	0.528804	0.18	0.52				8.65	0.793725	-0.69	0.0037				4.35333	0.530031	-0.84	0.00033				4.43667	0.716682	-1.2	1.2e-08				16.84	4.30547	-1.6
36335						0.465	0.0353553	1.545	0.0777817	0.94	0.339411	1.175	0.13435	3.3	1e-16				7.01333	0.612318	0.14	0.74				8.79	0.492443	-0.45	0.21				5.4	0.606053	-0.53	0.12				5.73	0.946203	1.9	4.2e-06				2.84	0.043589	2
36373						0.88	0.212132	1.32	0.0848528	1.755	0.940452	1.34	0.0141421	1.2	0.003				3.12	0.338674	-0.54	0.19				2.42667	0.120968	0.48	0.24				4.58333	0.615819	0.57	0.15				5.46333	0.418848	0.35	0.43				1.87	0.585064	0.071
36391						42.545	2.82136	20.73	0	135.06	22.8113	81.58	3.56382	-1.6	4.3e-07		↓	↓	21.9167	2.42521	0.33	0.39				31.2467	1.73062	0.0013	1				23.0667	2.1137	0.061	0.9				27.0433	2.0778	-1.6	5.5e-07		↓	↓	23.5833	4.86253	0.42
36468						0	0	0.065	0.0212132	0.14	0.0424264	0.21	0.0424264	7.9	0.023				0.413333	0.0680686	0.74	0.28				0.786667	0.145717	-0.016	0.99				0.433333	0.0960902	0.35	0.65				0.62	0.1253	7.9	0.023				0.446667	0.168622	0.41
36530						0.805	0.00707107	2.81	0.141421	0.805	0.289914	1.17	0.19799	1.1	0.00051				2.71333	0.175024	0.49	0.064				4.32333	0.64392	0.22	0.47				3.3	1.11099	0.11	0.74				3.49667	0.78831	1.6	1.1e-07				4.14	0.743572	0.0018
36543						91.535	18.4343	206.635	3.82545	109.285	12.6219	108.085	3.41533	0.81	0.012				251.42	14.9444	-0.66	0.046				180.73	4.72834	0.12	0.77				287.633	5.55094	-0.051	0.92				286.833	37.855	-0.34	0.32				121.13	23.9178	-0.51
36576						62.95	2.05061	50.275	1.22329	35.425	0.643467	32.95	1.25865	-1.2	7.2e-11				43.79	5.30161	0.0073	0.98				49.9633	3.03885	-0.02	0.94				45.5033	8.20824	0.068	0.79				54.3367	6.32777	-2.2	1.1e-35		↓	↓	22.1333	2.76659	0.67
36608						6.995	0.572756	14.125	0.898026	11.4	1.4425	12.35	1.52735	2.7	4.5e-76	↑		↑	72.7667	6.08296	-0.29	0.049				67.6667	3.85863	-0.7	6.6e-08				47.0933	3.42047	-0.74	7.3e-09				51.5267	7.52577	2.7	2.2e-76	↑		↑	77.77	7.96256	-1
36639						6.855	0.190919	15.78	0.59397	14.48	1.72534	13.975	0.558614	1.3	6.6e-12				27.2433	3.38928	-0.21	0.35				26.6767	1.65844	0.3	0.15				35.2067	1.02007	0.17	0.46				36.1467	2.38504	-0.36	0.089				8.90333	1.27441	0.0057
36703						1.625	0.403051	3.145	0.0919239	2.655	0.700036	4.305	0.0777817	1.4	2.5e-05				6.75	1.15113	-0.11	0.8				7.08333	0.402534	-0.022	0.97				6.99333	1.20051	-0.43	0.22				5.91333	0.335609	0.28	0.46				3.3	0.726705	1.5
36727						14.465	2.48194	11.11	0.622254	63.875	9.92071	45.655	1.81726	1.9	1.6e-10	↑		↑	85.96	3.14139	-0.11	0.79				90.2067	3.55998	-0.066	0.88				86.11	3.65049	-0.67	0.031				63.7133	2.69624	2.4	8.9e-16	↑		↑	129.547	53.242	-0.29
36822						0.02	0	0.045	0.00707107	0.07	0	0.055	0.0212132	2.1	0.12				0.17	0.034641	-2.1	0.11				0.0466667	0.0208167	-1.5	0.23				0.06	0.06	-1.5	0.22				0.07	0.0519615	1.1	0.47				0.0866667	0.0152753	-3.1
36855						1.345	0.0212132	1.515	0.13435	1.715	0.26163	2.16	0.339411	1.1	4.6e-07				4.55	0.694766	-0.23	0.31				4.41	0.461194	-0.1	0.69				4.46	0.0888819	-0.17	0.48				4.79667	0.1861	0.99	6.3e-06				4.47667	0.655312	-0.89
36913						0.525	0.219203	0.58	0.0989949	0.445	0.0212132	0.66	0.169706	2.2	9.6e-11				3.87333	0.733848	-0.43	0.13				3.27333	0.830321	-0.73	0.0061				2.45	0.282135	-0.48	0.079				3.27	0.495177	1.7	1.4e-06				2.84667	0.529182	-0.4
36941						6.375	0.473762	46.845	2.58094	9.865	1.87383	6.95	0.353553	-1.8	2.3e-19				2.90667	0.57492	0.82	7.5e-05				5.82	0.655973	1.4	1.3e-13				8.1	0.577148	1.7	1.4e-20				11.33	0.0264575	0.32	0.082				13.2833	0.716961	0.67
37060						86.65	6.36396	10.78	0.240416	106.305	0.770746	83.875	2.62337	-1.8	8.5e-11		↓	↓	38.8733	2.80358	-0.047	0.91				42.65	0.677348	-0.85	0.003				22.7433	3.61156	-0.61	0.04				30.18	3.20878	-2.7	1e-22		↓	↓	21.8667	3.12579	0.39
37067						9.9	1.52735	14.76	0.325269	78.14	21.0859	25.785	1.98697	1	6.5e-07				31.9167	0.253837	-0.66	0.0012				22.9233	2.39442	-0.75	0.0002				19.9967	1.83841	-0.84	2.1e-05				21.13	1.0479	0.68	0.0013				26.6167	3.49343	0.33
37214						17.72	1.59806	13.755	0.0494975	12.44	0.735391	11.795	0.219203	-1.1	1.5e-10				12.9533	3.74947	0.13	0.55				16.1133	1.49547	0.33	0.091				17.04	1.7486	0.44	0.015				20.7433	0.851959	-0.82	1.8e-06				16.85	4.34	0.12
37262						11.365	1.29401	16.19	1.51321	42.75	4.05879	23.03	0.79196	0.26	0.37				21.37	3.33501	0.21	0.51				28.1133	2.53425	0.013	0.98				22.67	2.15771	0.15	0.65				28.0867	0.860949	-0.079	0.81				18.0367	4.31821	0.51
37271						46.285	2.48194	48.57	0.59397	39.94	2.84257	47.06	3.74767	-0.013	0.97				72.1033	0.565715	-0.69	2.3e-05				50.74	1.66676	0.13	0.53				82.8	3.18784	-0.053	0.82				82.13	7.70212	-0.044	0.84				74.8467	5.4181	-1.1
37316						0	0	0	0	0.02	0.0282843	0	0	0	1				0	0	0	0				0	0	0	0				0	0	0	0				0	0	0	1				0	0	0
37366						17.32	1.47078	31.94	0.0989949	28.935	1.6617	27.04	0.282843	-0.15	0.5				24.47	1.08669	0.26	0.27				33.34	2.66381	0.28	0.23				31.2067	3.70515	0.28	0.22				35.1767	2.75516	0.4	0.064				38.01	2.78903	0.098
37368						51.265	3.09006	5.505	0.0494975	40.955	1.53442	33.24	0.66468	-1.3	6.5e-14				33.8967	2.9929	0.93	3.6e-09				73.3933	4.15376	-0.11	0.63				33.18	7.49821	0.075	0.74				42.2267	5.8054	-0.36	0.037				67.2867	23.4206	-0.074
37525						0.22	0.127279	1.45	0.0282843	0.175	0.0212132	0.175	0.00707107	0.56	0.42				0.513333	0.161658	-0.47	0.52				0.423333	0.15308	-0.39	0.6				0.413333	0.0550757	0.28	0.7				0.736667	0.0986577	7.8	3e-45	↑		↑	83.4467	7.0015	-1.8
37593						4.72	0.424264	15.55	0.0141421	9.03	1.90919	6.26	0.0848528	-0.5	0.0056				5.23333	0.737044	0.65	0.00013				9.29333	0.456545	0.32	0.098				6.84667	1.48096	0.57	0.00087				9.20667	0.414287	0.6	0.00036				11.9267	0.660782	0.15
37665						13.615	3.89616	20.365	1.94454	8.725	1.18087	10.81	0.311127	-0.93	0.036				11.2633	1.85236	-1.9	6.3e-06				3.47	0.441701	0.21	0.72				13.61	1.74597	-0.073	0.91				12.6033	4.53918	0.91	0.04				42.95	9.4172	-0.65
37761						35.095	3.93858	97.62	9.10754	42.92	0	45.115	0.92631	0.071	0.75				57.9633	4.70948	-0.24	0.24				55.66	0.242693	0.21	0.32				70.4467	5.77672	0.22	0.28				79.7	3.23921	0.011	0.98				59.0367	5.5557	0.16
37783						2.135	0.657609	1.695	0.360624	4.71	0.325269	5.04	0.890955	0.77	0.048				5.75	0.0360555	0.53	0.19				9.42667	1.26895	0.37	0.39				7.82667	1.30986	1	0.0038				13.9267	1.58191	-2.2	2.7e-07				0.77	0.147309	1.7
37827						0.24	0.0282843	0.555	0.190919	0.16	0.0282843	0.13	0.0424264	-0.57	0.48				0.25	0.0793725	0.47	0.62				0.393333	0.128582	-0.71	0.48				0.16	0.104403	-0.3	0.78				0.25	0.156205	-2.3	0.014				0.08	0.0754983	0.89
37833						3.255	1.27986	9.3	0.551543	4.625	0.827315	4.26	0.141421	0.32	0.33				6.39667	0.39145	0.39	0.23				9.52	1.08088	0.3	0.38				8.29333	0.848901	0.71	0.015				12.34	0.147309	-0.16	0.65				4.94667	2.11625	0.82
37921						0.775	0.318198	0.45	0.0424264	0.76	0.0989949	1.38	0.0141421	0.55	0.16				1.77333	0.0950438	-0.4	0.32				1.53667	0.221209	-0.28	0.5				1.54	0.346987	-0.56	0.14				1.41667	0.357957	-0.81	0.051				0.723333	0.117189	-1.4
37933						4.345	0.0212132	19.51	1.18794	5.23	0.452548	3.485	0.799031	0.59	0.092				10.2567	1.02295	0.54	0.13				16.8933	0.423596	0.08	0.87				11.4367	3.36097	0.34	0.37				15.37	2.40763	0.71	0.039				11.8767	1.1201	0.73
37950						0.02	0.0282843	0	0	0.015	0.0212132	0.015	0.0212132	-3.9	0.4				0	0	3	0				0.02	0.034641	0	0				0	0	0	1				0	0	0.07	1				0.03	0.0264575	-4.3
38048						0.51	0.141421	0.87	0.0707107	0.42	0.141421	0.41	0.0141421	2.9	1.2e-14				5.89	0.534509	-0.26	0.4				5.58	1.10014	-0.73	0.0062				3.73333	0.414045	-0.73	0.0053				4.17667	0.946485	1.8	1.6e-06				3.08	0.588473	0.021
38080						15.45	2.84257	3.52	0.19799	11.62	0.622254	5.805	0.360624	-3	1.6e-25				3.13333	0.79758	0.56	0.095				5.21667	1.27021	0.34	0.35				4.18333	1.22411	0.37	0.3				4.77333	0.188237	-0.75	0.0064				15.4833	5.48731	-0.12
38227						4.88	0.947523	14.18	0.155563	6.89	0.39598	5.82	0.381838	1.4	7.2e-15	↑		↑	20.4967	1.05401	0.56	0.00046				34.3333	1.3993	0.091	0.67				22.9733	6.8654	0.42	0.012				32.4333	5.00572	1.3	4.4e-13				20.3433	0.387599	0.22
38274						0.66	0.0282843	1.455	0.176777	0.905	0.0636396	0.895	0.33234	1.2	0.0023				2.41333	0.535942	-0.94	0.0088				1.43333	0.305014	-0.56	0.13				1.72667	0.395011	-0.78	0.028				1.64667	0.291947	-0.28	0.57				0.893333	0.359212	-0.97
38341						1.61	0.113137	1.795	0.205061	1.125	0.13435	1.49	0.169706	3.2	2.9e-30	↑		↑	22.8967	1.50587	-0.67	0.0037				16.3	1.42432	0.075	0.81				25.3467	3.30742	0.11	0.72				29.17	0.892693	0.68	0.028				4.30333	0.290918	-0.079
38372						3.955	0.120208	23.935	0.388909	10.635	2.70822	7.465	0.205061	-1.3	2.2e-07				2.61	0.383014	1	1.1e-05				6.07667	0.24173	0.78	0.0017				4.68667	1.86565	1.4	1e-10				8.36667	0.46188	0.38	0.092				8.61667	0.692411	0.36
38441						81.925	12.0986	134.465	3.59917	41.09	0.113137	45.755	2.93449	-1	0.00076				62.8767	10.0591	-1.3	2.1e-05				29.9333	3.61869	0.4	0.26				86.82	10.5469	0.55	0.094				108.2	32.4706	-1.3	1.7e-05				55.24	12.1182	-1.1
38527						5.19	0.608112	9.24	0.325269	1.78	0.0424264	2.08	0.353553	-1.6	2.7e-10				2.66667	0.756593	0.47	0.12				4.17667	0.165025	-0.1	0.8				2.6	0.623859	-0.43	0.19				2.34	0.175214	-2.9	8.8e-24				1.16333	0.170098	-0.38
38536						1.29	0.777817	1.475	0.247487	0.695	0.233345	0.715	0.148492	-1.2	0.016				0.9	0.271846	-0.36	0.61				0.793333	0.092376	0.18	0.8				1.06333	0.346458	0.12	0.87				1.16667	0.224796	0.82	0.048				3.73667	0.979047	-1.8
38573						0	0	0	0	0	0	0.02	0.0282843	0	1				0	0	0	0				0	0	0	0				0	0	3	0				0.0233333	0.0404145	0	1				0	0	0
38603						2.735	0.33234	8.315	1.40714	2.775	0.954594	3.585	0.275772	1.1	9.3e-06				9.23	0.35	0.13	0.64				11.4967	0.760548	-0.047	0.89				9.37333	2.13931	0.23	0.37				12.8267	1.15336	-0.11	0.73				4.26333	0.626445	-0.17
38640						56.865	1.64756	21.345	1.59099	48.715	1.83141	40.825	0.26163	-2.5	3.8e-58		↓	↓	15.7133	2.24456	0.94	8.9e-10				34.1467	3.55697	0.21	0.27				19.1167	1.34768	0.77	6.8e-07				31.7567	8.34209	-1.2	1.6e-14				42.38	5.44548	0.61
38749						0.21	0.0565685	0.02	0.0282843	0.515	0.0919239	1.145	0.13435	0.096	0.92				0.353333	0.150444	0.065	0.95				0.423333	0.271539	-0.15	0.88				0.333333	0.180093	0.59	0.41				0.62	0.1253	2.2	0.00021				1.62333	0.272274	-3.8
38767						6.855	1.50614	13.075	0.657609	6.6	0.296985	6.135	0.00707107	0.28	0.26				13.0967	3.229	-0.39	0.12				11.33	1.00638	0.0085	0.98				13.82	1.41778	0.27	0.29				18.6367	1.20674	-0.017	0.97				11.35	1.71415	0.3
38781						0.75	0.113137	2.595	0.629325	1.34	0.282843	1.16	0.763675	1.2	0.004				2.64333	0.469184	0.54	0.11				4.37333	0.787676	0.53	0.12				3.99333	0.470567	0.31	0.4				3.87667	0.412593	3.5	4.9e-22				14.4267	1.19626	0.28
38812						0.305	0.162635	2.24	0.254558	8.405	9.38331	0.78	0.0424264	10	2.8e-108	↑		↑	502.1	138.328	-0.41	0.19				428.603	21.8779	0.68	0.019				846.057	74.36	0.7	0.015				964.89	69.7584	9.7	1.1e-100	↑		↑	418.73	4.74734	-1.1
38833						3.195	0.0494975	14.91	1.32936	7.005	1.23744	5.195	0.13435	-1.1	0.00012				2.3	0.295127	1.2	3.9e-05				5.80667	0.161967	1.1	7e-05				5.25667	0.899685	1.4	4.1e-07				7.05	0.337787	0.16	0.62				5.97667	1.32455	1.2
38863						31.56	2.09304	11.69	0.509117	37.655	7.96909	33.16	3.40825	-0.5	0.066				35.0267	2.14412	-0.15	0.65				35.7367	3.94647	-0.43	0.14				27.39	4.15484	-0.54	0.053				28.5333	2.33569	-1.1	1.4e-05				23.8	3.92348	0.64
38876						0.04	0	0.03	0	0	0	0.065	0.00707107	1.3	0.36				0.143333	0.0305505	-0.25	0.87				0.133333	0.0208167	-0.057	0.97				0.14	0.07	-2.2	0.17				0.0366667	0.0321455	1.1	0.46				0.13	0.043589	-0.8
39156						1.385	0.0212132	0.71	0.127279	1.755	0.275772	2.11	0.19799	-4.2	5e-08				0.12	0.043589	-0.58	0.71				0.0866667	0.0750555	1.5	0.16				0.336667	0.0907377	1.3	0.23				0.333333	0.106927	-3.5	2.2e-08				0.203333	0.0702377	-0.25
39221						9.215	0.403051	2.955	0.26163	55.41	3.12541	45.38	3.46482	-1.6	1.3e-12				4.62	0.567891	0.78	0.0013				8.98667	0.67656	0.32	0.26				6.07667	0.666508	0.51	0.051				7.76333	0.894781	-1.6	8.2e-13				4.90333	0.712203	1.1
39285						9.135	0.417193	10.14	1.13137	9.28	1.68291	9.05	0.311127	-0.018	0.95				14.1767	0.901628	0.052	0.84				16.6833	0.836441	-0.12	0.6				13.7033	1.02647	-0.28	0.16				13.84	0.852819	-0.14	0.5				13.8433	0.661236	0.5
39351						0.06	0	0.26	0.0141421	0.115	0.0777817	0.105	0.0777817	1.5	0.27				0.25	0.291376	0.18	0.89				0.33	0.0793725	-0.21	0.87				0.226667	0.0602771	0.23	0.85				0.363333	0.210317	2	0.12				0.39	0.0866025	0.15
39387						21.825	1.81726	9.555	0.72832	10.065	0.233345	8.91	1.92333	0.083	0.81				36.3933	4.47643	-0.21	0.55				35.75	4.6592	-0.42	0.17				28.5733	7.19362	-0.18	0.6				37.9033	3.72958	-0.86	0.0025				20.0833	3.21684	-0.027
39426						1.755	0.0777817	0.085	0.00707107	3.375	0.26163	3.655	0.176777	-2.1	4.7e-07				0.663333	0.299054	1.2	0.0079				1.71333	0.378462	0.2	0.76				0.793333	0.150444	0.2	0.76				0.886667	0.260256	1.2	0.00021				6.64	0.736139	-2.3
39535						48.205	0.0919239	22.955	1.80312	35.625	0.00707107	46.84	2.44659	0.98	1.4e-06				149.117	6.6986	-1	4.1e-08				82.27	8.63265	-0.71	0.00036				96.1133	7.31006	-0.25	0.27				148.157	7.36379	0.3	0.16				99.1633	6.83002	-1.9
39578						1.15	0.424264	1.7	0.0424264	1.275	0.516188	1.475	0.0353553	1.2	0.0054				4.04333	0.550757	-0.24	0.59				3.85667	0.682959	-0.53	0.2				2.91333	1.25731	-0.54	0.18				3.27667	0.621396	2.1	5.1e-08				8.52667	0.87306	-0.88
39587						89.5	2.60215	28.435	1.29401	26.45	3.23855	24.39	0.975807	-7	2e-51		↓	↓	1.08	0.2498	-1.1	0.08				0.576667	0.238607	1.2	0.028				2.53	0.631506	1.4	0.0039				3.47667	0.376475	-8.9	2.2e-60		↓	↓	0.313333	0.12897	-1.4
39588						0.165	0.0777817	0.05	0	0.19	0.0424264	0.08	0.113137	0.2	0.86				0.3	0.121244	0.95	0.25				0.663333	0.185023	0.22	0.84				0.366667	0.17673	0.32	0.76				0.436667	0.215716	1.8	0.021				0.993333	0.146401	-1.4
39590						22.53	1.31522	68.565	0.685894	24.86	5.33159	26.215	2.69408	-0.36	0.078				27.54	2.87256	-0.2	0.42				27.27	4.62393	0.92	6.3e-07				54.8633	4.15206	0.45	0.026				44.5167	6.78756	0.83	2.6e-05				66.77	5.77958	-0.1
39606						2.23	0.678823	0.655	0.176777	2.15	0.0141421	2.215	0.0494975	0.9	0.012				6.55333	0.410163	0.39	0.29				9.72	1.32254	-0.19	0.64				6.01667	1.24263	-0.69	0.048				4.80667	0.382143	-0.33	0.42				2.95	0.7496	1.2
39637						18.095	2.97692	5.4	0.0424264	43.6	5.65685	72.885	1.40714	-2.6	3.4e-25		↓	↓	4.80333	0.309246	0.91	0.00038				10.2533	0.0960902	2	1.3e-18	↑		↑	20.93	3.77103	2.5	1e-27	↑		↑	32.0367	2.97095	-1.2	7.1e-07				13.2667	2.11878	-0.52
39753						0.215	0.13435	0.335	0.148492	0.52	0.212132	0.57	0.0707107	4	5e-07				5.57667	1.77939	-1.1	0.094				2.98	0.597746	-0.95	0.15				3.04667	0.565803	-1.1	0.086				3.1	0.25865	0.52	0.6				0.523333	0.0602771	-0.45
39755						28.605	4.19314	17.165	1.64756	33.615	7.064	32.755	0.176777	-1.3	1.3e-10				18.0333	2.2228	0.9	6.8e-06				38.11	1.94856	0.57	0.0082				28.0333	2.08433	0.8	6.6e-05				37.1967	2.31399	-0.96	3.1e-06				24.6767	2.4884	0.4
39827						129.685	26.5943	20.865	1.32229	101.56	10.3662	91.035	9.01561	-2.9	9.3e-26		↓	↓	27.9533	5.87028	0.5	0.1				44.8167	6.39098	0.25	0.47				34.71	4.79676	0.24	0.49				38.8867	2.08138	-2.9	2.1e-26		↓	↓	28.83	2.34736	-0.027
39883						3.24	0.367696	13.845	0.841457	3.685	0.982878	2.575	0.459619	-0.071	0.81				4.85667	0.0305505	-0.055	0.88				5.29667	0.487476	0.06	0.86				5.31667	0.236291	0.081	0.8				6.06	0.723809	1.2	6.6e-08				12.5667	1.61976	-0.32
39911						3.655	0.346482	3.415	0.388909	4.2	0.410122	4.03	0.155563	0.029	0.95				5.86333	0.862342	0.034	0.93				6.81	0.74081	-0.5	0.086				4.34333	1.14723	-0.43	0.14				5.15667	1.60503	-0.0095	0.99				6.13	1.91518	0.006
39942						1553.81	151.879	20.905	0.72832	926.925	24.275	808.755	86.7691	-7	1.4e-79		↓	↓	18.65	0.51264	1.2	0.0014				49.2867	3.5869	2.3	8e-11	↑		↑	95.3367	62.7172	1.3	0.00072				53.2533	6.20278	-6.7	5.4e-73		↓	↓	24.6033	3.94723	1.5
39996						0.05	0	0.07	0.0282843	0	0	0	0	2.6	0.09				0.493333	0.161967	-2.9	0.05				0.0733333	0.0702377	-1.9	0.16				0.136667	0.135031	-2.5	0.076				0.106667	0.0378594	-0.95	0.64				0.04	0.069282	-4.3
40053						17.78	0.579828	46.02	0.905097	17.82	3.19612	16.635	0.403051	0.12	0.73				30.3433	5.79883	-0.29	0.38				28.17	1.39646	-0.024	0.96				31.3167	5.71897	0.0036	1				35.9167	3.70951	0.51	0.073				42.34	1.22854	-0.22
40074						36.65	5.88313	51.105	1.83141	38.21	0.19799	35.855	0.247487	-0.81	0.0025				32.89	4.13816	-0.46	0.12				27.1133	2.13931	-0.31	0.32				27.7733	2.86008	-0.21	0.53				33.69	3.97795	-2	5.7e-14		↓	↓	15.2967	1.63231	0.23
40114						10.315	0.346482	6.525	0.00707107	17.54	1.69706	13.495	1.36472	-0.062	0.82				15.5367	1.82933	-0.059	0.85				16.9033	1.36361	-0.65	0.0031				10.3833	2.33577	-0.61	0.0056				12.02	1.11808	1.9	1.1e-19	↑		↑	63.66	15.6721	-0.42
40156						3.13	0.183848	14.01	0.636396	3.42	0.777817	2.715	0.219203	3.3	2.6e-14	↑		↑	47.1133	6.41081	-2.2	2.4e-08		↓	↓	11.7367	2.87935	-0.33	0.52				39.4033	4.80505	-0.83	0.058				31.37	2.2905	0.17	0.75				5.93	2.19297	0.99
40199						50.285	5.55079	60.265	2.07182	59.785	3.48604	62.7	2.43245	0.32	0.12				98.56	9.78316	-0.043	0.88				108.5	14.0892	-0.22	0.33				88.5167	2.22545	-0.51	0.0094				81.8767	5.07016	0.74	0.00015				139.963	1.27884	-0.32
40216						17.555	2.94864	6.545	0.374767	29.05	1.79605	21.25	0.19799	-1.5	1.1e-05				9.64333	2.37386	0.25	0.57				13.0533	0.42336	0.14	0.77				11.2067	3.17368	-0.02	0.98				11.2633	1.50168	-1.2	0.00047				12.8133	4.14874	0.75
40250						3.69	0.0424264	6.695	0.714178	4.22	1.23037	3.715	0.120208	0.45	0.12				7.92333	3.04541	0.62	0.02				13.8067	0.918767	0.33	0.28				10.4233	0.986374	0.62	0.018				14.44	2.02517	0.9	0.001				11.52	1.66334	-0.065
40290						34.815	0.516188	45.135	4.37699	31.865	4.02344	32.655	1.0253	-0.25	0.4				46.09	11.0381	-0.28	0.39				42.84	3.35322	-0.22	0.52				41.55	2.35272	-0.1	0.78				50.61	1.0284	-0.79	0.0046				33.5833	1.86897	-0.063
40298						20.36	0.537401	28.115	2.34052	19.945	3.14663	19.87	0.975807	-0.13	0.65				29.2067	2.45879	0.28	0.34				40.1867	2.35373	-0.13	0.71				28.13	3.76865	-0.057	0.87				33.1833	2.8895	-0.036	0.92				33.2633	4.20636	2
40338						30.41	2.67286	9.565	0.162635	10.525	1.05359	9.5	1.10309	-0.96	1.3e-09				24.4967	0.66335	0.34	0.048				35.2467	0.825126	-0.37	0.039				19.9567	0.529748	-0.25	0.17				24.3067	2.73176	-1.2	1.4e-14				21.76	0.705053	0.26
40343						8.095	0.13435	7.085	0.162635	6.705	0.388909	7.48	0.452548	-0.95	0.0068				6.60333	1.0251	0.62	0.097				11.5533	1.21919	0.05	0.93				7.18	0.932148	0.15	0.75				8.66667	0.661539	-1.1	0.0023				6.54	1.90714	1
40346						7.235	1.33643	7.645	0.374767	8.185	2.12839	9.405	0.982878	-0.57	0.097				7.66	1.36847	0.2	0.64				9.99333	0.0776745	0.79	0.019				13.8967	0.803264	0.95	0.0036				17.47	2.6292	-0.29	0.42				9.85667	1.42514	-0.99
40374						2.09	0.0989949	0.445	0.120208	2.295	0.0494975	2.245	0.233345	-1.2	0.0036				1.43333	0.064291	1.8	3.5e-06				5.5	0.877097	0.48	0.34				2.10667	0.616955	0.24	0.67				1.98667	0.459819	-0.43	0.3				2.59333	0.446132	1.4
40519						16.37	5.26087	3.69	0.367696	12.515	3.24562	10.48	0.509117	-1.5	0.0028				9.05667	2.34312	0.19	0.79				11.7	1.08088	0.055	0.95				9.92333	2.40286	-0.2	0.78				9.37	0.47085	-1.4	0.0052				10.4733	6.64197	0.98
40534						0.775	0.247487	5.565	1.23744	2.46	1.13137	2.215	0.431335	2.7	1e-16				7.83667	1.84164	0.47	0.029				12.3533	0.688065	0.23	0.36				9.64667	1.90799	0.4	0.071				12.2	1.86148	3.7	4.6e-32				17.2	2.92826	-0.23
40538						12.095	1.18087	26.33	4.10122	18.055	0.643467	14.985	0.572756	1.1	1.2e-06				39.7933	3.32431	-0.0022	1				45.05	5.60276	-0.31	0.19				33.6433	3.22429	-0.23	0.35				40.0767	2.08773	0.5	0.028				28.53	5.50582	0.47
40551						46.155	3.65574	43.185	0.13435	48.96	1.28693	48.81	0.66468	-0.29	0.02				59.4933	2.62001	-0.019	0.91				66.6033	1.0304	-0.14	0.32				56.6467	3.32972	-0.16	0.24				63.02	3.83767	0.52	9.7e-06				110.937	8.32711	0.066
40618						0.05	0	0.19	0.141421	0.05	0	0.07	0.0282843	-0.1	0.97				0.0733333	0.127017	2	0.14				0.333333	0.128582	0.54	0.77				0.116667	0.0416333	0.2	0.93				0.1	0.105357	8.5	6.5e-13	↑		↑	31.3167	27.5836	0.16
40758						3.94	0.989949	8.3	0.66468	3.68	0.523259	4.22	0.0424264	0.92	0.00025				11.7433	0.22301	-0.19	0.51				11.68	1.60726	-0.43	0.094				9.14333	1.50154	-0.52	0.034				9.67	0.304138	1.8	2.1e-13	↑		↑	22.53	2.8537	-0.68
40775						2.09	0.169706	6.41	0.735391	12.825	0.756604	12.39	2.26274	4.6	7.5e-41	↑		↑	81.2167	3.98151	0.27	0.47				111.363	11.1765	-0.71	0.03				52.25	8.05908	-0.16	0.69				85.8633	6.65148	2.1	6.3e-09				14.6367	0.830682	0.28
40808						1.475	0.148492	1.025	0.0919239	1.42	0.424264	1.255	0.176777	1.2	9.4e-05				5.38333	0.606987	-0.3	0.34				4.97667	0.466083	-0.98	0.00044				2.87	0.176918	-0.8	0.0038				3.65	0.21	1.5	1.5e-06				6.73333	1.94171	-2.1
40814						2.63	0.0565685	10.175	0.629325	4.37	0.565685	3.285	0.544472	0.27	0.44				4.97667	1.21138	0.26	0.47				6.76	1.7872	0.14	0.72				5.79	2.01007	0.61	0.046				9.00333	1.99991	0.75	0.018				7.4	1.31275	0.2
40830						13.935	2.01525	1.25	0.212132	31.56	9.33381	28.395	0.0919239	0.94	0.0059				41.8733	4.30714	-0.72	0.041				28.96	0.88017	-1.5	4e-06		↓	↓	15.96	3.18118	-1.7	5.3e-08		↓	↓	15.3267	4.03884	0.41	0.26				30.94	8.88308	-1
40914						10.7	0.59397	40.235	6.14476	6.275	0.219203	7.07	0.806102	-0.42	0.033				12.57	0.825045	0.076	0.78				15.0333	0.340783	0.39	0.05				17.3167	1.38226	0.16	0.48				16.6367	2.69526	0.039	0.87				18.3667	0.806494	0.16
40918						18.97	1.40007	13.855	0.572756	8.16	0.79196	7.07	1.9799	-1.9	1.1e-16		↓	↓	7.95333	2.37675	-0.5	0.07				6.38	1.28312	-0.11	0.75				7.73	1.15503	0.08	0.82				9.97	2.6536	-0.18	0.47				28.16	6.29588	0.44
40943						2.26	0.226274	5.985	0.219203	2.14	0.339411	1.91	0.240416	1.1	6.1e-06				7.50333	0.251064	0.17	0.5				9.56333	0.171561	-0.37	0.1				6.08	0.699357	-0.23	0.33				7.54667	0.65493	0.34	0.19				4.78333	1.38904	0.55
40945						5.745	0.799031	11.69	0.141421	6.365	0.431335	7.7	1.04652	0.19	0.52				10.3133	0.81304	-0.028	0.94				11.5	2.71199	0.096	0.79				11.5733	0.699738	0.33	0.26				15.2767	3.95985	0.33	0.24				11.9733	2.2187	0.6
40996						19.92	2.29103	11.72	1.81019	16.75	4.58205	17.795	0.0353553	0.29	0.32				38.4167	12.5242	0.35	0.25				55.44	5.73612	-0.25	0.43				33.7867	1.13615	-0.38	0.2				34.7767	2.97342	1.1	3.2e-05				72	8.0331	-0.15
41001						1.025	0.558614	6.845	1.19501	1.66	0.749533	0.975	0.205061	-1.7	0.01				0.476667	0.313422	1.1	0.14				1.18	0.680368	1.7	0.016				1.61667	0.261024	1.9	0.0046				2.13333	0.185562	1.3	0.017				4.10667	0.901628	-0.082
41009						4.255	0.00707107	3.285	0.0777817	4.905	0.473762	5.23	0.39598	-0.37	0.14				5.19	0.898666	0.92	2.7e-05				11.12	0.593043	0.25	0.36				6.48333	0.898907	-0.084	0.8				5.80333	1.03123	1.4	3e-10	↑		↑	18.52	1.80884	-1.6
41035						121.675	2.79307	32.375	1.22329	163.165	6.83772	185.45	1.40007	-3.7	2.5e-18		↓	↓	15.18	0.850176	1.3	0.0019				43.3	2.11454	1	0.023				32.21	1.65176	0.96	0.031				34.9333	3.16495	2	1.9e-06	↑		↑	821.563	183.347	-1.7
41111						10	1.15966	13.055	0.572756	10.695	1.59099	9.135	1.30815	0.24	0.26				18.61	2.95346	-0.13	0.6				19.2333	1.42704	-0.12	0.65				18.0533	4.2426	-0.029	0.93				21.5667	0.713956	0.35	0.1				21.3267	3.04802	0.28
41149						3.52	0.0282843	7.24	0.0707107	4.605	0.53033	4.715	0.813173	0.47	0.14				7.66667	0.677225	0.45	0.15				11.8833	0.516753	-0.017	0.97				7.95667	1.45717	0.38	0.23				11.7767	0.881608	0.59	0.058				8.9	1.08761	-0.46
41152						2.64	0.975807	4.485	0.685894	1.17	0.0424264	1.265	0.0919239	-0.13	0.77				3.80667	0.196554	-0.83	0.03				2.44	0.32078	-0.75	0.05				2.37333	0.382143	-0.26	0.54				3.75	0.719236	-3	1.2e-10				0.55	0.236432	-0.61
41171						1.815	0.106066	2.315	0.601041	0.85	0.494975	0.355	0.00707107	4.2	1.1e-43	↑		↑	51.29	4.9423	0.3	0.3				71.72	3.09559	-0.24	0.42				45.4267	2.89673	0.11	0.75				65.2433	1.99701	0.54	0.12				4.38	1.27354	-0.035
41178						0	0	0.2	0.19799	0.105	0.0494975	0.065	0.0919239	7.3	0.042				0.653333	0.122202	-1.6	0.18				0.233333	0.106927	-3.4	0.027				0.0666667	0.0585947	-4.4	0.024				0.04	0.069282	6.8	0.061				0.49	0.13	-1.4
41208						31.21	0.226274	11.86	0	58.58	6.39225	63.865	0.219203	0.012	0.98				49.4633	4.92792	0.3	0.18				68.9867	5.82774	-0.68	0.00052				32.35	2.2343	-0.4	0.055				44.2767	6.50601	-0.42	0.044				38.97	0.881986	1
49976	PBD	GH45-CBM1	egl5/cel45a	EGL	cellulose	1.96	0.0282843	0.415	0.13435	0.71	0.254558	0.42	0.127279	4.6	2.9e-09	↑		↑	72.93	17.3718	-8.3	4.4e-23		↓	↓	0.256667	0.0208167	-2.2	0.0038		↓	↓	16.6733	1.13918	-2.8	9.4e-05		↓	↓	11.99	1.40631	5.2	1.4e-11	↑		↑	118.58	37.3371	-11
41260						0.025	0.0353553	0.11	0.0282843	0.025	0.0353553	0	0	1.7	0.42				0.12	0.043589	0.61	0.72				0.206667	0.0862168	0.47	0.79				0.173333	0.0503322	-2.5	0.27				0.0233333	0.0404145	-4.1	0.24				0	0	3.1
41312						1.095	0.0353553	0.645	0.106066	1.31	0.113137	1.135	0.205061	-1.7	0.0024				0.523333	0.212211	-0.7	0.41				0.37	0.160935	0.26	0.76				0.663333	0.0503322	-0.57	0.5				0.42	0.111355	-3.8	2e-06				0.136667	0.057735	2
41325						0	0	0	0	0	0	0	0	0	1				0	0	0	0				0	0	0	0				0	0	0	0				0	0	0	1				0	0	0
41362						1.26	0.127279	2.495	0.304056	1.81	0.282843	2.125	0.176777	3.8	2.6e-25	↑		↑	28.1267	1.39228	-2.1	3.9e-18		↓	↓	7.26	0.886115	-0.94	0.00014				15.45	2.82183	-2.5	7.6e-23		↓	↓	5.92	1.00683	2.1	4.8e-08				8.94667	0.608797	-1.4
41425						0.125	0.176777	0	0	0.165	0.120208	0.08	0.113137	0.72	0.61				0.32	0.298161	-0.23	0.89				0.313333	0.046188	-0.84	0.57				0.193333	0.185562	-0.63	0.67				0.24	0.208806	0.65	0.65				0.313333	0.238607	-3.2
41428						229.05	14.7361	65.33	2.98399	146	24.8619	139.31	2.43245	-3.3	7.2e-47		↓	↓	35.4167	2.20523	-0.15	0.64				36.25	2.88723	0.15	0.64				41.1967	3.95587	0.21	0.48				48.42	7.52162	-3.2	8e-44		↓	↓	41.03	3.98734	0.55
41501						7.07	0.0565685	1.045	0.205061	12.9	1.24451	20.175	1.77484	-1.3	1.9e-07				4.51667	0.647637	0.66	0.013				8.11333	0.881892	0.54	0.054				6.9	0.47571	0.85	0.00077				9.64	0.435775	-0.85	0.00033				6.47667	1.92256	0.34
41504						20.135	1.393	23.555	0.120208	23.715	4.37699	22.015	2.58094	0.84	0.0035				56.7967	13.6063	-0.22	0.52				55.1333	4.51779	-0.42	0.18				44.44	3.66534	-0.36	0.26				52.3533	5.03947	0.52	0.08				48.3367	5.85246	-0.67
41518						1241.82	69.2965	3.78	0.777817	702.68	101.357	714.01	17.2675	-4.3	5.4e-42		↓	↓	98.7033	11.6644	0.35	0.37				142.76	8.89069	0.99	0.0023				204.537	63.5362	-0.12	0.79				107.677	6.14192	-4.5	6.3e-45		↓	↓	94.55	23.1878	0.93
41546						9.265	1.13844	14.13	0.0141421	6.915	0.473762	9.18	0.79196	-0.26	0.21				12.18	2.08007	-0.27	0.22				11.4467	1.8595	0.28	0.2				15.48	0.20664	0.12	0.62				15.6633	1.01041	-0.24	0.24				13.1533	2.57622	0.00037
41573						45.83	4.38406	19.805	1.26572	48.66	10.3238	63.63	1.59806	-2	7.2e-15		↓	↓	17.5567	1.87556	0.78	0.0039				34.2233	1.53011	0.57	0.044				27.4333	1.69034	0.73	0.0073				34.3333	1.105	-1.8	1.2e-11		↓	↓	22.4667	4.63612	0.71
41590						93.035	8.26608	21.345	2.87792	83.58	1.38593	159.055	16.5109	-1.6	1.8e-09		↓	↓	47.4767	9.71437	0.054	0.89				55.84	4.86461	-1.2	1.6e-05				22.3833	8.24585	-2	1.7e-14		↓	↓	14.1133	5.37112	-2.6	1.4e-22		↓	↓	24.8533	1.635	0.51
41604						7.265	0.799031	3.83	0.650538	1.59	0.551543	1.8	0.0141421	-3.1	7.4e-14				1.34333	0.673523	0.049	0.95				1.58	0.294618	0.17	0.81				1.57333	0.872315	1.2	0.0098				3.67333	0.615819	-2	3.8e-08				3.04	0.346554	0.045
41607						0.07	0	0.065	0.0919239	0.18	0.0565685	0.17	0.240416	4	0.0013				1.9	0.809877	-0.34	0.72				1.70667	0.304357	-3.2	0.00049				0.216667	0.300721	-3.1	0.00052				0.266667	0.145717	0.91	0.55				0.23	0.158745	-0.61
41617						8.285	0.247487	27.255	0.700036	14.77	2.75772	12.065	0.148492	0.17	0.47				14.6833	3.19647	0.27	0.28				20.05	3.75096	-0.11	0.68				14.25	1.0143	0.26	0.28				20.7867	1.59528	1.6	9.2e-15	↑		↑	42.3467	5.28527	-0.73
41660						0.225	0.106066	0	0	0.34	0.155563	0.14	0	-1.7	0.31				0.113333	0.0057735	-0.21	0.94				0.113333	0.120554	-0.78	0.76				0.07	0.0608276	-1.8	0.51				0.0433333	0.0750555	-2.5	0.15				0.0666667	0.0585947	-4.3
41663						1.55	0.820244	3.05	0.0848528	1.525	0.0636396	1.755	0.374767	-0.32	0.54				1.94333	1.00007	0.66	0.19				3.44667	1.9946	1.1	0.02				4.22667	0.633193	0.79	0.097				4.01333	1.6671	1.3	0.0026				6.36	1.26194	-0.64
41664						0.18	0.155563	0.36	0.0282843	0.465	0.346482	0.3	0.0565685	3.8	2.3e-06				3.98333	1.30852	-0.6	0.28				2.97333	0.291433	-0.025	0.98				4.11	0.319531	-0.45	0.43				3.45	0.800687	2.2	0.0088				1.39333	0.452364	0.38
41690						1.105	0.00707107	5.295	1.26572	1.375	0.304056	1.405	0.0777817	2	0.00021				6.98333	0.820508	-0.4	0.49				6.00333	0.583467	-0.14	0.84				6.68667	0.939273	-0.053	0.94				7.97	2.32317	0.67	0.26				2.97	1.11337	0.15
41699						0.835	0.0636396	0.62	0.282843	1.25	0.0989949	0.65	0.296985	0.71	0.1				2.16333	0.215484	-0.048	0.93				2.38667	0.529182	-0.0019	1				2.28	0.938243	-0.17	0.72				2.24667	0.553203	2.9	2.5e-15				10.7667	2.04314	-0.82
41712						10.22	0.721249	7.87	0.749533	9.01	1.4425	8.995	0.233345	-0.37	0.052				12.3967	1.42858	0.27	0.19				16.9967	0.839127	-0.023	0.94				12.78	1.87848	0.027	0.93				14.9833	1.86082	-0.16	0.44				15.3533	1.99453	-0.27
41719						1.855	0.162635	3.04	0.707107	2.58	0.0141421	1.325	0.00707107	0.98	0.011				5.75667	0.94659	1.2	0.00013				15.49	1.58237	-0.0068	0.99				6.01333	0.179258	-0.057	0.92				6.54	1.25108	1.7	3.3e-06				10.3233	3.43315	-0.4
41761						4.165	0.0212132	12.265	0.586899	2.54	0.381838	2.4	0.325269	-0.029	0.96				6.42333	0.602771	-0.93	0.0083				3.82	0.759013	-1.4	3.9e-05				2.48667	0.518588	-1.3	0.00011				2.99333	0.430852	0.42	0.23				9.37667	2.52076	-0.97
41768						0	0	0	0	0	0	0	0	0	0				0	0	0	0				0	0	0	0				0	0	0	0				0	0	0	0				0	0	0
41794						0.88	0.311127	3.32	0.579828	1.73	0.551543	1.57	0.59397	1.1	0.0049				3.05667	0.315013	0.17	0.68				3.89	0.835165	0.65	0.051				5.02	0.242693	0.08	0.87				3.81	0.560268	3.1	6.2e-17				12.51	0.472864	-0.87
41800						17.53	1.30108	37.34	0.141421	13.695	2.58094	14.7	0	-0.016	0.95				27.2733	1.7314	0.27	0.084				37.3767	3.47779	0.36	0.015				36.9067	5.23294	0.41	0.0047				42.8567	4.67404	-0.41	0.0071				21.9767	0.908974	0.19
41895						903.025	47.7226	6.745	2.49609	986.72	50.445	1089.92	11.5895	-4.9	2.1e-70		↓	↓	48.6933	1.87777	0.83	0.0038				98.0367	5.06171	0.39	0.24				66.4767	16.9976	-0.16	0.65				51.44	6.83177	-4.1	1.2e-50		↓	↓	87.4933	14.4464	0.51
41942						4.925	0.00707107	1.86	0.39598	2.775	0.162635	4.45	0.240416	0.23	0.32				9.07667	1.37947	-0.68	0.0013				6.43333	0.447363	-0.89	2.3e-05				5.13333	0.292632	-0.76	0.00027				6.31333	0.290918	-1.2	2.6e-07				3.53	0.60531	-0.42
41987						83.47	3.97394	174.43	3.77595	77.005	10.0338	76.82	9.87121	-1	8e-12				65.0633	6.51768	-0.18	0.31				65.08	5.77816	0.49	0.0011				95.5567	6.99796	0.39	0.01				101	1.21791	-1.6	8.8e-27		↓	↓	46.2267	2.33693	0.76
42027						35.155	9.27017	17.595	0.643467	41.725	4.5467	36.5	6.49124	1.1	8.7e-05				118.067	23.0463	0.26	0.43				160.473	18.0948	-0.34	0.29				98.15	9.80503	-0.35	0.26				109.593	10.8957	0.44	0.14				79.5467	7.48749	0.39
42043						0	0	0	0	0	0	0	0	0	0				0	0	0	0				0	0	0	0				0	0	0	0				0	0	0	0				0	0	0
42053						28.1	2.30517	8.64	0.707107	22.945	0.827315	26.975	1.84555	-1.8	3e-08		↓	↓	12.9233	0.540031	0.063	0.9				15.31	2.5608	-0.074	0.88				12.9	1.43094	0.093	0.84				16.2967	1.7257	-2	7e-10		↓	↓	11.9033	1.105	-0.94
42063						13.71	0.0424264	5.29	0.919239	17.945	1.9304	22.18	0.919239	-0.4	0.22				16.28	2.73329	0.8	0.01				32.1033	4.42471	-0.14	0.74				15.5167	1.74818	-0.64	0.052				12.3333	1.64852	0.5	0.11				32.31	4.25009	1.3
42068						18.245	1.81726	26.7	0.579828	30.55	0.905097	24.065	0.431335	0.81	1.4e-06				50.47	2.05516	-0.33	0.057				45.39	3.2506	0.0025	1				53.0267	3.8325	-0.11	0.57				55.09	8.43231	1.1	1.2e-10				64.0867	2.92432	0.023
42152						3.49	0.226274	2.15	0.678823	1.51	0.509117	1.375	0.148492	1.5	3.4e-05				15.4967	1.47507	-0.7	0.058				10.86	0.813572	-1.3	0.0001				6.51	1.48159	-0.38	0.34				14.0933	2.56656	-0.69	0.083				3.58	0.753857	-2.6
42181						6.66	1.10309	50.77	12.0491	11.22	4.2285	8.555	0.318198	-3.6	1.5e-14				0.866667	0.185023	1.2	0.027				2.28667	0.891871	2	3.9e-05				3.71333	0.023094	2.4	3e-07				5.50333	1.46432	0.56	0.15				16.3333	2.80668	0.5
42193						45.345	1.05359	18.215	1.9304	66.67	4.85075	50.625	0.0212132	-0.09	0.67				67.0533	5.88906	0.88	1.5e-07				140.417	11.8748	-0.32	0.11				56.4833	5.15791	-0.39	0.037				60.2867	1.70277	1.1	1.6e-09				159.577	9.64329	-0.16
42249	TF		mcmA ortholog	cellulose activator		33.555	2.2981	75.94	0.650538	40.815	0.685894	50.14	1.13137	0.75	0.0076				88.6267	6.96334	-0.71	0.011				61.35	5.21403	-0.1	0.78				86.4033	1.09244	0.05	0.9				108.493	5.4424	-0.42	0.16				42.1167	7.77178	0.36
42264						1.09	0.523259	0.235	0.0777817	1.675	0.0777817	1.845	0.289914	1.5	0.00059				4.76	1.15676	0.48	0.18				7.50333	1.0208	-0.37	0.36				3.88333	0.445009	-0.99	0.007				2.89333	1.23711	2.1	6.4e-07				7.50333	0.941931	-2.1
42267						2.48	0.325269	0.44	0.155563	10.165	1.03945	7.705	0.940452	-0.92	0.007				2.06333	0.115902	0.83	0.015				4.17667	0.361432	0.24	0.59				2.55667	0.896902	0.37	0.35				3.14	1.10761	-0.52	0.12				2.90667	0.198578	0.49
42301						14.7	3.28098	12.475	2.22739	10.115	3.98101	8.335	0.388909	-3.2	4.1e-12				2.57667	0.302875	0.6	0.31				4.42333	0.499233	0.66	0.26				4.26	1.82847	0.97	0.067				5.96333	1.32217	-2.6	1.9e-09				4.05333	0.487579	0.53
42326						5.81	0	5.62	1.10309	7.165	0.431335	8.06	0.692965	0.098	0.78				9.78	2.58907	0.089	0.82				11.7867	2.12171	-0.055	0.89				9.88333	0.638462	-0.06	0.88				11.1033	1.99716	0.053	0.89				10.05	1.29047	0.096
42329						14.66	1.49907	4.545	1.32229	7.71	1.3435	8.49	0.947523	-0.83	0.00017				12.96	1.82189	0.42	0.08				19.6833	0.988956	-0.1	0.73				12.6567	0.848076	-0.18	0.52				13.5433	1.51962	-0.36	0.11				19.2267	4.56563	-0.017
42346						91.24	10.8046	7.185	0.360624	21.52	2.55973	19.635	0.388909	-4.4	6.2e-119		↓	↓	6.59	0.707602	-0.28	0.35				6.15	0.52144	0.074	0.83				7.25333	1.26259	0.083	0.81				8.3	1.45341	-4.4	6.6e-126		↓	↓	7.16667	1.115	-1.4
42355						0.59	0.113137	2.18	1.0748	1.735	0.827315	1.69	0.39598	3.4	1e-06				9.55667	1.26508	-0.27	0.64				9.03667	1.72865	-0.27	0.62				8.33	3.59226	-0.2	0.72				9.81667	1.57621	1.4	0.069				2.60667	1.61822	0.12
42377						8.375	0.841457	28.49	0.169706	8.115	0.685894	8.975	1.01116	0.93	3.1e-06				25.1133	1.19425	-0.29	0.16				23.24	1.65472	-0.2	0.38				22.9733	2.80382	-0.18	0.42				26.28	1.80103	0.92	3.9e-06				26.2833	3.78069	0.091
42418						3.075	0.770746	17.715	1.77484	2.34	0.79196	1.39	0.0848528	1.2	7.8e-06				11.3867	1.28842	-1.4	2.7e-08				4.97	0.521153	-0.99	5.6e-05				5.99667	0.985512	-0.26	0.36				11.2733	2.41044	1.8	5.7e-12	↑		↑	18.3833	1.44473	0.12
42449						0	0	0	0	0	0	0.05	0.0707107	4	0.48				0.106667	0.184752	-4.4	0				0	0	-0.99	0				0.0566667	0.0981495	-1.3	0.83				0.0533333	0.092376	0	1				0	0	0
42455						17.92	1.48492	26.16	3.13955	21.775	1.492	19.34	1.42836	-1	3.6e-05				13.9767	3.70607	0.28	0.35				19.2167	1.61593	0.36	0.2				18.8367	1.09203	0.41	0.13				21.9633	0.402782	-0.3	0.24				24.28	0.844334	0.26
42462						309.07	3.80423	534.725	39.8596	365.31	44.5194	367.665	28.8146	0.087	0.66				516.387	49.9245	0.042	0.87				603.22	28.3062	0.21	0.29				625.3	36.3645	0.04	0.87				627.483	42.1455	-0.44	0.014				381.423	23.1827	0.83
42513						5.985	1.08187	14.71	4.86489	6.23	0.66468	6.045	0.544472	0.85	0.002				16.9967	2.97095	1.1	2.2e-07				40.9267	2.76102	-0.31	0.27				14.3767	1.39507	-0.016	0.97				19.9567	2.39602	2.2	2e-18	↑		↑	47.0733	10.6257	-0.28
42571						3.71	0.890955	6.845	1.54856	7.94	0.961665	5.79	0.989949	-1.1	0.0027				2.7	0.434051	-0.57	0.24				2.04667	0.345012	-0.24	0.65				2.42333	0.747819	-0.31	0.55				2.57667	0.207445	-0.36	0.33				4.82	0.606053	-2.1
42752						2.67	0.127279	3.5	0.452548	44.485	25.6609	21.57	3.49311	2.4	0.0015	↑		↑	22.71	6.66745	-0.14	0.9				23.51	6.7351	-0.71	0.41				14.7233	3.40943	-1.3	0.091				10.9633	1.49045	4.1	3.9e-08	↑		↑	78.3167	23.3683	-0.37
42766						12.805	1.47785	11.735	2.31224	18.85	3.80423	12.03	0.947523	-0.87	0.035				11.0567	0.929319	0.89	0.033				23.22	1.93629	0.53	0.25				16.7	0.876755	0.77	0.067				22.3133	1.3955	-0.14	0.78				19.3467	5.14477	-0.26
42792						6.14	1.68291	2.455	0.982878	5.82	2.67286	5.01	0.311127	-0.81	0.048				5.51	1.53727	0.35	0.48				8.01667	2.39552	-0.34	0.52				4.56333	0.520801	-0.3	0.57				5.28333	0.492172	-0.75	0.064				6.14333	1.81442	-1.1
42825						20.235	0.586899	56.825	4.64569	41.8	6.40639	43.725	0.346482	1.1	0.00048				67.9633	9.78008	0.6	0.067				116.717	5.1413	-0.56	0.092				48.16	6.52191	-0.57	0.084				54.1933	3.21625	2.2	2.5e-13	↑		↑	159.217	15.421	-0.93
42848						600.775	103.089	22.625	0.0636396	1085.9	301.461	970.375	57.4666	-0.89	0.0044				509.007	80.4323	-0.1	0.82				540.233	65.9966	-0.027	0.96				522.78	114.516	-1	0.00079				298.543	15.0876	-1.4	4.9e-06		↓	↓	378.203	50.5882	0.67
42858						1.515	1.37886	1.365	0.502046	0.79	0.127279	1.39	0.311127	4.1	2.3e-17	↑		↑	39.6933	6.48742	0.73	0.037				74.6167	6.66146	-0.79	0.024				24.08	6.56437	-0.86	0.012				25.8033	2.75137	4.8	1.6e-23	↑		↑	68.6367	9.85412	1.1
42866						6.33	0.707107	15.34	0.509117	12.235	2.60922	10.61	0.608112	-1.2	0.0083				4.35	1.19779	-0.02	0.98				4.86667	0.470035	0.11	0.88				4.91333	0.547844	0.4	0.47				6.78333	1.86264	-0.92	0.039				5.57333	1.45204	0.025
42915						19.855	4.0093	50.35	2.47487	16.385	0.00707107	14.155	3.18905	-1.1	3.4e-05				14.3067	4.89502	-0.002	1				16.24	2.01338	0.26	0.45				17.9367	2.72015	0.2	0.57				19.4033	1.58295	-0.3	0.29				27.0133	4.40046	0.11
42919						2178.65	5.45886	7541.49	89.7036	1363.74	109.672	1303.19	32.3784	-2.2	2.1e-36		↓	↓	765.397	78.7194	-0.19	0.38				762.557	82.507	0.92	1.9e-08				1521.23	106.506	1.2	1.6e-14				2118.67	362.728	-1.4	2.1e-16		↓	↓	1352.47	141.779	0.19
42942						0	0	0	0	0	0	0	0	0	0				0	0	0	0				0	0	0	0				0	0	0	0				0	0	0	0				0	0	0
42953						29.035	1.70413	19.305	0.473762	15.685	0.742462	18.565	0.445477	-1.2	1.2e-06				20.32	1.43816	-0.25	0.42				19.43	0.829638	-0.24	0.43				18.0267	1.87351	-0.28	0.34				19.7333	3.28013	-1.7	2.3e-12		↓	↓	14.81	2.25542	0.0036
42972						14.04	0.579828	5.87	0.127279	7.11	0.311127	6.325	0.601041	0.068	0.83				23.15	1.10964	-0.082	0.81				24.7933	3.49251	-1.2	1.4e-06				10.4933	0.515978	-1.3	3.3e-07				11.3533	1.33605	0.93	0.00017				44.45	9.69432	-1.5
43071						54.04	1.6122	65.3	6.98621	68.71	8.96611	58.905	3.81131	-0.052	0.83				82.0567	16.3014	0.24	0.28				109.65	2.83512	-0.16	0.51				77.1333	4.25319	-0.08	0.76				91.74	1.8143	0.19	0.35				103.463	9.68465	-0.013
43076						18.915	2.24153	11.47	0.254558	14.38	1.78191	14.395	0.572756	-0.93	1.4e-07				15.5867	1.6719	0.16	0.49				19.7067	1.76421	-0.22	0.34				14	2.30697	-0.27	0.2				15.24	0.86	-1.4	9.2e-15		↓	↓	12.19	3.60717	0.52
43083						10.24	1.48492	24.895	3.92444	9.305	1.03945	10.28	0.509117	0.44	0.15				21.8033	5.81473	-0.37	0.25				19.1733	3.96694	-0.49	0.11				16.3233	2.73716	-0.22	0.51				22.05	4.33293	0.28	0.37				20.7733	2.03161	0.36
43101						0.84	0.325269	0.21	0.113137	0.525	0.318198	0.77	0.113137	0.32	0.66				1.65	0.332866	-0.13	0.88				1.69333	0.776938	-0.089	0.92				1.63333	0.582866	-1.7	0.031				0.593333	0.297041	3.3	8.8e-10				13.8833	4.29442	-5.8
43115						401.145	0.33234	1.68	0.721249	333.91	24.1548	311.47	0.551543	-9	4.7e-87		↓	↓	1.23	0.166433	0.89	0.15				2.58	0.291376	-0.73	0.36				0.786667	0.150444	-0.21	0.81				1.26667	0.240069	-5.6	2.1e-64		↓	↓	13.6267	3.33671	1.7
43129						60.81	3.63453	12.32	0.452548	70.82	3.01227	64.49	10.4935	2.5	1.5e-14	↑		↑	547.743	60.5581	0.065	0.89				649.147	12.7942	-1.3	6.8e-05				239.137	14.6096	-1.1	0.00058				301.88	62.8823	1.7	4.8e-07	↑		↑	324.127	23.0419	0.38
43161						14.765	2.35467	7.525	2.01525	27.58	4.45477	26.275	0.120208	-2	3e-06				5.98333	1.36592	-0.84	0.12				3.81667	0.74272	-0.46	0.42				4.54333	1.50524	-0.75	0.16				4.15333	1.59676	-3.1	5.5e-12				2.87333	1.42973	-2.1
43176						63.845	3.66988	88.8	10.0833	84.995	9.05804	75.125	6.37103	-1.6	1.9e-12		↓	↓	34.0433	5.59844	0.31	0.25				47.8033	2.61077	0.31	0.25				44.1767	1.21858	0.37	0.14				52.2067	7.46414	-0.47	0.038				76.91	11.3844	0.6
43191						145.175	1.97283	87.91	9.19239	104.56	13.8593	99.495	16.5675	-2	3e-27		↓	↓	56.54	6.28575	0.2	0.4				73.5433	2.06602	0.22	0.35				69	7.94523	0.56	0.0037				98.72	7.64842	-1.8	3.5e-23		↓	↓	67.63	5.78415	0.32
43195						13.595	0.26163	21.39	0.537401	10.965	0.629325	9.39	0.551543	1.5	2.9e-19	↑		↑	62.1433	2.90504	0.25	0.14				84.08	2.74607	-0.14	0.48				59.33	4.36202	-0.18	0.31				64.6833	5.97857	0.39	0.033				29.85	1.90284	0.18
43199						0	0	0	0	0	0	0	0	0	0				0	0	0	0				0	0	0	0				0	0	0	0				0	0	0	0				0	0	0
43225						244.135	2.1991	365.36	7.50947	195.565	6.85186	207.24	2.77186	-0.6	0.035				252.493	6.22743	0.058	0.89				298.367	43.1613	-0.2	0.56				229.907	15.9667	0.043	0.92				307.68	41.7632	-0.41	0.16				304.653	51.0534	-0.59
43236						1042.1	50.2541	1301.57	131.868	794.74	98.2454	835.455	67.9883	-1.5	1.2e-12		↓	↓	574.74	58.0384	-0.059	0.85				624.92	72.3218	-0.24	0.36				511.29	8.86808	0.023	0.95				690.407	62.0878	-1.6	6.2e-14		↓	↓	570.75	100.616	-0.56
43242						7.865	0.544472	76.21	1.72534	14.385	5.2538	10.485	1.0253	-0.77	0.074				7.25333	2.32513	1.1	0.011				17.16	1.35709	1	0.013				15.5967	1.53692	1.4	0.00036	↑		↑	22.4867	5.33395	0.83	0.036				23.38	1.48445	0.39
43268						119.25	10.8894	159.705	3.81131	93.235	0.120208	91.15	1.66877	-0.27	0.099				156.027	4.85515	-0.46	0.0031				128.73	6.11064	-0.55	0.00034				112.263	8.27605	-0.42	0.0069				137.787	16.0892	-1	6.2e-11				99.0633	1.70001	0.031
43269						46.335	4.278	41.825	1.06773	38.455	6.07405	40.585	4.5467	-0.42	0.0084				54.57	7.47035	0.06	0.78				64.4667	6.47056	-0.096	0.64				53.6033	1.14045	-0.28	0.095				53.0767	4.33025	0.44	0.004				105.093	7.88565	-0.67
43286						392.48	0.410122	379.105	2.7365	291	11.5117	253.49	31.7632	0.19	0.45				705.08	61.4512	-0.22	0.42				685.773	33.9151	-0.27	0.31				612.55	26.1033	-0.38	0.12				641.473	71.2543	-0.79	0.00066				375.39	127.681	-0.6
43302						0	0	0	0	0	0	0	0	0	0				0	0	0	0				0	0	0	0				0	0	0	0				0	0	0	0				0	0	0
43312						197.59	15.7402	3.985	0.53033	380.795	18.9717	332.705	5.48008	1.9	2.6e-18	↑		↑	1125.46	116.688	1.1	3.8e-08				2744.41	222.039	-0.048	0.88				1144.28	99.8777	-0.53	0.015				922.347	71.4376	1.5	7.9e-13	↑		↑	953.443	130.37	0.63
43347						19.64	0.79196	33.445	1.33643	20.165	0.657609	24.455	3.62746	-0.21	0.38				26.8	3.90035	0.29	0.24				37.0967	2.75286	-0.19	0.47				24.6167	1.53393	-0.056	0.86				30.47	3.07648	0.23	0.32				38.3167	5.33533	0.46
43371						6.41	1.68291	26.02	5.68514	6.835	0.615183	11.475	2.1991	1	0.0078				20.21	4.65284	0.16	0.71				25.6867	4.03318	0.068	0.89				22.2533	2.34291	0.28	0.48				29.0033	4.46481	2.2	1.2e-09	↑		↑	47.8067	1.72654	-0.12
43392						0	0	0	0	0	0	0	0	0	0				0	0	0	0				0	0	0	0				0	0	0	0				0	0	0	0				0	0	0
43397						6.72	1.76777	4.375	1.37886	8.505	0.841457	15.275	0.13435	2.4	3.6e-10	↑		↑	56.9233	6.58637	-0.55	0.15				43.99	7.52122	0.038	0.94				61.2567	1.26528	0.28	0.5				81.5767	11.146	0.9	0.03				20.8333	2.26012	0.26
43398						0	0	0	0	0	0	0	0	0	1				0	0	0	0				0	0	0	0				0	0	0	0				0	0	0	1				0	0	0
43401						0	0	0	0	0	0	0	0	0	1				0	0	0	0				0	0	0	0				0	0	0	0				0	0	0	1				0	0	0
43418						6404.72	439.078	1233.88	12.4946	5542.28	72.6199	4447.34	448.376	-2.6	4.4e-37		↓	↓	1694.51	161.148	0.51	0.017				2742.9	246.454	-0.12	0.65				1629.71	80.7805	0.15	0.55				2230.43	141.729	-1.8	4.3e-18		↓	↓	3119.09	878.333	-0.86
43427						0	0	0	0	0	0	0	0	0	0				0	0	0	0				0	0	0	0				0	0	0	0				0	0	0	0				0	0	0
43430						53.065	7.36098	13.275	0.459619	40.79	9.65908	43.725	3.62746	1.4	1.1e-07	↑		↑	218.273	53.5953	-0.28	0.35				202.86	11.3565	-1	3.7e-05				111.63	9.3659	-1.3	2.3e-07				107.52	4.71017	2.4	6.8e-20	↑		↑	450.043	100.644	-1.7
43472						0	0	0	0	0	0	0.16	0.226274	4.1	0.31				0.336667	0.583124	-1.2	0.7				0.163333	0.282902	-4.4	0.28				0	0	-4.4	0.28				0	0	0	1				0	0	4.7
43599						53.725	0.190919	78.79	1.14551	60.005	1.35057	63.205	2.65165	-0.52	0.00026				59.0267	1.97419	0.067	0.72				70.1733	0.625167	0.38	0.0081				80.5667	3.3244	0.3	0.039				86.06	3.89208	-0.049	0.77				86.8767	8.36924	-0.2
43615						80.81	6.1094	271.11	16.9423	101.275	2.0294	88.195	3.95273	-0.57	9.7e-06				85.8067	3.83466	-0.22	0.12				83.5767	3.44234	0.13	0.39				98.62	1.54379	0.28	0.039				122.857	13.5789	-0.97	2.2e-14				68.95	2.48151	0.31
43618						16.605	0.0636396	26.415	1.81726	16.34	2.26274	14.67	0.523259	-0.25	0.28				22.0167	3.43257	-0.33	0.17				19.8867	1.37195	-0.01	0.98				22.9333	1.57992	0.043	0.89				26.78	0.74505	0.13	0.6				30.28	1.60935	-0.24
43649						102.91	5.34573	281.39	18.7949	122.465	7.47412	132.655	0.813173	-0.27	0.02				134.38	4.40314	-0.038	0.81				148.483	1.63476	-0.084	0.55				133.027	4.00075	-0.031	0.85				155.483	8.41619	-0.098	0.43				160.097	14.5572	-0.043
43662						57.35	1.6122	60.235	6.75287	35.25	7.25492	33.255	0.374767	-2.6	4.6e-38		↓	↓	15.0467	1.70119	0.032	0.92				17.44	0.508626	0.22	0.37				18.3933	1.14736	0.17	0.51				19.9467	1.94207	-0.93	4e-06				50.04	6.99227	-0.97
43664	C-catabolism		upgA/galF ortholog		D-galactose-Leloir pathway	117.75	7.73575	151.53	10.0126	159.115	21.9415	143.195	3.3729	-0.55	0.0022				126.887	5.67958	-0.1	0.65				133.88	0.76	0.13	0.57				145.243	4.76794	-0.022	0.94				147.723	4.06158	-1.4	1.7e-15		↓	↓	75.3067	4.28766	0.31
43671						96.145	0.148492	22.67	1.48492	67.915	10.2177	100.945	4.23557	-9.9	2.5e-75		↓	↓	0.16	0.0818535	1.4	0.049				0.47	0.0360555	3.2	3.7e-08				1.51333	0.162891	3.2	1.7e-08				1.77	0.416773	-7.4	1.3e-96		↓	↓	0.946667	0.219393	-0.31
43680						219.64	12.2188	166.915	7.95495	199.53	4.38406	202.55	2.36174	-1.1	1.7e-19				163.083	7.60795	0.16	0.27				206.47	1.44679	-0.082	0.6				161.677	11.5752	-0.037	0.83				188.19	10.3456	-0.46	0.0002				267.787	20.6784	0.024
43701						14.635	0.841457	3.09	0.975807	559.92	38.7919	2992.43	112.72	-1.6	5e-10				7.49667	1.36313	-0.5	0.092				6.01333	0.511599	3.5	2.8e-50	↑		↑	86.6033	9.01928	4.9	1.5e-102	↑		↑	267.61	18.3842	-1.3	7.8e-07				10.0167	0.861181	-1.7
43770						12.135	3.51432	8.96	0	8.57	0.636396	6.98	0.735391	-0.71	0.056				11.7233	3.71168	-0.6	0.14				8.78	1.26787	-0.36	0.41				9.60667	2.48922	-0.32	0.46				11.1067	2.71036	-1.6	5.8e-06				6.55667	1.63102	0.47
43802						146.625	7.26199	169.245	2.34052	141.22	5.09117	119.655	3.95273	-2	2.2e-65		↓	↓	55.97	3.02417	-0.67	1.8e-08				39.7633	0.85049	0.31	0.018				72.62	1.58597	0.37	0.0028				85.62	5.02493	-1.4	2.4e-31		↓	↓	93.9167	7.57674	-0.25
43814						1273.86	81.2607	5672.41	503.538	927.385	151.257	908.205	103.697	-2.2	3.2e-34		↓	↓	426.883	36.2068	-0.25	0.24				406.237	16.5999	1.1	1.4e-10				965.78	53.2241	1.4	1.4e-15	↑		↑	1291.24	46.2461	-1.1	1.2e-08				1014.78	163.805	0.22
43817						20.44	1.64049	27.555	2.70822	28.775	0.912168	27.795	0.487904	1.1	5.8e-10				67.6733	6.69269	0.00093	1				76.7633	3.54425	-0.092	0.68				66.4733	1.49868	-0.22	0.25				68.5267	7.92585	1.2	4.3e-12				78.5767	11.4442	0.11
43831						7.51	0.494975	18.405	0.487904	19.605	0.855599	14.215	1.36472	1.7	1.5e-60	↑		↑	38.58	0.166433	-0.36	0.00023				34.11	0.523737	-0.4	3.8e-05				30.7333	1.72004	-0.5	9.9e-08				32.2767	0.829538	1.6	8.6e-54	↑		↑	38.2633	3.85525	-0.23
43873						0.02	0.0282843	0	0	0.02	0.0282843	0.02	0.0282843	-3.9	0.26				0	0	2.9	0.51				0.02	0.034641	0	1				0	0	0	1				0	0	7.8	2.5e-06				8.08667	8.46084	0.038
43877						5.8	1.23037	16.005	0.233345	11.765	1.95869	10.975	0.502046	0.72	0.0032				14.9667	0.761402	-0.26	0.36				14.22	0.781729	0.37	0.16				20.3233	0.846778	0.19	0.51				20.18	2.18309	1.2	4.7e-07				22.27	1.54146	0.16
43884						197.555	6.39932	268.985	25.2084	181.195	37.9646	166.175	5.98919	-1.3	5.7e-11				129.563	23.3073	0.34	0.12				185.667	17.633	0.26	0.26				161.91	3.6372	0.21	0.37				176.44	10.618	-0.88	7e-06				179.76	18.6416	-0.12
43893						5.185	0.0212132	12.505	0.318198	10.845	1.15258	9.775	0.33234	3.8	1.4e-120	↑		↑	111.93	3.05501	0.32	0.054				158.077	3.63	0.098	0.62				125.763	5.3124	-0.019	0.94				130.67	6.76501	2.7	4.8e-60	↑		↑	54.79	3.91284	-0.27
43906						1110.28	33.0926	4527.56	92.7936	651.48	20.6051	649.54	20.4778	-2.1	1.5e-55		↓	↓	401.8	17.0211	-0.39	0.0053				347.087	13.1168	0.85	3.6e-11				757.397	3.71263	0.93	1.9e-13				903.56	3.02888	-1.6	1.6e-31		↓	↓	617.213	47.9355	0.31
43919						12.65	0.919239	42.115	0.799031	12.095	0.714178	13.755	0.00707107	-0.091	0.66				18.68	1.31697	-0.014	0.96				20.9867	0.140475	0.31	0.11				24.3933	1.55825	0.29	0.13				27.0333	2.12326	0.58	0.0014				31.4967	0.907818	-0.11
43961						7.205	0.615183	24.76	1.86676	7.19	0.254558	7.53	0.19799	1.7	1.2e-14	↑		↑	36.3833	2.38307	-0.55	0.011				28.2433	1.385	-0.45	0.043				27.97	0.759737	-0.39	0.079				32.8033	2.62239	0.81	0.00032				21.1633	1.68465	-0.47
43974						10.41	0.183848	14.815	0.403051	7.2	1.30108	8.78	0.141421	-1	1.5e-05				7.92	2.43514	-2.2	2.1e-17				1.94667	0.395517	0.074	0.83				8.76333	0.848842	-1.3	9.6e-08				3.78	1.351	-0.29	0.25				14.2167	1.838	-0.48
44035						10.685	0.00707107	34.45	0.59397	19.98	0.777817	13.66	0.480833	-1.1	2.1e-14				7.87667	0.696156	0.5	0.00058				12.64	1.35569	0.61	1.9e-05				12.59	0.433474	0.69	5.4e-07				15.05	0.62426	-0.18	0.22				15.7033	1.05633	0.46
44038	C-catabolism				glycolysis	113.965	0.898026	356.19	0.905097	92.535	17.7413	94.105	1.16673	-1.8	9.1e-34		↓	↓	52.6433	9.69885	0.31	0.058				73.7467	4.1421	0.96	4.2e-12				107.107	1.40983	0.91	3.7e-11				116.9	9.24251	-1.3	3.6e-19				77.0967	8.57413	0.12
44041						105.99	3.64867	239.955	10.5854	125.84	3.98808	156.965	8.05395	-0.23	0.031				142.223	5.60366	-0.19	0.08				141.033	6.78288	0.26	0.012				179.28	9.08365	0.11	0.34				181.89	8.53051	-1	6.3e-24				87.3333	7.243	0.37
44088						5.44	0.834386	16.53	0.169706	4.905	0.304056	5.1	0.212132	0.95	0.013				16.5567	3.0863	-1.4	0.00013				7.13	1.21528	-0.0095	0.99				17.2967	1.35146	0.094	0.86				20.9167	1.0961	-0.54	0.18				6.25667	1.59224	-0.36
44097						52.02	2.885	133.54	11.8087	60.52	1.40007	66.155	0.657609	-0.28	0.012				67.4333	1.46719	-0.44	3.3e-05				56.57	0.777367	0.26	0.02				84.6167	2.40201	0.31	0.0042				98.7367	7.96873	-0.077	0.52				82.2033	2.54844	-0.02
44117						84.35	10.1258	15.345	1.85969	161.76	20.3505	129.745	1.18087	-1.8	6.1e-16		↓	↓	38.8	4.16436	0.95	8.8e-06				84.9633	6.13032	0.34	0.18				51.4933	4.20084	0.26	0.32				54.89	3.66264	-2.1	4.4e-22		↓	↓	32.55	2.83307	0.46
66276						169.255	36.4372	0.975	0.615183	725.86	99.1364	564.185	27.1741	-5.9	1.8e-50		↓	↓	4.54333	1.58774	2.3	1.5e-09	↑		↑	26.27	3.08754	0.73	0.13				7.91	1.52292	0.57	0.24				7.98333	1.2562	-2	2.8e-08		↓	↓	68.3033	16.6023	2.5
44178						513.2	10.9602	33.58	3.5921	538.06	5.62857	465.06	14.5381	-2.9	1e-25		↓	↓	107.427	9.90826	0.096	0.81				130.253	5.53008	0.22	0.54				130.39	19.6138	-0.15	0.7				114.853	9.47579	-3.7	2e-41		↓	↓	64.21	8.50164	0.5
44214	PBD	CE5	axe2	AXE	xylan	39.075	1.63342	55.385	2.34052	42.865	3.21734	35.855	0.106066	1.3	2.1e-10				150.503	17.0972	0.28	0.22				207.42	8.75971	0.052	0.86				163.347	9.77579	0.086	0.75				188.743	12.4766	1.4	1.1e-11	↑		↑	169.723	2.90159	0.66
44230						422.54	31.7632	963.025	40.1849	494.145	51.1875	539.15	5.76999	2	1e-20	↑		↑	2742.63	199.757	0.67	0.0025				4968.2	125.363	0.52	0.025				4125.69	28.4123	0.082	0.79				3434.78	38.4623	0.82	0.0003				1242.92	110.316	-0.36
44251						0.76	0.113137	4.235	0.33234	2.825	0.629325	1.625	0.0212132	3.2	3.8e-35				11.1433	1.19818	-1.5	9.9e-14				4.33	0.576541	-0.12	0.69				10.82	1.42643	-0.11	0.69				12.19	1.06715	3.1	1.2e-32				10.9867	3.03589	-1
44278						42.735	5.05581	500.995	36.0554	23.66	6.3781	26.76	1.83848	4.7	7.9e-20	↑		↑	1769.09	152.927	-2.5	5e-07		↓	↓	355.213	32.5143	-2.2	9.5e-06		↓	↓	394.893	31.2459	-1.5	0.0054		↓	↓	754.357	57.9906	2.3	1e-05	↑		↑	360.24	3.83915	-3.3
44290						74.14	4.24264	127.775	0.982878	70.265	0.431335	68.705	3.79716	-0.57	2.9e-06				78.3	1.70079	-0.095	0.54				83.1867	2.71581	0.049	0.77				84.9567	4.55204	-6.9e-05	1				92.5467	7.99479	-0.18	0.15				108.693	5.4809	-0.29
44306						8.45	1.73948	8.19	0.226274	14.385	2.04354	7.415	0.516188	-1.5	3.2e-07				4.60333	1.271	-0.34	0.38				4.13667	0.860949	0.035	0.94				4.95	0.145258	0.52	0.12				7.82667	0.650641	0.094	0.79				15.0167	2.43097	-0.71
44330						21.565	1.13844	31.295	1.15258	30.54	2.26274	30.595	1.6617	0.7	0.042				55.0533	2.19578	0.29	0.48				76.14	4.41564	0.069	0.89				60.7067	4.52098	-0.086	0.86				61.3767	0.390171	0.097	0.81				38.83	11.6424	0.6
44362						6.035	1.91626	3.645	0.360624	2.625	0.0353553	2.585	0.0636396	-1.6	0.0019				3.16667	1.07733	-1.2	0.025				1.52	0.225167	-1.6	0.0025				1.06	0.13	-0.84	0.14				2.1	1.18655	1.4	0.0061	↑		↑	26.1433	3.54221	-3.9
44366						0.45	0.127279	0.16	0.0707107	0.865	0.219203	0.63	0.0565685	6.9	1.6e-69	↑		↑	84.8967	14.4296	-0.38	0.27				74.2833	5.20658	-1.9	3.7e-12		↓	↓	23.91	6.03873	-2.2	7e-16		↓	↓	22.0733	3.40131	6.8	3.3e-66	↑		↑	81.7433	32.4157	1
44386						108.15	4.15779	176.285	0.473762	90.735	1.77484	84.005	3.1042	-0.9	5.2e-08				91.15	4.97832	-0.082	0.71				97.7267	9.45326	-0.031	0.9				93.6467	6.46019	-0.04	0.87				104.793	4.11959	-1.4	5.4e-17		↓	↓	69.4367	1.40685	0.57
44389						72.575	10.1611	39.235	2.36881	70.17	2.19203	70.94	3.06884	-1.1	5.4e-05				52.0767	5.99812	-0.38	0.23				45.2233	3.94013	-0.81	0.0047				31.2167	1.46609	-1.2	2.1e-05				27.6933	2.76097	-2.4	1.6e-17		↓	↓	23.43	1.30736	-0.99
44399						12.815	0.671751	19.275	1.03945	17.485	1.1243	17.46	0.692965	0.29	0.022				24.5833	2.40084	0.15	0.28				30.9567	0.962306	0.14	0.32				28.3833	0.310054	0.097	0.5				31.1033	0.515881	0.73	9.2e-10				35.6833	6.17401	0.12
44419						35.95	3.12541	55.625	1.53442	42.84	3.08299	37.09	0.806102	-0.43	0.055				42.1867	7.59385	-0.28	0.26				39.37	2.53805	0.11	0.69				47.73	2.45379	0.16	0.56				55.4333	1.37758	-0.88	4.1e-05				32.55	0.57	0.29
44434						296.305	15.7897	1895.58	23.5396	220.72	44.4346	202.82	4.31335	-2.7	6e-73		↓	↓	70.1	6.84489	-0.013	0.96				78.8033	3.89391	2	1.6e-46	↑		↑	290.64	3.62079	2.1	7.8e-53	↑		↑	357.347	36.407	-0.8	2.2e-07				284.487	26.1136	0.019
44449						36.83	0.381838	309.04	28.6095	65.25	22.5284	39.22	4.2285	-3.9	3.2e-80		↓	↓	3.97667	0.885739	0.23	0.4				5.28667	0.440038	2.7	7e-47	↑		↑	28.03	1.03155	3	1.7e-54	↑		↑	36.36	3.51282	-0.59	0.0025				40.8133	0.628517	0.89
44459						21.555	3.55675	45.215	1.18087	20.495	1.01116	25.27	2.07889	-0.76	0.00041				20.03	0.858545	-0.12	0.68				20.9567	1.02754	0.52	0.018				30.1533	4.44871	0.86	2.1e-05				43.0833	2.18747	0.41	0.06				47.7167	4.95703	-1.1
44476						9.81	0.113137	9.645	0.318198	26.07	2.1496	31.805	1.67584	1.9	3.4e-13	↑		↑	56.3167	5.15611	-0.57	0.037				43.1167	1.15941	-0.42	0.15				44.33	0.398497	-0.063	0.87				63.8167	9.38438	-0.25	0.38				13.7867	1.01002	-0.42
44488						32.45	2.70115	50.565	1.50614	33.915	2.32638	38.205	0.770746	-0.62	8.3e-12				33.1433	0.291433	0.036	0.78				38.5567	1.51279	0.46	1.3e-07				47.75	2.1166	0.49	1.3e-08				54.8933	6.25461	-0.79	2.7e-18				31.3733	3.10989	0.28
44492						56.285	1.25158	181.135	6.59731	88.64	8.03273	71.97	5.00632	-0.9	7.3e-05				47.5267	3.5158	0.19	0.51				61.3967	2.4891	0.69	0.002				80.6267	3.3738	0.78	0.0004				96.2533	1.0635	-1.5	3.4e-11		↓	↓	33.8033	6.30076	0.95
44504						744.635	4.9851	1551.58	116.171	907.04	69.7349	997.57	51.039	-0.053	0.71				1128.75	78.5528	0.043	0.8				1319.23	111.782	0.35	0.0038				1510.04	51.5754	0.37	0.002				1723.72	45.3503	-0.82	7.9e-12				705.603	60.199	0.081
44529						72.295	1.03945	87.315	9.25603	44.91	0.820244	43.495	1.78898	0.57	0.011				169.23	14.9471	-0.097	0.75				179.417	12.6282	0.13	0.65				193.813	4.91266	0.039	0.91				205.473	4.05658	-0.43	0.06				89.46	4.4083	0.29
44546						37.1	1.13137	70.195	0.898026	51.395	1.03945	57.725	4.37699	0.19	0.04				66.71	3.02243	-0.027	0.83				74.26	2.15669	0.16	0.1				78.1767	2.78776	0.028	0.83				80.3967	1.56219	0.31	0.00067				76.8967	2.60796	-0.38
44624	C-catabolism		lra2		L-rhamnose pathway	5.515	1.19501	21.73	0.509117	4.72	1.3435	5.235	0.417193	1.7	4.9e-12	↑		↑	27.29	6.03794	-0.28	0.31				25.5167	2.05527	-0.31	0.25				23.1	1.16666	-0.47	0.055				23.28	1.03116	1.7	1.3e-12	↑		↑	29.98	5.90942	-0.31
44628						20.245	3.78302	27.86	0.46669	33.27	1.9799	16.245	0.685894	-1.7	7e-07		↓	↓	9.92333	0.826579	0.64	0.086				17.5033	0.340196	-0.26	0.54				8.68	1.00195	-0.12	0.8				10.7867	1.55388	1.6	2.1e-06	↑		↑	102.69	25.61	-0.43
44640						11.955	1.84555	4.76	0.226274	17.975	1.54856	16.935	0.120208	2.2	5e-24	↑		↑	86.51	4.30501	-0.16	0.55				87.6533	4.6598	-1.2	3.4e-09				39.38	4.26732	-1.4	4.9e-12		↓	↓	39.1267	5.84312	3.2	1.7e-49	↑		↑	185.59	38.3231	-1.3
44684						3.69	1.13137	10.59	0.311127	3.695	0.855599	4.84	0.155563	0.54	0.033				8.41667	1.13103	-0.46	0.075				6.92333	0.842931	-0.15	0.64				7.98333	0.666508	-0.57	0.021				6.68333	0.89534	2.3	5e-23	↑		↑	31.1067	7.05227	-0.35
62367						10.51	0.947523	21.515	0.247487	5.01	0.212132	6.965	0.770746	-0.93	6.9e-06				8.66667	0.544549	1.4	1e-14	↑		↑	26.8067	2.19805	-0.2	0.45				7.96	1.2243	-0.35	0.14				8.08	1.79519	1.1	6.6e-08				37.04	8.81671	0.13
44704						10.08	1.3435	22.885	0.148492	8.75	0.947523	8.965	0.417193	0.26	0.13				19	0.774855	-0.34	0.046				16.9967	0.434665	0.36	0.034				25.5433	0.767094	0.18	0.34				25.4	3.19698	0.39	0.02				22.1	3.09094	0.13
44705						458.105	13.5977	157.865	0.671751	497.855	30.0308	454.51	6.29325	-2.2	1e-35		↓	↓	154.757	14.6388	0.87	4.4e-07				320.523	20.0692	0.085	0.73				171.997	3.0542	0.18	0.4				207.577	3.61824	-0.55	0.003				524.143	60.4383	-0.27
44725						26.815	2.39709	55.395	1.74655	28.005	3.21734	27.32	0.268701	-0.083	0.73				39.7567	3.23692	-0.1	0.7				42.06	0.937443	0.32	0.14				52.3433	3.5008	0.26	0.26				56.27	1.69231	0.35	0.096				57.3033	7.50907	-0.46
44747						15.835	1.52028	10.85	0.0565685	81.025	3.3729	70.915	2.89207	1.3	1.4e-06				62.7867	5.74918	0.34	0.28				90.52	7.26713	-0.69	0.016				41.0033	2.97431	-0.95	0.00039				38.3567	1.42019	4.4	3.6e-59	↑		↑	553.497	80.1296	-1.1
44764						3.545	0.784889	1.955	0.346482	2.505	1.01116	1.995	0.487904	-0.75	0.00073				3.31333	0.215019	0.31	0.24				4.62333	0.791475	0.28	0.29				4.2	0.737496	0.36	0.14				5.03333	0.325781	-0.11	0.66				5.5	0.121655	-0.44
44781						12.575	2.26981	14.045	0.417193	13.58	0.579828	14.59	0.311127	-0.32	0.15				15.83	1.43168	-0.23	0.36				15.3233	1.24227	-0.23	0.37				14.18	0.842852	-0.26	0.29				15.67	2.26775	0.59	0.0051				31.5467	2.5267	0.018
44814						230.795	3.93858	148.8	2.47487	246.515	8.0398	236.375	8.93076	-0.83	2.1e-07				203.907	4.20636	-0.0087	0.97				229.95	10.6975	-0.36	0.034				166.637	15.3078	0.023	0.93				245.117	16.7132	-1.5	2.3e-22		↓	↓	131.617	17.0544	0.35
44849						56.89	2.81428	128.295	6.35689	58.965	1.80312	67.7	3.0547	-0.53	7.3e-08				62.0933	1.33388	-0.14	0.22				63.9667	1.83187	0.48	2.2e-07				90.75	2.08785	0.32	0.00089				91.7	11.0855	0.038	0.75				97.4367	2.14407	-0.17
44868						739.575	25.3922	177.09	7.02864	561.035	104.899	538.325	2.17082	-3	6.4e-32		↓	↓	141.88	12.5864	-0.76	0.0046				95.32	6.72028	0.28	0.38				180.06	25.7723	-0.13	0.71				153.527	14.3559	-3.7	5.8e-47		↓	↓	94.3733	13.1205	-0.45
44878						3.52	0.0141421	12.17	0.113137	9.625	0.685894	8.97	0.551543	0.39	0.12				7.25333	0.631374	0.88	0.00012				15.1733	0.0929157	0.68	0.0043				12.2033	0.653631	0.6	0.013				12.9967	0.700024	-0.25	0.34				4.95667	1.17619	1.3
44928						31.97	2.58801	20.72	0.226274	33.94	2.72943	48.955	1.33643	0.3	0.25				61.7433	4.20387	-0.34	0.2				55.1333	3.53951	-0.64	0.0081				41.4333	2.30088	-0.92	6.2e-05				38.52	4.9015	-0.023	0.95				52.2333	10.6338	-0.54
44943						13.7	1.52735	15.44	1.59806	20.315	6.01748	17.835	1.23744	1.4	3.8e-11	↑		↑	56.8733	10.8629	0.034	0.91				65.9733	1.81045	-0.38	0.1				46.03	5.04057	-0.48	0.027				48.1167	0.893999	2.2	7.3e-27	↑		↑	108.983	24.005	-0.22
44956						426.86	28.3126	43.74	1.6122	442.655	18.6605	346.84	1.01823	-4.9	2.9e-77		↓	↓	22.7767	1.2001	0.36	0.25				33.2067	2.44962	0.22	0.51				27.7767	7.03501	0.024	0.96				27.3967	2.10557	-2.4	6.1e-20		↓	↓	134.66	20.8038	1.6
44960						13.6	1.35765	26.34	0.989949	15.14	0.46669	15.085	0.671751	-0.37	0.0055				16.5267	0.767094	0.11	0.51				20.19	1.59512	0.24	0.097				20.4433	1.19542	0.28	0.043				23.6767	1.38926	0.05	0.75				23.4767	0.499032	0.11
44965						10.975	2.17082	0.98	0.141421	113.59	1.4425	97.54	3.19612	-1.6	1.8e-06				5.59667	0.11547	1.2	0.0006				14.1767	1.02417	-0.22	0.63				5.05	0.272213	-0.17	0.71				5.88667	1.06927	1.2	0.00033				42.22	7.3328	3.3
44967						6879.84	491.998	13.86	13.4492	6388.93	1159.94	5604.82	423.903	-6.6	3.9e-55		↓	↓	110.787	48.25	-0.11	0.86				116.15	10.4388	2.4	3.5e-09	↑		↑	597.833	355.833	0.51	0.3				186.767	19.176	-5	9e-32		↓	↓	367.61	111.492	-0.059
44987						1697.45	8.60549	246.375	3.41533	739.865	91.6481	616.19	15.4998	-7.1	1.9e-195		↓	↓	19.7933	3.07932	-0.3	0.31				18.2433	1.96215	2.3	1.4e-25	↑		↑	102.317	47.3213	1.9	2.5e-18	↑		↑	90.0433	21.0394	-5.5	3e-123		↓	↓	61.1367	5.95343	-0.28
45018						244.49	4.53963	118.18	4.08708	171.17	25.3427	176.435	0.445477	-1.2	7.8e-16				163.277	3.46996	-0.32	0.056				148.56	4.53567	-0.14	0.44				154.96	4.56457	-0.29	0.086				158.36	0.877097	-1.7	3.6e-27		↓	↓	129.77	8.94001	-0.073
45050						17.57	0.989949	26.175	1.67584	25.275	0.0777817	25.53	1.24451	0.55	3.3e-06				40.6	4.64759	-0.36	0.0024				35.9667	0.73146	-0.2	0.11				37.0167	1.02549	-0.19	0.13				42.0033	1.54461	-0.52	1.9e-05				20.46	2.32149	0.47
45085						327.765	11.4339	93.885	4.36285	391.88	57.6151	362.855	15.9028	-0.78	1.9e-05				299.51	41.0222	0.58	0.0014				508.23	35.9865	-0.2	0.36				273.44	13.8895	-0.25	0.23				298.247	14.4637	0.63	0.00063				848.623	87.7551	-0.89
45112						51.96	2.89914	55.51	4.41235	79.28	10.9602	69.375	2.59508	-0.4	0.27				61.74	1.783	-0.37	0.35				54.1067	1.46186	0.28	0.5				78.68	10.4263	0.057	0.91				75.9933	2.51907	-0.72	0.039				53.0433	19.3175	-0.83
45138						46.67	4.62448	50.955	4.57498	92.605	19.7495	143.71	14.4815	2.1	1.2e-17	↑		↑	310.533	13.7897	-1.2	8.3e-07				158.583	7.42176	-0.35	0.21				255.793	14.7779	-0.18	0.56				324.903	47.3531	0.73	0.004				129.713	25.5471	-1.7
45153						573.54	30.2076	668.135	27.5842	433.09	35.1432	447.295	7.21956	-1.2	2.9e-14				379.92	33.7926	-0.17	0.38				382.407	8.20488	-0.022	0.94				392.65	53.3506	-0.075	0.74				426.443	62.2333	-1.5	2.8e-19		↓	↓	344.23	44.021	-0.49
45191						7.24	0.0848528	8.115	0.544472	12.355	1.83141	10.02	1.23037	1.6	1.1e-13	↑		↑	34	0.735323	-0.23	0.35				32.8133	1.04978	-0.49	0.026				25.5	4.02881	-0.52	0.016				28.11	0.317648	0.93	1.9e-05				23.13	5.49388	-0.24
45242						46.445	0.53033	80.18	5.69928	71.425	5.46594	58.395	6.00334	0.29	0.027				89.3267	4.94515	-0.3	0.025				82.4633	0.993294	0.065	0.7				98.1	3.64646	-0.055	0.75				101.74	6.16818	0.67	1.5e-07				123.22	2.86587	-0.47
45250						787.185	108.817	299.36	15.6836	738.76	40.4607	617.09	58.6474	-4.4	1.9e-33		↓	↓	57.6233	17.1518	-3.1	1.5e-19		↓	↓	7.45667	1.41483	1.1	0.0047				126.137	23.1312	-0.025	0.97				66.6967	8.20784	-3.4	6.9e-20		↓	↓	127.447	29.6677	-2.5
45252						65.095	10.6985	74.41	6.3781	86.965	14.7573	71.965	1.9304	-0.77	0.0071				60.0067	12.4008	0.12	0.76				73.7767	3.99705	0.5	0.1				88.6433	17.9253	0.28	0.39				86.3167	11.3838	-0.73	0.012				66.2867	25.6059	0.46
45317						17.26	2.82843	4.965	0.289914	4.365	0.219203	6.08	0.0707107	-0.9	1.7e-05				14.5033	0.864311	-0.28	0.25				13.5333	0.30271	-0.18	0.49				13.4633	1.2741	-0.55	0.011				11.68	0.21166	-1.9	1.2e-19				7.69667	1.26729	0.47
45343						0.505	0.00707107	0.665	0.0494975	0.515	0.0212132	0.575	0.176777	3.2	5e-19				7.06333	0.929319	-0.14	0.62				7.27667	0.581062	-0.52	0.024				5.18333	0.630661	-0.45	0.047				6.10333	0.504017	4.3	1.2e-35				16.85	1.54088	-0.4
45369						11.375	1.71827	6.095	0.233345	62.455	0.162635	41.2	0.381838	-1	2.5e-08				8.9	0.22	1.1	1.8e-11				22.01	0.828191	0.059	0.82				9.75	1.80144	1	2.1e-09				21.1433	0.688065	0.33	0.077				23.9067	2.62957	-0.37
45445						32.6	6.29325	23.5	2.71529	74.99	14.8917	72.455	1.492	1.4	1.9e-10	↑		↑	135.983	16.7375	1.2	2.2e-09				363	9.52978	0.66	0.003				225.247	1.89062	0.61	0.0066				244.343	13.1144	3.8	4.2e-67	↑		↑	740.197	84.3274	0.64
45456						20.205	0.0777817	18.195	1.36472	15.185	0.289914	12.045	0.502046	-1.3	1.7e-08				12.9867	0.95469	0.27	0.32				17.7933	1.57906	0.23	0.41				16.01	1.54544	0.44	0.071				20.8833	0.841566	-0.97	2.7e-05				17.33	2.19064	-0.062
45459						60.795	4.12243	82.725	1.42128	25.485	5.72049	22.845	0.162635	-2.8	3e-26		↓	↓	13.3033	2.11947	-0.35	0.29				11.8567	1.25508	0.46	0.13				19.2433	1.38349	0.4	0.2				20.6833	2.19548	-1.4	1.1e-07		↓	↓	37.6767	3.25701	-1.2
45476						56.275	7.7711	25.01	1.7112	49.89	9.19239	49.225	0.431335	-0.38	0.18				67.8433	9.02978	0.28	0.38				93.5767	5.24782	-0.31	0.33				57.57	6.23347	-0.25	0.44				67.4933	1.87356	0.7	0.01				152.773	18.1608	-0.68
45503						1.155	0.233345	1.695	0.233345	1.245	0.417193	1.81	0.381838	0.88	0.002				3.35333	0.633588	0.16	0.62				4.24333	0.236925	-0.36	0.22				2.74	0.322335	-0.51	0.064				2.78	0.357631	-0.66	0.039				1.19	0.511566	0.33
45512						86.655	2.7365	22.235	0.388909	72.825	8.28022	55.635	3.20319	-0.85	0.0037				75.7633	8.61693	-0.033	0.94				83.96	5.82913	-0.71	0.017				48.52	5.02142	-0.52	0.092				62.4233	8.44618	-0.29	0.35				118.113	6.97233	-0.14
45523						9.995	0.0919239	2.07	0.311127	8.505	0.940452	7.44	0.0141421	0.12	0.8				17.1067	2.49177	0.11	0.84				20.98	1.72711	1.3	0.00073				44.0467	9.45781	0.52	0.24				29.0433	6.79666	-1.1	0.0076				7.86667	0.648254	-0.2
45571						20.24	0.353553	17.425	1.23744	20.665	2.31224	26.95	0.240416	0.51	0.0017				45.2333	3.15678	0.31	0.06				63.7033	2.66083	0.52	0.00059				68.1267	1.51011	0.39	0.013				70.1967	3.06063	-0.27	0.11				27.9967	1.28873	0.87
45573						50.255	6.14476	219.575	8.7752	28.35	1.55563	34.605	1.26572	2.7	5.5e-11	↑		↑	510.77	68.9202	-2.7	1.4e-12		↓	↓	89.4367	9.30828	-0.43	0.39				399.537	38.875	-0.4	0.41				457.013	12.7771	-1	0.016				40.82	12.6621	-1.3
45595						127.69	10.0692	196.29	7.77817	196.33	6.75994	198.7	4.7659	-1.2	1.8e-20				86.0267	3.73031	0.54	3e-05				141.953	4.33664	0.68	7.6e-08				144.217	18.8933	1.1	5.6e-21				223.56	15.3376	-1.5	7.5e-31		↓	↓	74.07	5.60457	1.3
58525						18.755	2.36881	1.1	0.0565685	11.68	0.721249	12.8	0.537401	-1.7	5e-07		↓	↓	9.35667	0.710375	1.4	2.3e-05	↑		↑	27.0767	2.65436	0.33	0.42				12.3033	1.23618	-0.29	0.48				9.04333	1.0586	-2.4	6e-13		↓	↓	6.03333	1.10735	0.81
45604						292.715	35.7584	516.63	7.76403	254.105	11.2359	275.755	18.4767	-0.16	0.32				411.977	2.11965	-0.25	0.13				393.553	2.60133	0.016	0.94				437.203	38.005	-0.19	0.26				427.077	40.1953	0.055	0.76				507.073	10.6807	-0.17
45624						58.205	15.5069	125.12	2.26274	45.985	0.827315	51.135	1.26572	2.8	1.5e-49	↑		↑	637.73	52.1296	0.22	0.35				839.76	51.5886	-0.52	0.0081				466.68	26.8824	-0.29	0.18				618.95	9.16445	2.3	1.3e-34	↑		↑	488.507	28.6917	0.15
45652						0.57	0.183848	0.35	0.0565685	0.445	0.0494975	0.56	0.183848	-0.31	0.52				0.726667	0.37581	0.28	0.6				1.00333	0.085049	-0.94	0.061				0.4	0.08544	-0.82	0.1				0.483333	0.136504	0.034	0.96				0.973333	0.215019	-0.26
45675						88.71	6.36396	23.765	1.70413	123.6	5.60029	126.815	1.18087	-0.36	0.049				108.62	5.42456	0.33	0.086				154.753	3.00029	-0.12	0.6				105.047	1.58184	-0.34	0.074				101.87	11.1181	-0.95	8.1e-08				76.47	9.36572	0.71
45688						12.775	1.08187	26.815	0.742462	19.305	1.35057	21.385	1.6617	-0.37	0.092				15.5067	2.16493	-0.072	0.81				16.7433	1.17772	-0.74	0.00043				9.76667	0.710094	-0.61	0.0045				12.0567	0.578129	0.92	1.2e-05				40.59	8.59506	-0.4
45689						5.19	0.905097	6.7	0.46669	9.595	0.431335	11.8	0.0707107	-0.41	0.075				6.16	0.238118	-0.21	0.43				6.04667	0.263881	0.041	0.9				6.65333	0.359212	-0.092	0.75				6.83	0.960052	1.1	2.3e-07				18.82	1.48078	-0.083
120371						3.585	0.53033	6.8	0.296985	12.88	2.31931	17.775	0.388909	0.24	0.47				6.68	0.827103	1.8	8.9e-13	↑		↑	27.2667	2.11292	0.13	0.74				7.67	0.936002	-0.02	0.97				7.78667	1.10065	3.8	1.5e-40	↑		↑	81.3467	11.6655	2.9
45727						19.1	0.678823	59.28	4.10122	23.54	1.54149	24.82	0.480833	0.48	0.00059				42.0067	2.71857	-0.12	0.5				44.0133	1.61445	0.19	0.22				50.4633	3.43937	0.14	0.37				54.89	2.78903	-0.26	0.074				26.74	6.74527	0.42
45732						108.105	1.78898	124.27	3.54968	101.215	10.3025	114.855	0.304056	-0.69	2.4e-09				105.507	12.1978	-0.079	0.6				113.39	1.63502	0.17	0.2				124.397	10.9662	-0.21	0.099				108.18	5.7806	-0.27	0.025				149.577	12.8761	-0.27
45736						745.18	2.27688	3768.13	10.8046	508.19	37.9575	514.1	17.7201	-3	1.5e-113		↓	↓	149.613	10.7174	-0.14	0.4				154.27	7.33908	2	1.7e-62	↑		↑	627.583	20.8316	2	4.5e-64	↑		↑	715.237	42.1372	-1.9	5.4e-46		↓	↓	340.28	11.6569	0.34
45748						24.91	1.0748	46.98	1.8809	34.785	0.968736	35.52	1.85262	0.9	5.7e-07				73.0667	5.12724	-0.22	0.3				71.3667	4.5812	-0.25	0.23				64.6833	5.91179	-0.25	0.22				72.9	3.57144	0.6	0.0011				62.8367	3.751	-0.36
45775						21.455	0.190919	25.7	1.78191	29.08	3.62039	29.335	1.23744	0.076	0.77				35.5333	1.40233	-0.37	0.11				31.21	0.956922	0.099	0.72				39.9467	1.8679	-0.042	0.89				40.8367	0.639713	-0.32	0.15				28.88	5.16175	0.14
45841						61.595	6.78115	60.11	7.46705	51.24	3.74767	43.485	3.06177	-0.6	0.0022				63.99	4.56823	-0.07	0.79				69.1933	1.15396	-0.15	0.52				60.3467	4.29395	-0.2	0.38				65.9967	3.64349	-1	1.7e-07				51.47	8.95051	0.17
45852						1.345	0.289914	2.24	0.509117	1.18	0.268701	1.355	0.0212132	1.1	6.6e-08				4.53	0.202237	0.043	0.87				5.29333	0.231589	0.078	0.74				5.02	0.736546	-0.22	0.28				4.59667	0.210792	1.1	5.7e-08				4.80333	0.0723418	-0.68
45866						3.51	0.0707107	10.245	0.544472	6.93	0.226274	7.22	0.325269	1.1	1.9e-05				11.7033	0.593661	0.33	0.25				16.6533	0.751421	0.38	0.17				15.9133	0.701878	0.39	0.14				18.1467	1.12545	1.4	4.3e-08				15.29	2.15571	-0.2
45868						22.66	1.3435	123.575	3.47189	94.065	29.0126	45.605	0.318198	-0.98	6.9e-09				18.0867	1.08002	0.58	0.00051				30.77	1.2356	0.91	9.5e-09				35.79	4.56496	0.62	0.00018				32.8333	1.96554	1.1	2.3e-11				81.5433	6.69926	0.15
45912						450.81	2.48902	2521.18	144.016	315.355	54.6664	294.57	1.45664	-2.4	1.3e-45		↓	↓	137.863	15.0913	-0.42	0.02				117.097	8.66891	1.2	1.9e-15				342.24	13.9528	1.4	7.5e-19	↑		↑	421.223	21.1386	-0.93	4.6e-08				395.263	33.5212	0.088
109787						26.275	6.80944	3.045	0.233345	52.295	1.46371	39.05	0.66468	-2.7	1.4e-23		↓	↓	6.23333	1.88712	2	3.4e-14	↑		↑	27.58	5.21966	0.73	0.015				10.8633	2.3305	0.62	0.04				11.35	4.12229	-0.34	0.23				35.0067	8.37372	1.8
45980						149.485	22.0122	24.86	0.183848	113.92	13.9159	85.42	2.2486	-2.3	8.5e-18		↓	↓	48.4767	3.60572	-0.25	0.45				46.33	2.58703	-0.036	0.93				49.6867	3.2894	-0.13	0.72				52.52	3.00451	-2.8	8.6e-26		↓	↓	36.4733	7.59617	0.3
45998						180.705	1.80312	28.095	1.91626	264.145	43.1406	306.635	15.3654	-2.2	1.2e-42		↓	↓	60.8267	3.97072	-0.19	0.32				60.34	0.530754	-0.028	0.91				62.4633	7.03535	-0.49	0.0034				51.2233	2.36212	-2	1.9e-35		↓	↓	74.4267	6.10457	-0.011
46002						7511.1	453.065	8.33	8.73984	3724.02	21.6092	3244.35	63.5123	-2.2	3e-15		↓	↓	2624.02	181.76	0.34	0.29				3783.35	318.884	-0.03	0.94				2690.78	230.418	-0.35	0.27				2441.43	328.709	-4	1.3e-47		↓	↓	806.837	44.8254	1.1
46035						83.2	0.183848	33.625	0.148492	81.76	5.99627	83.55	7.12764	-1.5	3.3e-09		↓	↓	46.0133	6.34992	-0.45	0.12				38.3033	0.704651	-0.32	0.29				38.6667	2.85574	-0.26	0.39				45.44	4.7718	-0.43	0.11				102.503	31.6044	-0.13
46057						15.39	1.4425	54.505	0.33234	18.115	2.0294	16.315	0.304056	-0.81	0.00053				13.8267	0.778224	-0.075	0.82				14.8833	3.13069	0.42	0.098				19.4033	1.40877	0.44	0.073				22.2067	1.95203	-0.52	0.028				17.93	1.52391	0.89
46127						10.335	0.940452	6.065	0.417193	47.83	16.5039	40.71	4.46891	0.64	0.048				25.3233	3.60235	-0.61	0.066				18.86	2.63949	-0.41	0.24				19.9833	1.82758	-0.085	0.85				28.2767	0.145717	1.7	1.7e-08	↑		↑	57.2767	8.02846	-1.4
46128						0.99	0.311127	0.11	0.0282843	1.04	0.240416	1.345	0.190919	1.6	8.8e-07				4.63667	0.57977	-0.084	0.83				4.96	0.398372	-0.62	0.035				3.17	0.443058	-0.61	0.036				3.58	0.59808	-0.43	0.26				1.23667	0.328836	-0.78
46203						19.65	2.6163	19.79	1.14551	31.2	2.99813	32.57	1.38593	0.11	0.71				33.3933	5.11152	0.15	0.65				41.8833	1.25644	0.044	0.91				36.0367	1.47412	-0.077	0.82				37.4167	2.90443	0.097	0.74				35.15	2.88439	0.012
46209						26.775	1.44957	7.175	0.53033	25.465	5.80535	25.765	0.912168	-0.28	0.46				34.66	7.79302	0.059	0.91				40.8667	1.16715	0.19	0.68				41.34	4.0387	0.5	0.19				57.9933	8.17072	-1.4	5.1e-05		↓	↓	16.5867	2.10842	-0.85
46238						198.59	24.3528	851.165	75.4412	308.87	14.722	869.14	29.9106	-1.4	1.6e-09		↓	↓	120.567	9.49697	0.21	0.46				157.697	16.2727	-0.52	0.03				87.8133	5.0218	0.72	0.0014				235.25	25.2404	-2.4	9.1e-26		↓	↓	64.2033	11.2965	-1
46240						2.655	0.53033	29.455	0.473762	17.18	4.27092	35.805	1.29401	1.1	2.2e-07				9.08	1.17911	0.33	0.12				12.97	0.802247	0.35	0.09				12.1567	0.193477	0.64	0.00059				16.7	0.450333	1.9	3.6e-19				16.2267	1.40433	0.7
46242						34.815	0.346482	89.51	6.6468	57.77	4.52548	55.27	1.31522	0.87	8e-08				99.8933	5.65643	-0.33	0.056				90.3967	1.28555	-0.44	0.0072				77.4	3.1014	-0.39	0.018				90.3867	11.3494	1	2.6e-10				117.747	5.27231	-0.26
46244						37.265	2.12839	144.72	2.44659	44.385	5.14067	37.82	1.68291	-2.1	1.9e-26		↓	↓	13.9667	1.91312	0.67	0.00083				25.1833	0.955057	1.1	8.8e-10				32.36	2.12233	1.4	1.2e-14	↑		↑	43.7033	1.51051	-1.1	4.9e-09				28.3533	0.812055	0.65
46247						16.745	2.77893	29.22	2.13546	15.875	2.45366	16.81	0.311127	-0.99	0.00013				13.2633	2.34598	0.35	0.23				19.2	1.52804	0.34	0.26				17.5733	1.55809	0.47	0.086				21.7767	2.61462	0.079	0.8				29.5267	1.58648	-0.37
46266						2.69	0.141421	23.42	2.58801	3	0.721249	3.515	0.502046	2.6	5.8e-32	↑		↑	25.9333	1.42205	0.37	0.048				37.9367	2.82681	0.007	0.98				27.3933	5.18974	-0.042	0.87				29.7933	2.68776	4.2	1.7e-81	↑		↑	80.8067	8.51924	0.62
46285						252.41	13.9159	8.205	8.09637	247.425	153.435	194.44	5.35987	-8.2	5.2e-15		↓	↓	1.39	1.62859	0.22	0.89				1.83333	0.555908	6.3	1.8e-10	↑		↑	109.547	175.599	1.4	0.24				4.41333	3.72882	-3.6	0.00055		↓	↓	35.31	30.0727	1.7
46301						53.585	0.0494975	58.77	2.89914	37.3	0.155563	36.145	0.33234	-0.84	7.6e-11				47.2167	1.12189	-0.54	2.6e-05				36.9733	4.13146	0.068	0.7				51.91	3.13597	0.16	0.27				62.51	0.729178	-2	1.6e-51		↓	↓	23.1133	0.582866	0.39
46320						61.96	1.31522	117.605	0.473762	68.805	0.770746	73.25	1.47078	0.29	0.074				118.79	5.14681	0.018	0.94				136.523	12.9061	-0.21	0.24				108.077	5.21441	-0.014	0.96				139.26	16.339	-0.1	0.56				96.3267	3.46806	0.1
46382						35.485	1.80312	13.285	0.431335	39.36	2.67286	30.095	1.70413	-1.7	3.6e-40		↓	↓	17.4333	1.01264	0.015	0.94				19.9833	2.10272	0.11	0.5				19.75	0.260576	-0.002	1				20.59	0.519711	-1.5	2.5e-32		↓	↓	21.2133	1.87777	0.031
46421						31.82	2.89914	62.145	3.1042	21.065	1.01116	21.025	0.473762	-1.6	7.5e-26		↓	↓	16.2933	1.65122	-0.54	0.001				12.71	1.32	0.81	7.1e-08				29.9133	1.62838	0.91	5.3e-10				36.2367	8.5457	-1.1	1.5e-13				24.27	0.669552	-0.19
46443						0.27	0.0282843	0.21	0.0707107	0.96	0.438406	0.97	0.113137	1.8	0.00079				1.49	0.466047	0.58	0.17				2.53333	0.513939	-0.48	0.31				1.11333	0.263122	-0.72	0.11				1.07333	0.438444	2.5	9.9e-07				2.65333	1.02652	0.12
46446						14.88	0.975807	7.075	0.233345	47.4	8.01859	47.715	0.954594	-0.65	0.025				14.9433	0.774876	0.43	0.17				22.8267	1.68589	0.31	0.34				19.5233	2.91658	-0.07	0.86				16.8567	0.849549	0.54	0.064				36.1967	3.52066	0.21
46463						45.255	1.492	61.57	1.0748	56.8	6.66095	55.465	1.59099	-1.5	1.9e-17		↓	↓	24.5933	2.26851	0.056	0.83				29.0333	3.90339	0.48	0.011				36.0067	1.62574	0.43	0.022				39.2933	6.41433	-0.51	0.0056				53.08	8.0588	0.046
46469						45.48	4.17193	117.95	9.22067	57.49	7.76403	56.955	0.360624	0.51	0.053				101.843	8.15925	-1.1	1.6e-05				55.7533	2.36166	0.081	0.82				112.95	3.54004	0.07	0.85				126.293	16.856	-0.62	0.019				49.9033	15.0726	0.16
46490						593.35	10.3238	3202.33	35.723	415.015	74.7483	394.185	15.8321	-2.7	4.9e-78		↓	↓	146.637	11.3077	0.18	0.29				188.513	7.0799	1.8	3.8e-44	↑		↑	543.427	7.33841	1.8	8.8e-45	↑		↑	616.71	4.76217	-1.1	1.1e-13				470.687	9.26784	0.22
46493						1.85	0.0989949	6.085	0.940452	2.885	0.53033	1.245	0.120208	0.83	0.00057				5.19	0.336452	-0.3	0.23				4.75667	1.43966	-0.19	0.46				4.75333	1.0321	-0.16	0.54				5.49333	0.581062	0.76	0.0017				5.23333	1.27005	0.23
46545						11.31	1.82434	67.085	3.09006	19.805	1.70413	14.565	0.205061	-0.94	1.6e-05				9.25	1.45805	0.4	0.099				13.8033	0.0680686	0.16	0.55				10.8867	1.2761	0.59	0.0072				16.5067	0.947435	1.3	1.5e-10				48.0033	4.34652	-0.45
46582						14.17	1.93747	24.725	1.06773	17.65	1.65463	15.33	1.48492	-1.1	1.2e-08				10.4467	0.876432	0.32	0.15				14.8	0.772528	0.43	0.037				14.8167	1.96195	0.65	0.00063				19.44	2.14399	0.049	0.83				24.41	2.2406	0.019
46597						19.605	0.53033	37.06	1.31522	45.885	1.25158	38.645	0.92631	0.94	0.0015				58.9367	2.78687	0.26	0.46				80.22	3.9037	0.3	0.4				76.03	5.40578	0.17	0.64				78.62	1.80158	1.7	9.9e-09	↑		↑	103.863	16.2166	-0.21
46607						4.67	0.0424264	50.49	4.83661	8.185	1.85969	4.565	0.671751	-3.7	9.7e-30				0.58	0.07	1.5	1.8e-05				1.83333	0.173877	2.9	7.5e-20				4.43333	0.301054	3.4	1.7e-28				7.27333	0.25658	0.041	0.91				7.99333	0.884835	0.77
46613						18.54	3.02642	4.925	0.0636396	34.79	1.48492	30.69	1.0748	-0.56	0.0088				19.8433	1.5273	0.067	0.82				23.5733	0.799646	-0.69	0.001				12.9333	2.35254	-0.39	0.086				17.95	1.41736	-0.42	0.053				23.27	3.07369	0.4
46619						276.8	4.53963	1776.61	88.1974	506.6	28.7227	433.855	5.74878	-1.7	3.9e-35		↓	↓	137.24	5.46204	0.69	1.1e-07				250.873	11.1805	1.3	1.1e-24				347.273	10.2388	1.4	8.1e-30	↑		↑	427.307	43.2735	-0.78	1.3e-08				270.407	28.8892	0.41
46639						30.1	0.933381	75.165	6.47003	52.315	7.41755	54.925	1.63342	0.034	0.95				48.4133	6.09664	-0.53	0.16				38.1233	1.80976	0.14	0.76				55.88	0.987472	0.16	0.71				64.1633	1.18264	-0.25	0.51				42.4267	9.37598	-0.53
46687						17.33	0.183848	23.625	2.52437	38.815	4.4477	31.84	3.02642	1.3	1.8e-15				69.19	2.33161	-0.35	0.054				61.64	3.89519	-0.61	0.00022				47.4767	1.8472	-0.63	0.00011				52.7533	5.07498	0.21	0.26				33.43	5.42512	0.3
46702						18.375	0.247487	252.015	1.33643	38.7	8.61256	27.81	0.551543	0.54	0.00069				41.9733	5.50238	-0.21	0.23				41.03	3.42037	0.75	2.1e-07				73.9667	5.65601	0.84	2.7e-09				88.78	6.42479	0.82	1.2e-07				54.34	1.39718	0.51
46708						6.49	0.381838	20.855	2.10011	17.705	3.50018	15.155	0.459619	2.2	2.8e-06	↑		↑	47.92	8.01998	-0.45	0.44				39.9433	1.10947	-0.15	0.82				45.3433	4.56031	-0.53	0.34				39.3133	2.42001	2.4	6.7e-07	↑		↑	56.64	21.0014	-0.034
46763						52.87	3.1537	9.895	0.26163	23.46	3.56382	23.97	0.183848	-2.6	1.5e-28		↓	↓	14.02	2.14735	0.43	0.1				21.4067	0.997714	0.049	0.89				15.2233	1.07946	0.21	0.47				19.18	1.81934	-1.6	4.1e-12		↓	↓	29.66	21.0775	0.86
46764						205.45	0.947523	0.13	0.0565685	725.125	73.3765	615.34	18.0312	-7.8	1.6e-69		↓	↓	1.4	0.487545	3.2	3.7e-13				15.0067	1.50978	2	2.1e-05				6.04333	4.0785	0.96	0.085				3.22333	0.60575	-0.69	0.067				212.123	9.51922	3.2
46794						447.275	10.9672	1224.61	49.4056	305.63	92.9845	202.62	3.16784	2.1	1e-09	↑		↑	3046.17	322.48	0.27	0.54				4166.43	176.771	-0.48	0.22				2283.15	107.844	-0.33	0.43				2862.84	157.178	0.68	0.061				1196.84	93.1411	-0.023
72567	PBD	CBM1-GH6	cbh2/cel6a	CBH	cellulose	0.12	0.0424264	0.24	0.0282843	0.105	0.0636396	0.155	0.0919239	13	4.3e-49	↑		↑	1822.66	605.806	-9.6	2.2e-46		↓	↓	2.60667	0.202567	-4	1.2e-08		↓	↓	120.51	8.31154	-6.9	8.7e-25		↓	↓	17.6133	5.6644	14	3.5e-56	↑		↑	3762.54	2253.05	-13
46819						0.105	0.0212132	0.27	0.113137	0.12	0.0424264	0.14	0.0848528	11	5.9e-51	↑		↑	439.49	116.382	-5.2	3.8e-28		↓	↓	13.32	0.375899	-2.3	3.3e-06		↓	↓	91.2667	11.616	-5	1.7e-25		↓	↓	16.6467	2.29012	8.5	5.9e-29	↑		↑	64.1967	17.3684	-6
46862						16.975	0.148492	40.055	0.106066	19.535	1.97283	18.23	0.113137	0.3	0.13				32.8567	4.51334	-0.33	0.11				29.6367	0.540401	-0.078	0.76				32.6367	1.5709	-0.094	0.7				36.3667	0.496521	0.72	0.00014				46.7333	5.14389	-0.09
46882						13.73	0.622254	15.14	0.0565685	11.94	2.786	12.525	0.403051	-0.018	0.98				21.2933	2.05135	0.051	0.91				25.0467	1.61853	0.33	0.37				28.08	2.4577	0.32	0.38				31.4433	4.7055	-0.48	0.14				16.6033	5.37986	0.52
46902						311.925	6.00334	109.955	4.73054	313.98	11.0733	284.405	5.28209	-0.79	8.9e-07				284.35	30.1159	-1.1	1.5e-14				147.557	1.70612	0.012	0.96				300.983	17.7565	-0.4	0.015				255.5	5.62861	-2.6	2.1e-59		↓	↓	88.7633	17.3333	0.27
46936						255.705	12.4097	413.78	7.24077	255.21	14.7785	232.16	0.678823	-1.2	5.3e-08				172.457	8.06563	0.25	0.34				233.31	8.49706	-0.057	0.86				173.733	3.80881	-0.19	0.5				179.06	14.3333	-1.4	1.6e-09		↓	↓	165.87	40.4264	-1.1
46958						2646.19	283.267	8897	352.33	3267.42	42.6951	2988.86	5.98919	-2.1	3.6e-23		↓	↓	992.183	55.0891	0.82	6.7e-05				1987.46	40.4647	1.3	1.6e-11				2595.87	130.265	1.3	6.4e-11				2839.31	193.36	-2.1	9.8e-23		↓	↓	1069.55	165.078	0.31
47020						55	5.34573	53.275	9.5813	36.92	3.5921	37.735	2.11425	-1.5	2.9e-07		↓	↓	29.8967	2.40388	-0.13	0.74				30.9167	1.38247	0.45	0.19				42.87	2.47028	0.59	0.065				53.1833	9.44789	-2	4.1e-11		↓	↓	23.6333	9.77448	0.49
47049						91.68	5.02046	39.82	0.311127	68.96	3.73352	48.58	1.25865	-0.88	2.9e-06				78.57	7.40513	-0.015	0.96				88.14	3.94866	-0.0092	0.98				81.8367	1.02666	-0.061	0.82				89.04	3.59092	-0.52	0.0062				106.553	5.65871	-0.51
47055						84.255	9.25603	131.37	1.68291	91.89	1.73948	88.2	0.0707107	0.23	0.26				155.413	2.2579	0.25	0.25				209.723	12.1302	-0.039	0.89				158.643	10.0195	0.16	0.5				204.653	1.43183	1	3.5e-08				291.097	19.6509	-0.72
47066						64.53	10.0268	73.725	3.92444	123.645	14.3896	127.625	1.77484	0.34	0.034				128.683	18.0681	-0.76	2.3e-07				86.1367	9.17223	-0.024	0.92				132.687	8.56216	0.3	0.071				186.543	24.7358	-0.5	0.0017				76.7267	15.8925	-0.95
47069						38.795	3.51432	8.14	0.707107	28.35	0.86267	22.03	0.268701	-2.1	1.6e-19		↓	↓	14.3133	0.337095	-0.097	0.77				15.1867	1.98928	-0.034	0.93				14.7267	2.52655	-0.32	0.24				13.5867	0.925545	-2.1	3.1e-20		↓	↓	14.8833	4.50441	-0.27
47077						1.56	0.311127	0.305	0.0919239	1.265	0.26163	1.73	0.311127	0.97	0.00046				4.81333	0.845833	-0.52	0.058				3.8	0.199249	-0.98	0.00017				2.56667	0.0862168	-0.88	0.00067				3.09667	0.276466	3.3	2.6e-36	↑		↑	24.95	5.02087	-3.9
47127						15.39	2.57387	19.34	0.806102	12.08	1.38593	10.93	0.353553	0.04	0.92				24.9633	7.4334	-0.75	0.0096				16.8433	0.845596	-0.13	0.72				23.8567	3.57903	0.25	0.45				35.0567	3.6271	0.7	0.015				42.0167	12.4518	-0.33
47134						21.765	4.32042	26.47	0.410122	25.965	0.813173	29.96	2.27688	2.7	1.1e-25	↑		↑	214.967	12.2063	-1.6	2.9e-12		↓	↓	78.7133	4.03158	-0.7	0.0063				138.63	10.0594	-1.2	1.2e-06				113.707	2.70263	0.24	0.41				42.66	6.47464	-0.48
47136						621.71	41.2102	89.95	3.06884	447.1	10.0551	451.74	25.9084	-2.3	4.8e-56		↓	↓	203.84	3.43856	-0.14	0.44				209.94	4.2013	0.29	0.065				261.7	30.8659	0.45	0.002				329.807	19.1085	-3.1	1.1e-104		↓	↓	118.037	25.2616	-0.077
47153	C-catabolism		gar2		D-galacturonic acid pathway	10.905	3.1042	9.985	0.431335	20.6	5.35987	18.035	0.487904	2.2	8.5e-12	↑		↑	79.4933	15.3825	-0.69	0.043				55.7	3.43121	-0.98	0.0023				42.1167	3.29154	-1.2	0.00018				41.63	3.89033	-0.042	0.93				17.77	3.16934	-0.3
47167						31.865	0.120208	21.845	0.374767	22.53	1.99404	19.49	1.40007	0.13	0.48				54.7533	3.62526	-0.1	0.63				57.9433	2.54264	-0.36	0.035				44.8533	3.34895	-0.42	0.011				48.4133	2.56079	0.068	0.73				55.84	3.73185	0.15
47175						24.315	0.176777	16.28	0.59397	37.01	5.572	27.825	0.912168	-0.11	0.42				35.3633	1.32515	-0.11	0.48				37.1633	0.311823	-0.6	7.3e-07				24.5233	1.13209	-0.5	3.7e-05				29.4867	0.594671	0.35	0.0074				51.73	2.92604	-0.59
47221						716.75	70.5975	1271.86	0.113137	761.43	63.0881	655.635	12.4946	-0.71	7.3e-05				690.25	55.5876	0.52	0.0037				1122.57	39.8932	0.35	0.063				924.423	24.2566	0.17	0.43				915.633	43.4691	-0.95	7.9e-08				615.257	117.532	0.013
47268	PBD	GH3	bgl3i	BGL	cellulose	1.785	0.0919239	2.825	0.26163	2.975	0.162635	3.1	0.113137	2.3	1.4e-19				13.97	1.11665	0.72	0.0028				26.0267	2.59003	-0.5	0.052				10.36	0.597578	-0.88	0.00017				8.97	0.640859	5.8	9.1e-118	↑		↑	165.133	31.4106	-0.65
47286						28.985	1.23744	48.935	3.18905	38.145	3.42947	41.715	0.558614	1.5	6.4e-10	↑		↑	125.853	12.6538	-0.066	0.85				136.597	5.08387	-0.64	0.0082				84.64	5.65727	-0.95	3.1e-05				77.0133	3.30488	0.28	0.28				58.91	4.35508	-0.061
47290						11.96	0.240416	15.44	1.8809	18.605	0.388909	14.7	0.311127	-0.62	0.019				12.23	1.99141	-0.63	0.02				8.93333	0.811439	-0.11	0.75				11.8633	1.17619	0.2	0.52				16.6267	1.4885	-1.1	4.3e-05				9.60333	2.88905	0.28
47315						1.075	0.0494975	0.985	0.00707107	1.755	0.176777	1.62	0.212132	2	1.4e-14				6.57333	0.518588	0.43	0.095				10.03	1.0916	-0.63	0.0096				4.46	0.294618	-0.66	0.0056				4.90667	0.744737	2.4	1.5e-21				9.54	0.518556	0.46
47317						27.53	2.885	10.375	0.629325	59.99	1.06066	60.495	2.11425	-1.4	1.6e-11		↓	↓	16.7967	0.92143	0.4	0.072				25.1667	1.40258	0.14	0.59				19.48	1.95087	0.28	0.23				24.1233	1.29218	-1.2	4.5e-09				20.1733	2.00978	0.87
47330						39.72	3.30926	38.535	2.55266	38.22	2.37588	44.16	2.6163	-1.2	5.5e-05				27.82	4.32791	-0.45	0.18				23.1567	3.85505	0.35	0.31				37.08	2.01933	-0.041	0.93				31.9833	3.9127	-0.76	0.0095				39.0267	4.12816	-0.075
47420						16.515	0.304056	13.35	0.59397	17.93	2.57387	17.55	1.78191	0.14	0.65				28.5567	2.12415	-0.43	0.13				23.9967	2.17489	-0.43	0.13				22.2667	1.19266	-0.54	0.044				23.18	0.518556	-0.87	0.00092				15.1167	1.49868	-0.2
47424						1.525	0.0919239	0.23	0.0282843	3.54	0.565685	2.945	0.233345	-0.044	0.92				2.32667	0.221886	-0.27	0.47				2.19	0.545802	-0.74	0.023				1.45333	0.337095	-0.37	0.29				2.12	0.337787	-0.13	0.71				2.30333	0.44658	-1
47432						0.2	0	0.95	0.0707107	0.515	0.00707107	0.62	0.0848528	9.8	3.5e-155	↑		↑	290.07	14.7146	-0.43	0.13				244.853	10.5959	-0.0078	0.99				302.77	4.58838	-0.35	0.22				268.793	7.86731	7.5	2.5e-89	↑		↑	59.1633	3.04342	-0.75
47479						1.885	0.0777817	3.935	0.346482	2.125	0.473762	2.235	0.0494975	2	1.1e-11				11.6967	0.9942	-0.18	0.6				11.6867	1.6115	-0.87	0.0015				6.71333	0.997112	-0.82	0.0031				7.85333	1.17159	0.6	0.056				4.75333	0.267644	0.65
47510						308.66	19.2192	430.625	45.7852	277.715	11.745	308	12.5724	-0.92	3.4e-06				256.127	7.26444	-0.11	0.68				269.767	10.971	-0.14	0.59				244.607	27.0899	-0.15	0.55				273.283	25.6314	-0.81	4.7e-05				292.157	37.9987	-0.24
47600						7.595	0.700036	34.935	2.65165	16.635	1.40714	15.85	1.90919	1	6.2e-10				24.0133	2.55461	0.1	0.62				29.3	0.960156	0.32	0.066				31.43	2.0459	0.24	0.18				33.47	0.867583	1.2	5.2e-13				28.5933	0.280416	-0.026
47603						17.78	0.0141421	62.67	5.82656	28.585	1.13844	17.53	0.933381	3.4	2.5e-54	↑		↑	285.317	14.0193	0.23	0.38				379.873	35.2862	0.34	0.15				379.707	34.4663	0.49	0.028				474.857	38.3943	1.8	3.5e-17	↑		↑	106.64	8.92904	-0.62
47611						15.805	0.417193	43.94	0.848528	17.34	0.226274	17.565	0.898026	-0.35	0.036				19.5333	0.70614	0.17	0.37				24.9367	1.19505	0.028	0.91				20.87	1.3164	-0.33	0.05				18.32	0.890618	-0.3	0.07				21.37	1.56195	0.22
47621						6.955	0.13435	15.15	1.04652	7.565	1.46371	6.685	1.13844	-0.15	0.44				9.89	2.07261	0.14	0.5				12.3633	1.91147	0.27	0.15				12.51	0.950158	0.23	0.23				13.6967	1.28943	0.8	9.9e-07				20.3033	1.84004	0.28
47635						10.365	0.883883	27.405	0.26163	14.84	1.04652	16.465	1.42128	1.5	2.5e-16	↑		↑	47.38	2.77433	-0.75	2.6e-05				31.87	1.13239	-0.45	0.019				36.3567	1.50467	-0.5	0.0077				39.5967	2.46695	2.6	1.3e-45	↑		↑	107.437	5.38398	-0.78
47670						8.74	1.68291	27.195	0.0919239	10.255	0.360624	10.67	0.494975	1	4e-05				28.23	4.51092	-0.23	0.43				27.25	1.81678	-0.22	0.45				25.39	3.33828	-0.075	0.83				31.6433	1.09792	0.29	0.28				17.9733	3.06872	0.36
47710						192.085	16.5392	1173.79	60.0404	369.575	49.2641	261.465	18.6181	2.7	9.6e-19	↑		↑	1905.56	162.492	0.88	0.0045				3965.08	63.1238	0.77	0.014				3405.14	93.9711	0.73	0.02				3730.46	442.072	1.3	2.8e-05				786.977	157.589	0.37
47733						26.745	0.190919	29.5	1.81019	28.35	2.67286	32.825	2.93449	2.6	1.6e-29	↑		↑	258.23	11.2561	-2.2	1.5e-26		↓	↓	62.0333	3.83938	-0.38	0.14				208.193	11.9542	-0.87	0.00011				167.423	7.42464	2.7	1.7e-31	↑		↑	293.36	34.1696	-1.3
47752						180.43	13.8169	8.93	0.66468	131.355	4.70226	128.165	4.70226	-1.9	6.2e-43		↓	↓	77.4833	3.72258	0.51	0.0002				125.18	3.05953	-0.079	0.67				76.9767	1.94526	-0.17	0.28				81.1467	8.42175	-0.8	6.1e-09				173.073	8.54142	-0.0045
47766						11.56	0.721249	49.01	0.692965	9.625	0.572756	8.28	0.622254	-2.3	2.9e-19				3.67333	0.284488	0.93	0.00038				7.94667	0.800083	1.5	4.1e-09				10.5633	0.707272	1.6	1.3e-11				13.5467	0.805874	-0.56	0.031				12.9967	1.42973	0.45
47795						1305.54	20.5273	4534.35	412.915	634.085	127.131	631.65	30.2217	-3.5	6.4e-76		↓	↓	176.4	20.3767	0.13	0.61				218.85	7.97017	1.6	6.9e-19	↑		↑	557.163	40.9503	1.7	8.3e-22	↑		↑	679.847	89.3012	-0.91	3.7e-06				1153.52	289.232	-0.15
47806						25.84	0.834386	18.505	1.20915	46.81	12.6289	36.22	0.240416	0.96	2.3e-09				79.4333	15.6833	0.49	0.002				126.247	2.80972	-0.28	0.11				68.6733	4.77381	-0.051	0.82				90.5767	6.25751	0.78	1.7e-06				74.21	6.3832	-0.082
47814						330.235	16.1008	14.985	1.46371	207.815	4.70226	202.03	1.85262	-3.1	4.8e-77		↓	↓	61.08	1.48956	0.44	0.013				93.9367	2.83594	0.11	0.62				69.0133	3.7108	0.13	0.54				78.9767	3.91288	-3.1	1.6e-77		↓	↓	64.1933	8.69951	-0.78
47829						125.185	6.08819	116.015	13.527	93.795	19.4101	73.12	1.85262	-3.5	1.8e-59		↓	↓	17.0567	3.73272	0.74	0.00096				32.39	0.176918	1	1.3e-06				36.78	2.07029	1.3	1.6e-10				50.6767	5.99814	-2.3	4.1e-27		↓	↓	42.1433	3.58095	1
47838						60.98	2.26274	135.9	14.8351	72.325	1.35057	78.31	5.65685	-0.47	0.05				69.2467	2.85335	0.43	0.081				106.17	3.19473	0.78	0.00054				124.823	5.09747	0.89	5.1e-05				152.233	11.8761	0.25	0.31				121.403	13.173	-0.78
47897						25.32	4.01637	37.17	1.49907	76.04	7.22663	64.515	1.61927	0.59	0.16				59.6367	7.05014	-0.27	0.6				56.25	1.77392	1.4	0.00041	↑		↑	162.777	8.16772	1.4	0.00045	↑		↑	180.81	6.88612	-0.33	0.46				33.77	6.17811	-0.14
47926						80.445	5.18309	30.755	1.50614	66.205	2.15668	64.47	1.11723	-1.8	3.1e-21		↓	↓	35.54	3.10392	0.32	0.15				50.3167	1.535	-0.18	0.47				33.0667	3.33815	0.023	0.94				42.7233	3.41715	-2.2	1.7e-29		↓	↓	29.57	2.22243	0.11
47930						1.805	0.629325	4.23	0.19799	4.4	0.678823	5.115	0.516188	8.1	0	↑		↑	786.007	31.8666	-0.38	0.028				686.527	14.8689	0.15	0.46				914.407	60.1984	-0.42	0.011				693.79	20.8868	6.2	2e-201	↑		↑	226.81	14.0367	0.18
47971						4.055	0.0636396	7.735	0.417193	30.74	4.17193	10.44	0.0282843	-0.36	0.37				4.97	0.798311	-1	0.0088				2.8	0.773499	0.39	0.38				6.83	0.985495	0.26	0.57				7.03	0.598582	1.8	1.2e-06	↑		↑	23.04	7.1631	-0.61
47987						208.575	10.3167	6.03	0.905097	106.325	1.19501	99.07	4.27092	-5.6	4.5e-143		↓	↓	6.72667	0.140119	0.75	0.0014				12.8267	0.332616	0.059	0.87				7.37333	1.24809	0.12	0.71				8.62	1.17627	-2.6	2.6e-33		↓	↓	59.7067	18.1322	0.34
48001						10.03	0.339411	41.72	2.91328	18.46	2.48902	18.205	0.219203	0.18	0.49				17.8867	1.23087	-0.13	0.67				18.55	1.2131	0.51	0.036				26.71	1.14346	0.56	0.019				31.0533	1.68708	-0.27	0.3				14.0367	3.87095	0.69
48055						69.92	6.03869	142.265	7.84181	58.87	0.226274	64.725	1.0253	-0.18	0.28				97.0267	3.01901	-0.062	0.77				105.473	10.967	-0.18	0.33				90.09	7.78406	0.027	0.91				116.99	7.59323	-0.64	3.4e-05				74.4567	6.52381	0.11
48058						14.02	1.11723	61.62	1.47078	17.45	2.13546	19.37	1.78191	0.89	2.3e-10				40.91	4.59501	0.068	0.71				48.6533	1.5149	0.37	0.0089				55.2933	2.06607	0.3	0.033				59.68	3.8719	0.92	6.3e-11				44.28	2.3132	0.45
105870						2.585	0.417193	0.825	0.0636396	7.96	0.509117	21.035	1.01116	-0.0015	1				4.06	0.612454	2.6	3.9e-32	↑		↑	28.1367	3.89345	1.1	1.9e-05				8.81667	1.26785	0.5	0.073				6.77	0.595063	-0.4	0.18				3.27	0.087178	2.5
48146						8.5	0.46669	62.955	5.19723	27.275	3.14663	22.795	2.00111	0.68	1.1e-06				21.4033	1.10038	0.16	0.33				27.07	1.63368	0.29	0.045				27.4233	2.68321	0.29	0.044				30.8533	2.0451	0.34	0.018				18.08	3.80201	0.33
48170						627.1	7.32563	2885.11	136.648	431.71	52.0996	418.35	11.4834	-2.7	1.7e-85		↓	↓	148.52	13.7932	-0.098	0.6				157.393	13.1504	1.4	1.1e-28	↑		↑	421.123	5.28939	1.4	1.9e-27	↑		↑	462.143	34.4326	-1.3	1.4e-19				433.783	22.2859	0.35
48178	C-catabolism		ugmA ortholog		Galactofuranose biosynthesis	74.26	4.97803	241.675	8.86005	80.99	6.22254	98.115	3.69817	-1.8	3.7e-17		↓	↓	33.5267	1.77838	-0.33	0.18				30.1767	1.37689	1.2	5.9e-09				79.8033	4.70298	1.1	9e-08				83.9867	16.2304	-1	1.7e-06				60.53	6.10804	-0.52
56831						14.18	3.29512	14.97	2.12132	9.41	3.45068	8.7	2.19203	-1.2	0.00098				9.66667	4.54799	1.4	9.1e-05	↑		↑	28.37	3.69014	-0.29	0.53				8.27333	0.64671	0.055	0.93				11.8467	2.02747	-0.1	0.82				21.9733	4.9715	-0.49
48225						75.39	6.23668	40.465	0.629325	43.105	4.19314	39.58	3.25269	-2.1	1.1e-47		↓	↓	27.6433	1.29276	0.48	0.0014				43.8033	2.27614	0.5	0.0008				41.0067	0.522909	0.38	0.013				42.63	2.58327	-0.75	2.3e-07				74.94	6.19377	-0.5
48266						1417.21	426.697	1333.89	264.515	1007.4	149.666	1295.37	670.535	0.048	0.94				2293.62	766.737	-0.71	0.14				1597.47	48.082	-0.25	0.66				2032.73	433.863	-0.72	0.12				1650.93	645.098	0.49	0.3				3299.75	699.966	-1.7
48280						0	0	0.155	0.0494975	0.03	0.0424264	0.09	0.0424264	5.4	0.14				0.166667	0.124231	-0.58	0.73				0.123333	0.0493288	-1.5	0.38				0.06	0.052915	-0.54	0.74				0.133333	0.0585947	6.9	0.05				0.5	0.134536	-1.6
48281						7.825	1.52028	17.095	0.813173	15.175	1.6617	13.32	0.0989949	0.74	0.0012				20.58	1.6	0.26	0.32				28.04	0.580259	0.28	0.28				26.2667	1.06444	0.13	0.64				26.7233	2.16925	1.5	1.5e-11	↑		↑	37.3367	3.9425	-0.27
48295						116.15	4.61034	120.325	7.94081	126.725	6.4276	142.66	5.26087	0.51	0.049				259.597	5.98525	0.11	0.75				317.54	2.21928	-0.38	0.18				209.97	13.5187	-0.36	0.18				238.78	27.0932	0.82	0.0012				340.537	67.5497	-0.89
48301						4.29	0.410122	40.38	4.59619	8.405	2.79307	4.015	0.572756	-3.6	9.9e-32				0.543333	0.212211	0.88	0.02				1.13667	0.300721	2.5	2.1e-15				3.15333	0.581406	2.9	2.8e-22				4.92	0.58643	-0.075	0.79				6.77	0.877097	0.75
48351						43.505	1.97283	14.89	0.0282843	66.505	1.98697	71.205	4.36285	0.23	0.12				80.2267	3.78863	0.058	0.76				94.77	2.70355	-0.39	0.0063				64.3767	2.11235	-0.63	1.6e-06				61.11	2.15694	0.68	1e-06				116.92	11.9836	-0.018
48366						128.325	9.55301	221.59	3.49311	194.835	18.8444	195.44	3.83252	-0.93	1.9e-08				105.88	9.33549	0.36	0.043				153.897	4.16536	0.41	0.017				147.737	18.8262	0.85	4.4e-08				225.28	13.6053	-0.66	7.4e-05				135.193	3.78299	0.49
48386						22.73	3.26683	31.025	6.95086	29.285	3.75474	25.86	3.36583	-1.2	0.0079				16.0433	1.91691	0.33	0.54				22.88	1.87513	0.6	0.21				25.6467	3.30067	0.81	0.072				33.4233	1.82467	-1.6	0.00026		↓	↓	12.8667	4.49293	0.86
48398						11.2	1.1738	7.865	0.841457	5.85	0.66468	5.605	0.403051	-1.1	0.0003				8.30333	1.99141	0.66	0.037				14.8533	1.15855	0.42	0.23				11.6233	2.85673	1.2	4.2e-05				22.0533	0.75295	-0.65	0.035				11.9333	1.55725	-2.4
48438						7.35	0.650538	7.68	0.579828	16.725	4.87197	16.73	0.650538	1.3	1.3e-10				28.43	2.24936	-0.23	0.34				27.5933	0.577437	-0.62	0.0019				19.4367	1.18955	-0.38	0.075				25.8867	1.57357	1.7	3.9e-18	↑		↑	40.85	5.67059	-0.57
48444						0.145	0.0353553	1.84	0.240416	0.56	0.353553	0.58	0.0707107	11	7.3e-63	↑		↑	412.75	55.0405	-3.9	3.5e-20		↓	↓	32.21	1.53189	-0.73	0.15				260.223	17.7843	-1.8	5.2e-05		↓	↓	140.047	14.3399	5.8	6.7e-19				13.76	2.0092	-2.2
48478						37.87	14.0431	80.085	10.6278	68.625	8.02566	31.725	1.03945	-0.51	0.14				41.91	4.68721	-1.8	7e-09		↓	↓	13.71	2.41948	-0.17	0.7				39.2567	5.14669	-0.066	0.89				47.2567	21.9036	-0.15	0.69				56.9267	14.6577	-0.13
48482						100.315	1.88798	48.915	0.813173	129.02	8.25901	132.78	1.66877	1.4	2.1e-07	↑		↑	404.86	25.547	0.089	0.81				488.397	44.0277	-0.5	0.081				300.793	16.2381	-0.25	0.43				404.28	82.6618	-0.2	0.5				145.01	27.046	0.63
48486						67.29	15.2311	102.23	14.2128	95.72	10.5359	99.035	1.1243	0.27	0.4				127.257	12.6752	0.58	0.063				215.347	16.5651	0.58	0.06				199.843	13.0482	0.36	0.27				192.963	17.6347	0.0095	0.99				113.213	7.30464	0.16
48516						10.985	0.374767	14.93	0.240416	17.885	2.41123	17.805	0.33234	2.6	1.1e-98	↑		↑	103.227	2.91268	-0.053	0.74				112.957	5.70804	-0.28	0.022				89.2367	4.38464	-0.26	0.032				101.75	5.28506	2	1.9e-58	↑		↑	72.7267	6.87576	-0.34
48541						55.765	0.997021	41.655	2.53851	50.605	4.36285	49.855	0.473762	-0.55	0.0013				59.79	3.82608	0.11	0.61				73.25	2.20706	0.18	0.38				71.0333	4.55669	0.0034	1				70.85	1.86309	-1.2	1.9e-12				40.94	6.39192	0.27
48599						0.955	0.106066	1.94	0.339411	1.425	0.586899	1.025	0.190919	1.9	8.7e-09				5.73333	0.883252	0.63	0.027				10.0533	0.454899	-0.32	0.33				4.81667	0.978587	-0.23	0.5				5.78	0.484974	2.3	4.4e-12				7.86333	1.42732	-0.46
48603						5.205	0.33234	3.195	0.756604	4.895	1.98697	5.685	0.205061	0.87	0.0068				15.0167	4.40256	0.37	0.31				21.8833	2.24135	-0.47	0.18				11.37	1.57696	-0.32	0.38				14.2067	1.94248	1.5	2.8e-06	↑		↑	24.0933	3.34401	-0.5
48653						17.05	0.806102	10.295	0.219203	9.955	0.275772	10.145	0.33234	-1.7	1.2e-14				8.38	0.52	0.076	0.81				10.0167	0.630661	-0.24	0.38				7.45	0.340441	-0.22	0.41				8.49667	0.351615	-0.92	2.4e-05				15.0433	3.89505	0.7
48686						39.145	0.784889	23.06	2.65872	25.6	4.07294	22.105	0.0636396	-1.3	6.7e-05				24.6767	2.26341	0.036	0.94				28.74	0.676387	0.0015	1				26.0433	4.25505	0.12	0.79				31.7267	0.567568	-2.4	1.4e-13		↓	↓	12.2367	2.92317	0.97
48707						22.065	2.49609	60.64	4.59619	56.105	2.45366	67.98	6.15183	0.52	0.0025				49.5533	2.43824	0.28	0.13				68.3133	3.50677	0.46	0.0069				71.3933	3.03137	0.27	0.14				70.4733	0.837695	0.39	0.026				48.3933	9.12827	0.16
48747						15.01	0.692965	7.035	0.586899	84.415	16.3554	56.165	1.30815	2.8	3.5e-34	↑		↑	167.357	20.4804	0.2	0.49				218.2	10.3098	-0.94	2.5e-05				91.6467	16.261	-0.44	0.072				145.64	19.5552	3.2	4.5e-42	↑		↑	222.78	8.87382	0.8
48773						17.375	1.53442	11.505	0.431335	20.63	0.240416	21.99	0.367696	-0.47	0.00011				19.7367	0.190351	0.13	0.38				24.4633	1.6629	0.055	0.73				21.52	0.5866	-0.071	0.65				22.22	1.12623	0.061	0.66				30.33	2.74611	0.19
48788						87.655	1.29401	128.03	3.02642	147.71	6.44881	162.995	0.92631	-1.8	5.5e-16		↓	↓	39.0233	0.997714	-0.27	0.32				36.83	1.73208	1.2	2.4e-08				93.3733	3.093	0.54	0.02				67.2067	6.99866	-0.85	0.00022				81.37	5.96973	-0.45
48792						4.71	0.367696	48.96	0.806102	6.52	1.01823	7.06	0.0707107	-0.73	0.021				4.46333	0.743931	0.75	0.019				8.48	0.544426	-0.29	0.44				3.83	1.07373	-0.033	0.95				5.15333	0.209841	1.7	1.8e-08	↑		↑	25.08	6.79865	-1.1
48819						231.05	29.7975	14.32	2.58801	234.895	1.64756	267.06	9.39038	-4.4	5.7e-67		↓	↓	17.5733	1.63928	0.93	0.00026				38.0533	1.89432	0.87	0.0008				33.5933	4.00675	0.64	0.017				32.3167	1.53132	-4.5	3.6e-72		↓	↓	16.6267	4.04233	0.46
48835						37.49	0.763675	44.125	2.43952	29.81	1.01823	30.795	4.06586	0.37	0.29				76.4567	8.91248	-0.62	0.079				56.5367	6.6058	-0.22	0.6				68.9667	4.62217	-0.35	0.36				70.9433	9.68649	0.65	0.053				99.17	25.6885	-0.0065
48852						191.25	13.534	21.175	0.304056	102.415	10.5571	89.255	2.18496	-2.7	3.4e-38		↓	↓	44.7033	6.58385	-0.11	0.7				46.98	0.589491	-0.3	0.24				38.2233	1.43141	-0.26	0.31				44.2433	3.75086	-2.9	1.1e-42		↓	↓	42.3733	1.63922	0.63
48865						44.055	4.58912	19.465	1.46371	40.57	4.3982	37.05	1.31522	0.73	0.0065				115.223	8.08885	-0.49	0.091				93.42	0.780833	-0.53	0.063				84.1767	7.36136	-0.89	0.00058				73.5567	1.97346	0.4	0.16				97.0667	7.55463	0.093
48883						383.065	13.0037	447.005	7.064	318.315	71.3259	315.98	4.3982	-2.1	4.8e-41		↓	↓	141.763	28.8731	0.15	0.43				178.327	11.3961	0.73	1.7e-06				245.49	8.54159	0.7	4e-06				271.153	14.5214	-2.3	1.7e-47		↓	↓	133.98	11.593	0.13
48910						27.33	0.636396	45.145	1.492	29.705	4.65983	32.045	0.643467	0.62	0.0017				66.18	3.70671	-0.43	0.038				55.88	4.63408	-0.51	0.011				48.8167	2.23081	-0.42	0.036				58.3933	6.05128	0.55	0.0056				66.79	3.21212	-0.42
48924						137.66	8.83883	51.315	2.31224	660.075	19.4808	392.6	6.53367	-1.1	6.8e-05				101.067	13.3745	-0.019	0.96				112.923	19.3034	-0.68	0.017				66.2667	7.82451	-0.19	0.59				104.92	7.54202	-2.1	1.8e-14		↓	↓	54.12	7.89322	0.56
48951						48.485	1.42128	29.54	0.622254	43.39	2.29103	42.335	0.26163	-1.2	4e-36				32.7733	1.50421	0.57	1.3e-09				55.0333	1.22451	0.39	5.2e-05				45.25	4.64974	0.41	1.9e-05				51.54	4.31841	-1.1	2.3e-31				37.0733	0.833926	0.81
49038						2.335	0.374767	24.78	1.99404	4.415	1.393	2.88	0.39598	-2.4	1.4e-08				0.71	0.278388	0.72	0.16				1.32333	0.310859	2	2.1e-06				2.89667	0.198578	1.9	2.4e-06				3.21	0.20664	0.24	0.56				4.60667	0.683398	0.55
49048						0.275	0.0919239	0.45	0.0848528	0.645	0.0919239	0.7	0.183848	4.5	4.1e-34				9.75333	0.863153	0.98	0.00051				21.87	1.367	0.25	0.48				12.15	0.495681	0.39	0.23				15.1367	3.04851	3.3	5.9e-19				4.61333	0.300222	-0.23
49059						3.33	0.438406	43.965	3.47189	10.275	2.01525	7.17	0.678823	-0.21	0.32				4.54333	0.6354	0.37	0.064				6.68667	0.485833	1.1	1.8e-10				10.1667	0.704935	1.3	9.3e-15				13.1967	0.79097	1.7	7.1e-22	↑		↑	18.5267	0.859787	0.47
73643	PBD	AA9-CBM1	egl4/cel61a	LPMO	cellulose	0.13	0	0.115	0.0494975	0.49	0.212132	1.16	0.141421	13	6.3e-48	↑		↑	2148.05	463.903	-15	7.9e-53		↓	↓	0.0866667	0.0757188	-1.7	0.023		↓	↓	699.943	59.8259	-5.5	2.2e-17		↓	↓	56.84	20.7009	12	5.2e-41	↑		↑	1131.91	330.044	-13
49099						20.03	1.31522	24.315	1.50614	15.765	1.56271	16.59	0.268701	0.15	0.35				34.9133	3.92531	0.29	0.055				48.5667	1.235	0.27	0.09				44.03	2.71431	0.34	0.021				52.3067	5.66971	1.3	7e-19				79.88	8.67625	-0.6
49112						5.795	1.03945	1.735	0.0777817	2.645	0.346482	2.92	0.113137	-2.2	1.3e-11				1.97667	0.375411	1.1	0.00082				4.91	0.805543	1.4	3.4e-05				5.3	1.20578	1.5	1.5e-06				6.77667	0.245425	-1.2	0.00016				4.25333	0.940284	1.1
49149						35.68	1.6122	82.36	2.07889	40.685	0.502046	47.915	2.51023	-0.34	0.077				44.29	5.8769	-0.4	0.041				38.0467	4.24564	0.33	0.1				58.3067	2.35196	-0.14	0.54				47.5733	3.99057	0.57	0.002				88.4467	7.6466	-0.4
49193						379.095	110.867	426.075	19.9758	188.315	21.8425	195.58	5.00632	-2.5	7.1e-09		↓	↓	102.23	10.1792	-1.5	0.00082		↓	↓	41.8633	3.30712	0.75	0.12				180.407	27.4103	0.94	0.043				230.687	95.6391	-2.3	1.2e-07		↓	↓	125.053	23.7828	-2.1
49197						59.495	4.22143	122.655	17.9817	71.855	3.41533	71.765	8.9449	-0.25	0.088				78.8767	2.23299	0.15	0.35				99.5533	5.33504	0.12	0.46				90.1367	3.35533	-0.024	0.91				91.74	3.6695	-0.62	7.4e-06				64.8467	5.79018	-0.034
49205						114.105	1.26572	264.79	15.7968	121.645	19.1979	172.305	4.4477	-3.8	2.9e-15		↓	↓	12.9333	2.86661	0.097	0.89				15.67	1.71974	1.7	0.00051	↑		↑	43.0333	7.30652	1.8	0.00014	↑		↑	53.1567	2.70482	-6.3	4.4e-37		↓	↓	2.46333	0.849725	-0.49
49213						321.505	7.17713	468.775	20.7536	330.585	49.0944	342.095	9.68029	-0.61	0.00021				330.63	24.8649	0.64	5.3e-05				584.877	11.9494	0.45	0.0068				474.047	20.3596	0.26	0.15				467.687	28.2751	-0.013	0.96				534.67	102.373	-0.81
49232						10.45	0	11.705	0.700036	11.62	1.93747	10.325	0.0777817	3.4	1.4e-69	↑		↑	175.713	0.509346	-0.23	0.32				170.413	3.90172	-0.023	0.94				181.41	1.25192	-0.36	0.087				162.367	8.1976	3.1	3.8e-58	↑		↑	151.717	12.1743	-0.19
49274						41.96	2.40416	10.63	1.82434	69.635	11.4056	74.655	1.26572	-0.88	0.091				35.7567	6.07846	-3.1	8.3e-11		↓	↓	4.87	0.475079	0.055	0.94				38.9867	2.15226	-0.11	0.88				39.1567	6.91857	-4.5	6.4e-19		↓	↓	3.12667	1.27304	-1.4
49295						162.02	11.2147	117.02	0.523259	151.7	0.636396	149.09	3.25269	-0.73	7.9e-08				154.073	8.78023	-0.21	0.16				150.727	2.08078	0.0024	0.99				161.927	6.32529	-0.15	0.33				163.83	12.8136	-1	7.2e-15				131.307	9.04585	-0.42
49304						30.645	0.0212132	42.87	2.39002	31.54	1.56978	30.825	1.36472	0.0025	1				48.2567	1.5814	0.15	0.42				60.8067	1.09318	-0.097	0.63				47.39	2.58366	0.066	0.75				59.7467	2.55664	-0.3	0.062				41.55	3.54628	0.14
69751						0.13	0.113137	0.19	0.0141421	0.235	0.0353553	0.135	0.190919	5.5	2.9e-20				9.40667	1.53266	1.5	8.6e-05	↑		↑	29.4767	0.799396	0.12	0.82				10.74	2.1073	0.06	0.92				11.6233	2.71371	2.4	0.00017				1.12667	0.275015	-1.6
49366						54.975	5.80535	2.7	0.66468	401.245	42.9285	342.86	26.9266	-3.4	6.9e-24		↓	↓	7.93667	1.61017	1.1	0.0015				19.49	1.56099	-0.13	0.79				7.62	1.15935	-0.38	0.37				7.22	2.00502	-0.087	0.84				86.4067	0.49085	3.6
49372						13.505	1.29401	19.51	0.905097	43.655	2.17082	40.085	0.813173	0.24	0.44				24.99	2.22711	0.6	0.039				42.9767	0.399291	0.48	0.11				36.6333	1.45225	0.31	0.34				36.53	2.30539	1.8	1e-10	↑		↑	76.5467	11.2565	-1.3
49373						5.52	0.636396	46.7	1.01823	8.095	3.16077	4.56	0.169706	-2.6	2.3e-18				1.47333	0.455009	0.53	0.14				2.42	0.606218	1.5	3.4e-07				4.38667	1.0323	2	6.5e-13				7.06	0.355106	0.35	0.2				11.7433	0.895563	0.3
49399						58.92	0.975807	216.61	9.99849	44.41	0.650538	45.025	3.99515	-1.8	1.3e-15		↓	↓	26.3533	0.858215	-0.28	0.32				24.6967	0.111505	1.2	1.4e-08				64.6833	0.439811	1.2	2.7e-08				71.39	3.76578	-1.1	6e-07				44.8167	6.72	-0.12
49409						40.23	6.25082	49.635	2.52437	68.71	2.72943	58.52	3.23855	0.63	0.0021				97.9767	2.56703	-0.17	0.49				98.63	1.23479	-0.29	0.21				84.0767	5.035	-0.26	0.26				96.7367	4.22489	0.34	0.12				85.03	7.84228	0.041
49489						57.59	1.8809	78.735	5.2538	105.93	0.905097	111.695	1.57685	1.5	4.9e-28	↑		↑	263.013	18.6614	-0.54	0.0001				205.997	7.97624	0.13	0.45				302.25	5.36886	-0.35	0.016				244.027	19.9807	1.3	5.7e-21				240.793	5.61324	-0.5
49517						45.155	0.190919	63.13	4.28507	30.36	2.12132	31.1	1.83848	-0.32	0.12				56.8867	7.89409	-0.066	0.81				61.5767	3.75572	-0.62	0.002				38.9433	2.70271	-0.42	0.043				50.2267	5.74081	0.2	0.34				86.5267	5.98832	-0.59
49522						55.17	4.46891	42.8	0.636396	41.595	1.61927	35.625	0.0494975	-0.82	1.7e-09				49.26	7.3246	-0.16	0.32				49.8867	2.21929	-0.0068	0.98				51.4033	3.45857	0.11	0.51				62.85	4.85028	-1.1	2.2e-15				43.8933	4.90324	0.26
49589						152.295	9.42573	157.23	2.60215	153.505	1.492	110.325	0.968736	0.24	0.37				281.89	12.2606	-1.3	7e-09				130.397	17.4467	-0.4	0.13				223.53	7.37016	-0.89	0.00011				179.263	13.0021	-1.8	7.3e-14		↓	↓	73.64	25.029	-0.33
49594						347.83	31.4238	394.9	7.56604	261.56	8.78227	251.91	11.837	-2.6	3.9e-47		↓	↓	92.4667	1.99535	0.5	0.0073				148.703	7.13316	0.4	0.039				127.827	6.43026	0.54	0.003				159.61	15.5234	-2.1	4.9e-31		↓	↓	139.26	6.62552	0.58
49649						85.755	3.30219	24.23	1.37179	169.025	3.04763	183.01	1.73948	2	1.3e-12	↑		↑	529.54	56.3443	-0.29	0.38				489.573	10.7314	-0.86	0.0022				305.91	7.79228	-0.38	0.22				480.703	46.6479	0.35	0.25				180.783	47.1058	-0.62
49696						49.355	4.06586	67.61	10.8187	77.2	0.975807	63.125	5.23966	-1	5.2e-10				38.05	2.43	0.092	0.68				45.9967	2.60339	0.23	0.23				46.86	3.14218	0.21	0.26				52.2367	3.57922	-1.4	1.8e-16		↓	↓	32.1967	6.52446	0.69
49746						10.145	0.431335	14.94	1.20208	26.52	0.933381	19.005	0.374767	0.88	2.7e-12				29.34	1.00732	0.11	0.48				35.7933	1.18158	0.11	0.46				33.2467	3.08513	0.024	0.9				35.26	1.39503	1.2	6.1e-21				38.14	4.47742	0.16
49753	C-catabolism		lad1		PCP/D-galactose-oxido reductive pathway	0.2	0.113137	1.08	0.169706	0.04	0.0565685	0.18	0.0989949	13	1.9e-81	↑		↑	2038.63	177.509	0.046	0.95				2386.5	110.7	-6	1.7e-42		↓	↓	33.6567	3.90172	-1.1	0.026				1099.42	57.5645	9.3	2e-44	↑		↑	209.617	28.4651	-3.7
49770						1.945	0.00707107	28.415	0.997021	6.565	0.601041	4.225	0.0919239	-0.55	0.039				2.09333	0.558241	0.6	0.022				3.59667	0.597857	0.96	5.4e-05				4.28333	0.829237	1.3	1.7e-09				6.32333	0.609945	1.3	4.9e-08				7.80333	0.315331	0.52
49795						12.135	0.572756	28.34	1.18794	15.44	0.777817	15.56	0.975807	0.96	0.00031				37.2	3.69146	-0.41	0.17				31.7833	1.03607	-0.029	0.94				38.2	1.54845	-0.25	0.42				36.9467	2.28115	0.12	0.71				22.0767	3.2015	-0.35
49818						25.305	2.04354	14.965	0.00707107	24.17	1.08894	27.875	1.59099	-0.97	1.6e-14				20.25	1.38174	0.52	2.6e-05				33.0567	2.79225	0.072	0.68				22.3433	1.4008	0.05	0.78				24.7933	1.52438	-0.8	2.3e-10				24.33	3.43134	0.3
49832						4.205	0.431335	10.365	0.33234	11.7	0.0141421	13.035	0.176777	2.3	2.6e-29	↑		↑	32.4767	2.64606	0.037	0.9				37.8467	0.530031	0.14	0.58				37.54	1.52892	-0.011	0.98				38.1267	2.65905	1.3	1.2e-09				16.8933	0.191398	0.17
49838						9.255	0.813173	16.79	0.39598	11.235	0.403051	12.285	0.615183	0.6	0.00063				22.0033	1.54759	0.24	0.21				29.58	0.245764	0.12	0.57				25.18	1.42755	0.15	0.46				28.9233	0.450037	0.49	0.006				21.66	1.16529	0.19
49854						140.395	4.57498	34.395	3.33047	127.865	15.719	151.03	6.39225	-1.3	3.1e-13				89.95	6.24038	0.18	0.41				115.683	3.09371	0.03	0.91				96.3467	2.69934	-0.074	0.76				101.093	1.70518	-1.9	4.4e-27		↓	↓	62.6733	8.29188	0.68
49864						290.49	23.3062	121.695	11.0379	247.675	6.78115	251.73	10.1541	-2.5	1.4e-29		↓	↓	78.9733	11.9263	-0.39	0.13				68.4667	0.515396	0.53	0.029				118.757	9.98547	0.072	0.82				98.1667	17.2725	-2	1.4e-18		↓	↓	122.787	6.54803	-0.18
49873						16.325	0.13435	22.985	0.304056	21.385	4.88611	18.325	0.162635	0.4	0.095				33.9433	3.90321	0.29	0.27				47.0067	2.84488	-0.25	0.34				29.8433	1.84028	-0.01	0.98				39.8167	1.25862	1.3	4.3e-09				68.62	6.9478	0.053
49888						14.15	0.0707107	3.515	0.417193	20.75	1.20208	21.22	0.608112	0.12	0.45				24.1933	2.34159	0.19	0.23				31.39	0.913072	-0.11	0.53				23.4533	1.71188	-0.17	0.29				25.36	2.9133	-0.43	0.0034				17.4733	0.445009	-0.5
76238						128.48	2.5173	10.79	1.03238	747.8	39.7677	630.985	22.988	-5.2	4.8e-73		↓	↓	5.31333	0.470779	2.3	2.5e-17	↑		↑	29.88	5.16608	2.9	1.3e-27	↑		↑	42.65	7.2365	3	3.5e-29	↑		↑	50.59	4.11791	-2	8.4e-12		↓	↓	54.0933	8.38898	1.2
49909						73.025	3.69817	178.41	4.2285	62.65	1.85262	66.695	0.13435	-0.98	1.3e-13				58.2267	3.07318	-0.015	0.94				65.39	0.41328	0.24	0.11				72.0633	3.1373	0.21	0.16				79.4633	3.04454	-1.1	1.6e-16				57.2533	1.13103	0.51
49918						209.36	19.1343	170.66	8.9944	193.95	15.1321	158.83	7.32563	-0.81	1.9e-06				187.713	12.1347	0.3	0.1				262.917	21.3577	-0.11	0.61				183.17	33.8361	0.17	0.39				250.46	15.7972	-0.21	0.25				302.227	14.735	-0.23
49923						40.51	5.89727	90.31	1.1738	83.76	8.04688	82.875	0.714178	-0.48	0.067				45.8567	7.10547	0.15	0.65				57.4833	4.54665	0.44	0.11				65.1067	1.32508	0.86	0.0004				98.2267	6.42755	-0.76	0.0028				40.0033	4.85602	0.8
49928						261.045	9.02975	12.63	1.51321	205.055	0.120208	164.88	8.83883	-1.9	2.8e-13		↓	↓	110.55	9.67695	0.28	0.37				152.617	8.6818	0.19	0.56				132.68	8.67315	-0.39	0.19				100.057	10.6939	-4.3	5.6e-58		↓	↓	22.6533	4.65813	-0.63
49946						5.735	0.657609	1.515	0.205061	5.44	0.59397	7.98	0.749533	3.6	1.6e-75	↑		↑	109.313	6.16374	0.81	9e-07				217.48	10.9578	-0.21	0.29				98.8233	8.1616	-0.093	0.68				121.38	12.883	2.5	1.1e-35	↑		↑	53.0367	0.835005	1
49970						25.355	0.813173	82.09	1.49907	23.365	7.14885	13.47	0.650538	0.92	0.0031				75.54	10.0507	0.077	0.86				90.3167	9.50382	-0.69	0.032				49.2733	5.68095	-0.39	0.27				68.1667	7.11158	1.1	0.00051				88.9	15.2116	0.96
76672	PBD	GH3	bgl1/cel3a/bgl3a	BGL	cellulose	0.035	0.0494975	0	0	0.02	0	0.02	0	12	1.4e-21	↑		↑	297.227	76.3272	-14	1.8e-23		↓	↓	0.02	0.0173205	-1.1	0.36				146.437	13.0177	-6	1.2e-10		↓	↓	5.50667	1.22419	8.8	2.3e-11	↑		↑	25.17	15.1478	-11
49979						30.335	0.417193	13.71	0.296985	61.63	13.0815	39.11	1.37179	-0.64	2e-06				30.6133	1.54212	-0.37	0.0082				26.94	1.23089	-0.3	0.034				26.11	3.19676	-0.36	0.008				28.13	0.830723	-0.17	0.24				45.1833	4.98671	-0.41
49992						73.95	1.62635	8.91	0.367696	42.715	4.74469	39.735	2.39709	-1.9	1.4e-37		↓	↓	31.9767	4.47596	0.66	3.7e-06				57.51	3.32321	-0.2	0.25				29.22	3.51704	-0.05	0.81				36.5567	1.6978	-1.2	8.2e-16				55.0467	1.29593	-0.11
50039						0.05	0.0707107	0.05	0	0.05	0.0707107	0.025	0.0353553	-1.7	0.52				0.0266667	0.046188	-3.4	0				0	0	1.3	0				0.0666667	0.0650641	-3.4	0.45				0	0	-0.86	0.72				0.05	0.043589	-4.3
50068						147.855	23.0163	8.28	0.509117	101.98	7.72161	90.095	1.20915	-3.9	7.7e-53		↓	↓	15.59	1.59502	-0.049	0.9				17.08	1.05655	0.37	0.22				21.0833	1.9637	-0.064	0.87				17.6167	2.79216	-4.8	7.8e-78		↓	↓	8.87333	1.09002	0.64
50071						18.465	2.14253	16.345	1.29401	21.06	1.68291	13.35	0.0848528	-0.51	0.0039				20.4167	2.45504	-0.14	0.53				21.07	1.96527	0.26	0.17				25.7333	1.48947	0.088	0.7				25.6533	2.05001	-0.11	0.59				28.72	3.19216	-0.63
50077						9.045	0.417193	16.45	1.20208	9.72	3.25269	9.605	0.982878	0.98	0.00013				28.1067	5.02474	-0.43	0.12				23.5567	0.595007	-0.32	0.26				23.5067	1.48005	-0.16	0.61				29.6567	1.92253	1.1	9e-06				33.1833	3.17454	-0.64
50104						1.075	0.148492	0.07	0.0424264	0.905	0.0212132	1.26	0.141421	-2.8	4.9e-07				0.243333	0.0945163	0.52	0.53				0.396667	0.140475	-0.13	0.91				0.226667	0.160416	-0.92	0.33				0.15	0.02	-0.85	0.054				0.996667	0.165025	2.9
50131						23.945	3.01935	31.21	0.410122	24.565	3.88202	24.265	0.714178	2.1	1.2e-38	↑		↑	164.737	11.2717	0.068	0.76				195.847	5.16769	0.45	0.006				236.223	7.65885	0.26	0.14				233.373	2.01644	1.6	1.6e-21	↑		↑	119.287	15.4588	-0.2
50159						8.35	0.721249	9.85	1.1738	26.105	8.66206	14.39	0.834386	-0.95	5.5e-05				6.79333	0.475219	0.47	0.067				10.6367	1.34601	0.34	0.21				9.04	1.09503	0.26	0.35				9.61	0.591016	-1.2	2.9e-07				6.00667	1.23387	0.16
50160						7.79	0.66468	9.725	0.784889	8.445	0.162635	8.92	0.636396	0.57	0.0032				18.1433	2.02841	0.28	0.17				25.1033	2.00176	-0.37	0.064				14.7733	1.29187	-0.39	0.043				16.34	1.05655	0.97	2.4e-07				25.55	3.36394	0.072
50212						226.26	5.43058	58.145	0.92631	429.13	39.0182	584.235	12.735	-0.68	0.014				221.123	24.7595	-2.3	2.2e-20		↓	↓	52.1633	2.11001	-0.41	0.18				175.093	5.12697	-0.49	0.089				186.13	26.4822	-1.5	1.8e-08		↓	↓	131.593	3.27528	-3.6
50215						523.29	17.8898	266.075	2.58094	603.32	33.1633	671.82	25.3003	-1.5	1e-11		↓	↓	283.1	9.2849	-1.9	3.6e-20		↓	↓	85.57	6.96018	-0.21	0.45				257.047	8.24752	-0.21	0.45				289.587	17.278	-2.3	5.2e-24		↓	↓	180.24	8.21443	-2.8
50249						60.045	0.445477	98.43	7.70746	60.48	2.74357	71.645	4.08001	0.57	2.4e-05				140.39	13.6086	0.75	2.2e-09				267.337	17.4208	0.23	0.11				173.007	4.43117	0.1	0.55				177.917	7.72083	0.88	6.5e-11				183.76	7.99844	-0.27
50268						89.195	11.1228	38.035	4.5467	65.495	1.78898	52.475	2.01525	-2.1	1e-15		↓	↓	33.1067	5.04556	-0.32	0.3				29.97	2.17166	-0.0025	1				34.63	2.43662	-0.055	0.89				37.6633	2.7171	-3.2	9.8e-35		↓	↓	16.1367	3.91324	0.5
50299						3.19	1.06066	5.635	0.770746	5.27	2.53144	5.895	0.275772	1.3	4.9e-05				12.7933	4.34627	-0.073	0.88				13.7567	1.05078	-0.26	0.51				11.2133	2.08097	-0.22	0.57				12.93	3.16839	1.7	2.1e-07				17.4433	3.61449	-0.034
50316						50.705	0.176777	24.535	1.25158	41.895	4.60327	35.45	0.678823	-2.3	3.1e-65		↓	↓	16.3933	1.13192	0.36	0.013				23.96	1.48111	0.22	0.17				20.07	2.48119	0.25	0.11				23.03	0.795047	-1.9	2e-46		↓	↓	22.9633	1.86361	0.42
50323						0	0	0	0	0.11	0	0.1	0.141421	4.7	0.21				0.163333	0.160104	0.16	0.94				0.203333	0.0757188	0.76	0.68				0.283333	0.125033	2.9	0.029				1.39	1.64912	20	4.8e-09	↑		↑	6936.17	701.131	-0.18
50335						64.315	1.6617	124.61	4.20021	71.625	6.10233	77.305	3.40118	0.68	5.8e-05				161.603	2.06776	-0.19	0.32				160.35	11.5483	0.089	0.68				180.317	4.41236	-0.087	0.69				179.967	7.8712	-0.1	0.6				100.523	25.0253	0.082
50390						11.8	0.848528	11.495	0.629325	12.48	0.240416	12.48	0.0141421	0.54	3e-05				26.98	1.58862	-0.65	5.6e-08				19.5133	1.3418	-0.68	9.2e-09				17.6067	0.810021	-0.68	9.6e-09				19.9233	1.70661	-0.15	0.31				17.88	2.25502	-0.54
50429						112.065	1.0253	67.335	1.393	59.005	9.96313	51.29	0.636396	-3	1.1e-98		↓	↓	21.7033	4.50677	0.087	0.68				26.16	1.35192	0.22	0.24				26.4967	2.32831	0.27	0.12				30.8567	2.20214	-1.8	2.2e-38		↓	↓	55.44	3.1163	-0.1
50449						411.86	36.8685	1212.13	49.943	284.845	49.2924	265.89	10.5217	-1.4	7.5e-14		↓	↓	245.25	52.6722	0.3	0.15				342.56	5.53506	0.67	0.00035				407.36	17.2598	0.63	0.0008				446.55	9.12145	-1.3	1.3e-11				283.363	27.1759	-0.17
50491						12.695	1.393	18.27	1.11723	21.48	4.2285	20.6	1.32936	0.85	4e-06				35.8933	1.37275	-0.006	0.99				40.5633	1.72865	0.16	0.48				42.07	3.19075	0.079	0.75				44.8667	3.52462	-0.025	0.92				20.8867	2.46587	-0.2
50516						213.31	9.41866	141.6	14.0997	190.02	1.41421	185.72	4.89318	-1.4	2.8e-11		↓	↓	130.273	9.04085	0.16	0.54				164.987	9.98029	0.095	0.73				146.183	16.28	0.36	0.11				197.857	23.3289	-0.49	0.021				252.363	24.6913	-0.15
50531	C-catabolism				TCA	90.865	10.1894	195.58	1.4425	179.815	3.6416	158.79	6.3781	-0.73	0.005				85.89	4.44184	0.46	0.098				134.347	1.28142	0.73	0.0051				149.203	6.41548	0.6	0.023				153.743	13.1274	-0.15	0.62				137.197	6.48392	0.27
50536						22.245	1.18087	27.365	0.558614	23.86	3.06884	22.26	0.848528	-0.1	0.76				32.5833	0.72404	-0.053	0.9				35.6333	1.47886	-0.1	0.78				31.8567	1.41797	-0.26	0.41				32.09	1.76077	-0.26	0.38				31.0633	5.68662	0.28
50539						11.5	0.127279	14.135	0.53033	15.795	0.0212132	15.325	1.73241	-0.055	0.89				17.3967	1.13694	-0.034	0.94				19.3	1.09823	0.027	0.95				18.6133	1.10546	-0.008	0.99				20.45	1.49563	-0.031	0.94				18.8333	1.90875	0.41
50542						38.08	1.0748	370.145	13.2441	116.985	1.22329	95.115	1.80312	-1.7	9.7e-24		↓	↓	18.5	0.367151	1.2	2.2e-13				46.9633	0.664931	1.3	1.2e-17				49.1967	5.40283	1.6	1.2e-23	↑		↑	64.15	5.98203	-0.22	0.24				54.9233	6.47798	0.68
50583						6.37	0.763675	0.68	0.0989949	9.705	0.799031	9.54	1.62635	2.5	1.5e-39	↑		↑	57.3167	7.1779	0.19	0.38				74.16	7.15109	-1.2	1.1e-12				26.1433	1.86388	-1.2	9.4e-14				28.5533	3.21332	1.2	5e-09				23.6267	1.4881	-0.58
50593						1.555	0.26163	3.06	0.212132	1.465	0.657609	1.535	0.176777	1.7	6.7e-09				8.08667	0.771838	-0.73	0.01				5.53	1.20801	-1.2	1.8e-05				3.78	0.717147	-1.2	9.6e-06				4.2	0.433128	4.8	5.5e-63	↑		↑	72.6633	12.6802	-0.73
50607						8.03	1.03238	2.2	0.0989949	9.25	2.03647	11.44	0.325269	-1.5	2.7e-10				4.46	0.3751	0.41	0.13				6.72	1.30158	-0.47	0.091				3.37333	0.774231	-0.36	0.2				4.09667	0.316439	-0.62	0.0097				8.77667	1.26081	-0.016
50616						5.55	0.381838	0.34	0.0141421	3.245	0.13435	2.945	0.360624	-2.4	2.2e-09				1.67667	0.597439	-0.99	0.033				0.956667	0.0321455	0.55	0.25				2.56667	0.535755	0.91	0.033				3.72333	1.23569	-3.5	9.9e-18				0.8	0.157162	0.48
50618						2.575	0.190919	0.685	0.120208	10.735	3.48604	7.715	0.473762	-1.8	6.7e-05				1.17	0.238118	1.2	0.01				3.03667	0.242143	2.6	6.4e-10				7.24667	1.44791	2.1	4.8e-07				6.02333	1.64871	7.4	4e-72	↑		↑	728.263	37.1219	-2.2
50625						43.795	0.756604	12.44	0.636396	56.235	9.22774	50.92	2.44659	-0.38	0.12				52.9333	1.31933	-0.041	0.91				58.3867	3.77015	-0.24	0.39				47.1133	5.72219	-0.42	0.095				46.7733	0.545374	-0.65	0.0071				46.8867	8.7453	0.28
50647						38.285	1.54856	34.355	2.31224	43.905	5.31037	48.1	1.65463	-0.6	2.1e-06				39.7633	1.01864	0.11	0.48				48.6767	2.83248	0.3	0.023				51.3733	3.20737	-0.29	0.029				38.5233	1.52893	-0.31	0.015				51.4733	4.13807	0.33
50707						6.635	0.120208	16.15	0.212132	13.155	0.473762	13.605	0.53033	1.1	3.2e-12				23.0767	0.513939	0.15	0.42				29.0833	1.70004	0.37	0.025				31.2	0.86238	0.16	0.37				30.5767	0.920018	1.4	6.5e-19	↑		↑	30.31	5.48164	-0.38
50712						81.205	0.883883	195.99	32.3148	98.48	4.35578	103.215	0.219203	-0.36	0.28				99.2567	12.5458	-0.43	0.22				83.36	4.01107	0.35	0.34				132.54	4.22947	0.28	0.45				142.18	15.7355	-0.25	0.47				114.293	22.6193	-0.0025
50786						792.77	2.57387	110.055	8.4075	449.97	45.5094	362.065	23.0305	-4	5.4e-70		↓	↓	77.58	4.76916	-0.27	0.33				72.9833	5.54945	0.073	0.83				85.2733	11.9786	-0.14	0.65				83.3467	8.21608	-2	4.9e-19		↓	↓	324.593	27.258	-1.6
50793						3.275	0.388909	0.14	0.0424264	1.145	0.233345	1.17	0.19799	-5.4	3.6e-17				0.126667	0.0404145	-0.42	0.73				0.103333	0.0568624	-1.8	0.17				0.0366667	0.0351188	-3.4	0.079				0.0133333	0.023094	-4.8	2.8e-18				0.196667	0.083865	0.97
50882						26.435	1.37886	18.99	1.59806	26.455	1.70413	22.215	1.27986	-0.97	1.4e-05				21.17	2.17428	-0.14	0.65				21.8533	0.903678	-0.039	0.91				21.63	1.86346	-0.12	0.7				23.1167	3.40196	-1.3	1.3e-08				18.28	2.53225	0.66
50894						0.035	0.0494975	0.035	0.0494975	0.035	0.0212132	0.065	0.00707107	17	2.1e-58	↑		↑	5284.16	206.699	-13	6.8e-120		↓	↓	0.793333	0.140119	0.061	0.95				5790.11	190.407	-3.2	1.1e-08		↓	↓	690.257	69.1695	14	6.7e-41	↑		↑	839.123	99.7166	-11
50913						1.595	0.106066	3.815	0.0494975	2.935	0.289914	3.25	0.0989949	1.8	1.5e-12				8.46667	1.39701	-0.4	0.14				7.28667	0.309246	0.17	0.57				10.0433	0.716682	-0.14	0.67				9.13667	1.035	0.4	0.13				3.53	0.435546	-0.68
50947						111.46	0.876812	35.725	3.04763	112.455	1.85969	100.695	4.67398	-3.4	1.3e-198		↓	↓	16.8967	1.76953	0.49	5.6e-05				26.9133	1.27818	-0.062	0.72				16.9867	2.11051	0.11	0.47				21.58	1.40225	-2.5	6.8e-123		↓	↓	33.0933	5.18958	-0.56
50996						27.405	2.43952	1.73	0.410122	94.31	21.892	93.085	1.71827	-3.6	6.5e-21		↓	↓	3.44333	0.230723	1.4	0.00024				10.53	1.75565	0.32	0.52				4.50333	0.847722	0.39	0.42				5.32333	0.271539	-2	4.3e-07		↓	↓	11.6333	1.25221	2.5
51103						11.295	1.06773	72.2	9.05097	25.87	2.94156	24.68	0.636396	0.56	0.0031				26.21	2.14735	-0.93	1.2e-07				15.5967	1.7294	-0.12	0.6				25.27	2.05307	-0.56	0.0023				20.9733	1.07784	2.6	3.7e-48	↑		↑	117.557	5.36344	-0.82
51110						93.405	6.80944	90.855	2.80721	158.795	15.0119	130.83	4.35578	3.1	2.7e-43	↑		↑	1247.72	97.5928	0.12	0.7				1534.95	124.769	-0.07	0.83				1249.78	176.398	-0.054	0.87				1419.88	182.166	2.9	2.2e-39	↑		↑	1204.19	145.373	1.3
51130						1482.72	137.059	1294.47	95.4311	896.07	171.247	946.96	8.32972	-4.5	1.3e-67		↓	↓	105.377	20.5135	0.25	0.44				141.587	19.6658	1.1	2.1e-05				232.667	38.2914	1	7.5e-05				250.297	21.719	-4.5	6.1e-67		↓	↓	112.83	6.30672	0.64
51153						38.68	1.0748	30.18	1.25865	37.3	4.10122	39.36	1.0748	-1.2	1.6e-09				27.25	2.23833	-0.12	0.62				28.35	2.93721	0.055	0.84				29.67	2.74771	0.047	0.87				33.3	6.40353	-0.75	0.00012				38.6833	8.72895	0.29
51171						9.51	0.721249	13.225	1.40714	15.445	1.70413	12.315	0.0494975	-0.36	0.017				11.6933	0.876432	-0.17	0.33				11.8133	0.462853	0.0046	0.99				12.3167	0.735142	-0.12	0.51				12.75	0.406325	-1	6.3e-12				7.93	1.23467	0.34
51197						62.91	5.48715	150.42	15.2311	56.56	0.989949	54.915	1.0253	-0.24	0.078				83.9433	1.05249	0.19	0.2				108.45	2.96891	0.08	0.63				93.2933	9.00662	0.13	0.38				108.893	10.9863	-0.37	0.0051				81.4267	3.48002	0.58
51212						485.795	41.3304	2457.09	51.1875	378.14	62.4234	358.11	9.70151	-2.4	1.2e-31		↓	↓	147.813	24.6659	-0.46	0.034				121.34	8.33235	1.4	2.7e-13	↑		↑	405.11	13.5372	1.7	9.4e-20	↑		↑	566.603	10.4234	-0.95	4.9e-06				419.157	73.3755	0.13
51217						14.875	2.05768	2.275	0.473762	14.59	2.36174	13.265	0.487904	-0.33	0.085				18.6367	1.73414	0.53	0.0038				30.46	0.770779	-0.45	0.02				14.3633	2.61146	-0.49	0.0091				15.6867	2.25615	0.78	1.4e-05				42.8	6.88802	0.023
51228						159.595	3.18905	70.99	1.93747	166.59	20.9304	162.865	9.34088	-1.6	6.8e-27		↓	↓	83.9967	5.84439	-0.017	0.94				94.1633	0.563235	-0.012	0.96				87.3633	1.16023	0.053	0.8				103.01	2.31463	-1.4	6e-21		↓	↓	101.983	2.2263	-0.089
51287						10.125	1.52028	15.25	1.27279	11.735	1.08187	11.05	0.692965	0.59	0.00042				23.9933	0.704438	-0.12	0.56				25.0533	1.86377	0.042	0.86				25.9933	3.55894	-0.16	0.42				25.4367	1.10925	0.78	2.4e-06				29.04	0.36756	-0.42
51365						87.725	14.1633	187.19	1.89505	29.485	0.643467	27.75	0.438406	2.8	6.1e-07	↑		↑	975.817	149.857	-4.1	1e-15		↓	↓	62.4233	10.5449	-2.4	1.2e-05		↓	↓	195.677	38.656	-0.8	0.21				661.723	134.793	-0.9	0.13				78.3267	3.39	-2
51375						88.65	2.43245	264.115	1.81726	63.43	5.62857	67.875	1.57685	-0.71	0.0013				85.13	18.2747	-0.43	0.074				71.7767	3.60849	0.15	0.6				98.59	4.09013	0.2	0.45				115.187	8.03644	-1.1	3.1e-07				67.97	3.67527	-0.73
51378						14.715	0.26163	12.72	0.410122	15.435	1.37886	15.475	0.233345	1.7	1.2e-22	↑		↑	74.7333	0.692122	-0.28	0.14				69.8333	3.996	-0.63	0.00017				50.64	2.18694	-0.67	4.6e-05				55.4133	4.67239	1.8	4.1e-24	↑		↑	83.2667	21.6448	0.0055
51407						107.28	15.3866	30.81	0.438406	108.005	0.714178	107.66	6.32153	-1	1.1e-07				81.7933	14.2866	0.044	0.88				95.5267	4.32512	-0.093	0.72				80.2167	3.70789	-0.32	0.14				77.22	5.16536	-1.6	4.4e-17		↓	↓	57.5133	9.41205	-0.12
60445						0.38	0.0424264	6.135	0.53033	0.06	0.0848528	0.05	0	3.5	2.6e-10				6.81667	1.2436	2	2.4e-08	↑		↑	30.8867	4.45027	0.67	0.12				11.3633	1.96154	0.67	0.11				12.8033	0.933077	1.1	0.072				1.37667	0.739008	-0.4
51420						2.785	0.190919	33.645	2.05768	5.37	2.05061	3.54	0.452548	1	0.00011				8.73667	0.285365	0.66	0.0056				15.62	1.76077	0.63	0.0084				14.1733	0.482321	0.88	8.2e-05				19.0233	1.44071	1.6	1e-10				14.33	2.99321	0.6
51426						822.815	60.1677	4109.06	271.494	554.265	55.317	538.25	6.77408	-2.4	1.4e-56		↓	↓	253.383	9.44256	-0.43	0.0053				212.743	17.4501	1.1	5.1e-16				581.267	37.2341	1.4	2.4e-23	↑		↑	771.497	33.1282	-1.4	1.7e-20		↓	↓	524.53	31.8963	0.27
51430						1425.51	1.27986	3366.81	84.7821	1091.95	72.1673	1282.12	26.4953	-2	1.2e-43		↓	↓	552.613	30.209	-0.31	0.053				506.177	15.1334	0.52	0.00041				829.317	70.8036	0.48	0.0012				907.867	115.208	-1.4	6.1e-23		↓	↓	869.663	99.357	-0.065
51443						37.585	4.70226	33.885	0.346482	108.045	3.0052	62.945	4.40528	-1.3	1.9e-34				23.6567	1.21233	0.48	6.8e-06				37.4433	1.56698	0.45	3e-05				33.9233	1.67025	0.34	0.0024				35.3467	1.15214	-1	4.6e-22				30.6167	3.11802	0.075
51455						98.025	0.954594	154.42	11.3137	104.955	3.07591	107.075	6.61145	-0.4	0.0018				116.917	2.87865	0.052	0.77				137.513	3.17343	-0.083	0.61				115.81	2.25805	-0.067	0.69				132.05	3.2067	-0.46	0.00027				118.627	2.57422	-0.048
51483						49.21	7.48119	26.085	3.07591	44.185	1.09602	46.955	4.49013	0.35	0.21				98.84	9.52759	-0.29	0.35				91.5167	2.6537	-0.65	0.015				65.8367	6.16628	-0.69	0.0094				72.5367	7.82224	-0.29	0.31				67.0267	2.8912	-0.69
51492						46.205	6.56902	156.005	12.339	162.115	0.700036	116.775	6.85186	0.91	2.1e-06				136.577	7.80006	-0.044	0.88				150.267	10.5909	-0.0094	0.98				142.477	8.79558	0.0079	0.99				162.44	0.703776	1.6	2.5e-16	↑		↑	227.247	18.7349	-0.58
51499						404.425	26.566	385.07	5.71342	353.775	39.0394	388.695	2.77893	-3.7	3.4e-150		↓	↓	50.6167	7.14381	-0.11	0.56				53.2267	3.97485	1.3	5.8e-23				129.91	4.73792	1.1	1.5e-16				127.003	5.70539	-2.5	1.5e-71		↓	↓	120.587	11.9536	0.25
51528						6.495	1.0253	5.73	0.296985	5.17	0.339411	4.775	0.0636396	0.52	0.00017				14.67	1.46544	-0.18	0.25				14.7	0.597746	-0.31	0.027				12.42	1.75852	-0.35	0.011				13.61	0.64	0.029	0.87				11.0933	1.08721	0.16
51558						2.915	0.120208	5.235	0.106066	5.385	0.0353553	5.88	0.678823	0.79	5.1e-07				7.94	0.921466	0.23	0.13				10.5367	0.996511	0.64	5.7e-07				12.9767	0.56003	0.72	8.5e-09				15.46	0.85738	-0.46	0.0081				3.55	0.691954	0.73
51562						11.495	0.26163	28.74	0.438406	11.145	0.784889	11.695	0.92631	0.74	6.9e-05				30.1533	1.57513	-0.54	0.0031				23.4533	1.75754	-0.23	0.29				27.0767	2.03358	-0.47	0.012				25.76	0.936002	1.2	8.3e-11				43.71	4.02911	-0.23
51603						104.12	6.90136	17.75	0.480833	118.825	1.08187	127.61	8.20244	-1.6	2.5e-16		↓	↓	53.6567	2.54115	0.35	0.12				77.43	2.62315	-0.21	0.39				48.75	3.11051	-0.25	0.27				53.3767	7.1661	-1.4	3.6e-12		↓	↓	67.16	1.45516	0.78
51650						211.43	3.84666	76.015	0.657609	283.96	65.2235	238.955	3.04763	-2.3	4.3e-14		↓	↓	67.7167	9.26947	0.41	0.24				102.503	6.6055	0.73	0.022				118.067	5.32772	0.44	0.2				108.637	17.7396	-0.36	0.28				275.357	10.2327	-0.00048
51654						1.115	0.304056	1.015	0.275772	0.875	0.0777817	0.795	0.502046	0.9	0.0075				3.26333	0.105987	0.42	0.18				4.94667	0.535008	-0.2	0.58				2.97	0.326956	0.015	0.98				3.91333	0.644696	0.55	0.11				2.73	0.285832	-0.83
51686						17.68	2.03647	19.995	0.643467	25.035	2.15668	25.655	1.67584	3.1	2.7e-45	↑		↑	237.007	22.4392	-0.6	0.0067				177.403	7.96944	-0.82	0.0001				140.39	12.4211	-0.59	0.0075				186.707	9.32533	1.9	5.9e-18	↑		↑	110.537	20.8147	-0.038
51697						7.88	0.66468	9.02	0.579828	10.93	2.03647	11.53	0.311127	0.63	3.4e-05				19.1333	2.35233	-0.094	0.62				20.36	1.36429	-0.18	0.3				17.78	1.44212	-0.36	0.019				17.68	0.305123	0.63	3.2e-05				20.4433	3.08571	-0.11
51707						15.005	0.883883	78.98	3.33754	28.395	2.67993	18.145	1.0253	-0.2	0.34				20.54	2.95721	0.19	0.41				26.5667	2.50091	0.28	0.2				26.1267	3.51023	0.72	6.9e-05				40.0633	3.98021	0.16	0.44				28.1733	4.36635	0.73
51722						30.385	2.8355	117.65	11.8935	63.63	13.5906	47.73	1.58392	-1.9	5.7e-37		↓	↓	13.23	1.42717	0.66	7.2e-06				23.6833	0.514231	0.38	0.018				18.08	1.47956	0.4	0.01				20.6733	1.64366	0.49	0.00066				71.03	8.72566	0.4
51734						35.945	0.388909	91.16	8.58428	43.195	3.44361	48.985	0.997021	0.11	0.46				61	3.77504	-0.4	0.0036				52.64	0.648614	0.33	0.019				80.3767	6.72726	0.036	0.85				73.9733	1.07946	-0.29	0.038				49.1333	4.57496	-0.065
51806						34.57	2.84257	42.925	0.318198	53.69	12.4592	47.45	2.27688	-0.75	3.7e-06				32.31	3.01702	0.083	0.7				38.8233	1.5643	0.46	0.0056				46.4967	4.17572	0.42	0.01				51.2	1.83894	-0.29	0.091				47.3133	2.76174	-0.0054
51846						9.635	0.275772	19.085	1.57685	11.05	0.339411	11.315	0.120208	0.38	0.025				19.67	2.69449	0.52	0.001				31.8967	0.455668	0.3	0.082				25.4133	2.14218	0.23	0.2				27.2	1.11337	0.9	1.9e-08				30.1633	2.32184	-0.37
51868						21.24	1.1738	26.315	2.65165	15.5	0.46669	17.485	1.43543	-0.96	0.00084				17.2	1.09618	-0.31	0.36				15.7367	0.37581	0.4	0.22				23.73	4.38405	0.42	0.18				27.2433	5.92276	-0.037	0.92				34.31	9.16103	-0.73
51893						14.58	2.23446	24.31	0.0141421	11.7	0.381838	12.64	0.523259	-0.67	0.078				14.4567	1.765	-0.44	0.31				12.1133	0.765398	0.57	0.16				22.5233	1.44431	0.34	0.43				21.6067	4.46347	3.7	8.8e-26	↑		↑	322.73	53.9607	-1.9
51907						7.365	0.459619	7.255	0.233345	8.04	0.890955	7.015	0.0353553	-0.4	0.15				8.8	0.813572	-0.067	0.86				9.52333	1.12385	-0.57	0.039				6.22	0.872296	-1.2	4.5e-06				4.63	0.615061	-0.31	0.27				10.0233	3.83935	0.3
51946						25	1.73948	15.675	1.7607	16.63	2.12132	16.515	0.388909	0.047	0.83				40.6333	4.04661	0.32	0.088				57.71	4.03082	0.13	0.55				46.63	2.35688	-0.0063	0.99				47.83	3.43645	-0.13	0.52				38.26	6.06352	0.12
51967						5.195	0.473762	12.15	0.282843	4.645	0.120208	3.475	0.643467	-0.42	0.19				6.1	1.4163	0.18	0.66				7.81	2.22816	0.15	0.7				7.12667	0.758046	0.35	0.32				9.18	0.556687	-0.48	0.13				6.19	0.23388	0.49
51998						32.57	2.91328	6.805	0.883883	26.71	1.27279	18.77	0.169706	0.42	0.11				68.4667	4.97966	-0.68	0.0074				48.6	2.74771	-0.19	0.55				63.16	10.4356	-0.076	0.83				76.8433	3.80853	-1.2	1.4e-06				23.3533	3.30288	-1.7
52012						67.175	1.22329	3.42	0.494975	108.045	10.543	81.96	1.64049	-3	1.4e-18		↓	↓	12.93	2.19748	-0.7	0.075				9.03	0.79	-1.3	0.00036				5.50667	0.061101	-1.4	8.1e-05				5.73	0.150997	-3.1	7.1e-19		↓	↓	13.4867	0.503322	-0.71
52021						1.475	0.0353553	3.955	0.473762	3.9	0.0141421	4.11	0	1.6	5.9e-08				6.94	1.47787	0.065	0.88				8.25	0.376431	-0.11	0.78				6.76333	0.713185	-0.17	0.63				7.29	1.24928	1.4	2.2e-06				6.49	0.887299	0.29
52050						201.12	21.9062	142.515	1.50614	154.34	23.9002	140.995	4.22143	-2.1	4.9e-26		↓	↓	74.9867	13.8306	0.5	0.017				120.07	3.53959	0.73	0.00023				129.643	20.0762	0.73	0.0002				146.43	9.74346	-2.9	2e-50		↓	↓	43.8267	8.86927	1.8
52055	C-catabolism		IcdA ortholog		TCA	29.505	4.4477	19.875	1.11016	23.37	2.74357	20.905	1.393	-1.7	1.7e-14		↓	↓	14.7233	2.61427	-1.2	1.4e-07				7.49333	0.522143	-0.093	0.76				14.4633	0.285365	-0.41	0.092				13.09	2.4531	-2.6	2.6e-33		↓	↓	7.96333	1.69093	0.035
52073						7.57	1.38593	22.67	1.49907	20.28	2.94156	15.15	0.381838	2.4	5.7e-26	↑		↑	64.6067	4.1242	0.59	0.012				110.593	2.21904	-0.26	0.34				56.8333	8.68346	-0.2	0.48				66.6133	1.72946	1.5	4.8e-10	↑		↑	34.99	6.54807	0.42
52126						45.735	2.49609	25.785	3.72645	30.395	2.43952	33.2	2.64458	-1.3	5.9e-08				29.5133	7.85858	0.14	0.66				36.7133	2.616	0.029	0.94				31.4967	1.20176	-0.059	0.87				33.42	1.21791	-0.17	0.53				68.0767	6.38209	-0.43
52130						94.94	2.80014	139.465	4.30628	88.305	0.487904	91.85	2.85671	0.1	0.47				160.413	12.3706	-0.37	0.0048				141.187	6.13219	-0.32	0.015				134.367	7.3412	-0.34	0.0094				150.123	1.49938	0.22	0.1				184.767	8.17501	-0.031
52144						23.69	1.55563	72.115	0.700036	31.38	3.0547	33.855	0.572756	0.5	0.015				52.8333	2.66123	0.081	0.77				63.39	0.345109	0.34	0.13				69.9067	2.47589	0.4	0.062				82.14	0.173494	0.34	0.11				50.15	3.08378	0.035
52156						154.445	2.93449	202.105	7.64382	113.79	13.0673	111.065	7.10642	-1.7	5.2e-18		↓	↓	77.2533	5.71013	-0.042	0.89				85.07	3.92241	0.041	0.89				83.27	4.99859	0.12	0.63				99.3633	7.8664	-1.7	6.1e-20		↓	↓	76.3867	10.568	-0.066
52165						513.05	30.9854	0.925	0.431335	218.5	8.79641	200.085	7.64382	-10	3e-99		↓	↓	0.61	0.155885	0.51	0.47				0.99	0.389358	0.67	0.31				1.02667	0.555818	-0.67	0.37				0.453333	0.187705	-8.1	2.8e-79		↓	↓	3.25333	1.31728	2.2
52172						156.775	4.94268	113.095	1.26572	110.635	1.16673	106.835	3.03349	-1.6	2e-26		↓	↓	81.3233	3.37012	0.058	0.79				95.99	12.5341	0.3	0.075				104.657	2.86995	0.24	0.15				113.683	8.18644	-1.7	8.2e-31		↓	↓	78.7333	7.42671	0.14
52185						341.57	21.3263	541.68	0.678823	321.215	21.3617	326.71	36.9817	0.26	0.18				644.903	12.8592	0.02	0.94				742.073	15.8739	-0.18	0.41				595.147	52.7762	-0.092	0.7				715.76	92.6387	-0.27	0.17				471.85	53.9388	-0.22
52208						81.245	3.79716	114.22	1.28693	70.91	7.1842	78.465	1.74655	-0.76	3e-05				75.3433	3.70925	-0.1	0.68				79.8067	0.675006	0.47	0.011				109.8	2.9913	-0.11	0.65				82.7167	6.44765	-0.96	1.4e-07				69.9133	4.44478	0.17
52222						4.475	0.00707107	0.815	0.0212132	8.625	1.33643	9.735	0.26163	-0.51	0.17				4.92333	0.708684	0.33	0.44				7.02	0.669104	-0.065	0.9				4.95	0.457384	-0.11	0.83				5.42	0.337194	-1.9	6.2e-08				1.95	0.0360555	0.26
52248						4.84	0.678823	59.705	1.42128	9.485	3.57089	5.57	0.212132	-2.4	1.3e-14				1.41667	0.44411	0.73	0.05				2.66667	0.564388	1.7	6.1e-08				4.83333	0.767094	2.3	1.4e-14				8.23667	1.09455	0.35	0.22				10.37	1.61174	0.44
52267						675.195	19.3959	241.02	7.58018	330.005	19.2828	333.705	18.9434	-3.7	2.3e-66		↓	↓	81.0833	16.3542	-1.6	2.3e-15		↓	↓	29.77	0.763151	-0.69	0.002				52.6967	4.54776	-0.68	0.0021				59.6167	5.68008	-3.1	2.7e-45		↓	↓	136.11	15.5253	-0.8
52315						2705.45	49.5045	0.995	0.742462	1583.07	23.7446	2489.99	215.123	-10	8.3e-30		↓	↓	3.37333	1.035	-2.7	0.0077				0.583333	0.245017	-2.5	0.016				0.643333	0.382143	-0.0094	1				3.97667	1.25926	-11	2.7e-31		↓	↓	2.89667	1.8472	-4.8
52334						29.065	0.685894	29.29	2.85671	31.815	10.0763	25.155	3.99515	0.47	0.065				63.57	5.26077	-2	7.6e-18		↓	↓	18.6467	1.14269	-0.014	0.97				66.1533	8.25261	0.066	0.85				78.6167	4.13957	-1.4	3.8e-08		↓	↓	18.8167	3.81235	0.23
52337						138.23	3.63453	106.65	6.95793	151.58	24.975	192.47	1.68291	-0.28	0.091				178.663	17.503	-0.13	0.53				185.673	4.97791	-0.52	0.0012				130.763	7.84946	-0.2	0.26				183.22	11.5069	0.079	0.67				244.383	24.9436	-0.41
52349						12.305	1.98697	49.245	0.982878	22.28	1.99404	14.245	0.558614	0.71	0.00078				31.6467	0.558062	-0.11	0.67				33.17	3.03946	0.024	0.94				33.8133	4.07336	0.2	0.41				42.9733	2.23003	0.99	1.9e-06				40.81	2.36468	-0.6
52368	TF		bglR	sugar sensing		24.855	3.2739	38.14	0.636396	83.785	5.28209	56.96	3.81838	3.2	1.7e-96	↑		↑	350.747	19.9102	0.066	0.75				416.577	10.131	0.18	0.31				417.93	18.6406	-0.24	0.16				351.537	18.1976	2.4	1.4e-56	↑		↑	221.877	9.30648	0.41
52375						33.535	1.27986	18.915	2.26981	32.245	0.445477	37.56	0.650538	-0.084	0.74				49.74	6.64968	0.41	0.067				74.9433	5.93203	0.061	0.84				54.4867	3.02328	0.057	0.85				61.19	7.92694	0.02	0.95				56.59	8.33311	-0.11
52432						3.625	0.275772	5.255	0.487904	3.905	0.318198	3.66	0.212132	0.77	5.6e-05				9.72667	1.155	0.27	0.16				13.3033	2.01148	-0.4	0.033				7.73	0.848764	-0.53	0.0032				7.97	0.71631	1.8	2.5e-24	↑		↑	21.74	2.17143	-0.3
52438	TF		ara1	L-arabinose/D-galactose activator		5.03	0.0707107	26.06	1.3435	0	0	8.6	0.848528	5.5	5.8e-167	↑		↑	357.36	13.681	-0.81	2.9e-06				230.777	18.579	-18	6.7e-10		↓	↓	0	0	-1.1	1.8e-11				193.667	15.4402	3.3	3.6e-60	↑		↑	82.5433	3.28418	-0.035
52446						4.495	1.57685	4.045	0.417193	14.54	1.8809	15.12	0.961665	2.6	3.5e-31	↑		↑	42.4333	5.02479	0.13	0.61				52.7433	0.518106	-0.41	0.058				33.5	4.36581	-0.35	0.11				39.28	2.267	1.2	2.8e-07				17.1433	4.81369	1
52451						71.29	0.59397	94.125	1.393	57.455	1.29401	62.725	1.80312	-0.61	0.00012				73.1533	5.90129	0.00068	1				83.0967	5.85355	0.24	0.18				90.7967	4.37185	0.1	0.62				92.83	6.18786	0.15	0.38				131.82	15.7936	0.07
52456						27.215	1.52028	31.975	0.304056	31.685	2.18496	29.86	0.565685	-0.63	3.7e-09				27.6933	1.82179	0.26	0.022				37.5467	1.94014	0.25	0.029				34.5233	3.23305	0.12	0.32				35.6667	2.24431	-0.073	0.53				43.3233	5.07427	0.032
52463						131.22	9.74393	5.38	1.00409	267.815	28.4752	418.515	41.2455	-4.1	1.2e-27		↓	↓	11.9433	0.882742	0.63	0.15				20.9433	2.02436	1.1	0.0069				25.8267	21.4597	0.36	0.44				18.1033	1.64968	-3.9	1.6e-24		↓	↓	15.2367	4.13403	1.6
52476						1.335	0.0636396	0.07	0	0.825	0.00707107	0.525	0.0636396	-5.8	0.00031				0.0366667	0.0635085	0.76	0.8				0.0733333	0.064291	0.77	0.79				0.0666667	0.057735	2.9	0.15				0.313333	0.542709	9.1	2.5e-63	↑		↑	1249.88	143.35	-1.3
52489						48.865	5.28209	41.215	1.91626	58.455	5.38108	49.695	0.869741	-0.55	0.01				52.4067	4.88493	-0.88	1.6e-05				32.4367	2.96672	-2.7	9.1e-44		↓	↓	8.28667	1.97445	-1.9	2.8e-22		↓	↓	16.83	0.192873	-2.4	3.3e-30		↓	↓	15.46	2.71365	-1.2
52499						5.645	0.403051	7.82	0.410122	11.075	0.120208	6.655	0.26163	0.18	0.55				10.04	0.802247	-0.027	0.95				11.1667	0.547205	0.14	0.68				11.6167	1.13544	-0.28	0.37				9.79667	0.277909	-0.41	0.14				7.14667	2.39504	0.48
52505						19.145	1.36472	28.345	0.0353553	18.93	4.62448	20.67	1.93747	0.83	0.00039				53.38	3.75711	-0.59	0.012				40.13	4.81455	-0.14	0.63				50.8267	2.62134	-0.26	0.32				52.6267	2.58713	0.058	0.84				33.26	2.94501	-0.21
52520						9.545	0.120208	4.91	0.353553	62.015	0.0777817	25.87	0.169706	1.2	0.0016				34.15	5.57258	0.54	0.19				56.3667	6.82485	0.06	0.91				37.4867	4.04181	-0.12	0.82				37.3233	3.54351	2.9	2.9e-15	↑		↑	119.343	60.2643	0.057
52521						9.8	0.39598	0.645	0.176777	7.98	0.636396	7.925	0.374767	-2.3	1.3e-22				3.11667	0.106927	0.92	0.00018				6.68333	1.00977	0.35	0.24				4.16	0.523737	0.45	0.11				5.02333	0.420278	-0.55	0.016				11.2133	1.05192	1.2
52532						33.7	1.42836	34.64	1.03238	33.03	2.2486	34.885	1.23744	-0.24	0.014				44.96	2.55719	-0.31	0.00089				41.1967	1.69013	0.18	0.083				53.3533	3.46312	0.076	0.51				56.04	3.52131	-0.42	9.6e-06				42.1733	1.32138	-0.83
52537						14.7	0.890955	33.845	0.205061	20.635	0.0212132	21.85	2.29103	0.66	2.2e-07				36.6267	1.31804	0.24	0.072				49.1433	1.03558	0.27	0.044				46.24	2.90804	0.15	0.3				48.01	2.06051	0.55	2.2e-05				36.12	8.00317	0.19
52539						2.075	0.417193	6.42	0.763675	5.445	0.190919	5.695	1.33643	2.8	1.7e-44	↑		↑	23.4467	2.69936	0.049	0.86				27.53	0.293087	-0.14	0.56				22.39	1.98925	-0.27	0.21				23.09	3.12495	2.2	8.8e-26				15.4967	2.34455	0.28
52550						67.44	0.226274	39.4	1.76777	79.615	13.3572	72.06	0.0989949	-0.62	0.022				68.7	5.18	-0.038	0.92				75.9833	1.92256	-0.099	0.79				67.3333	1.76823	-0.018	0.97				80.27	5.30272	-1.4	5.8e-08		↓	↓	41.7033	7.13915	0.54
52553						32.27	5.85484	74.865	1.43543	56.085	0.205061	62.145	0.106066	0.13	0.47				55.3233	3.30379	-0.15	0.41				56.4467	0.705148	0.1	0.61				62.33	2.77638	-0.033	0.88				63.9167	7.3701	0.36	0.025				69.1467	0.265016	-0.33
52587						79.02	5.55786	21.88	1.52735	31.8	1.27279	37.39	2.74357	-0.46	0.0071				90.14	2.71757	0.34	0.062				129.14	6.98052	-0.2	0.32				82.5967	4.50549	-0.29	0.12				87.3733	7.48161	-1.1	3.7e-10				63.7767	4.43674	-0.32
52665						28.69	0.438406	56.8	1.38593	28.39	1.8809	26.74	0.0282843	-0.14	0.53				40.9367	1.17925	-0.058	0.84				44.6033	1.88813	0.21	0.38				49.75	3.27931	0.26	0.26				57.7767	2.36477	0.25	0.24				57.1733	4.78044	0.13
52670						48.045	1.52028	50.45	1.10309	39.51	8.51357	37.3	0.975807	0.0028	1				75.6633	3.25282	-0.16	0.35				77.0533	1.28578	-0.46	0.0013				57.9967	5.52395	-0.48	0.00051				64.0067	3.69439	-0.92	1.3e-10				42.5667	3.88811	0.26
52701						181.26	1.78191	16.855	1.59099	95.86	5.69928	93.65	1.37179	-2.3	1.2e-61		↓	↓	57.11	5.46717	0.24	0.14				76.4167	1.77213	-0.03	0.89				58.6267	1.29651	-0.24	0.14				57.31	1.54165	-2	3.3e-45		↓	↓	77.1167	6.70567	-0.015
52709						3.485	0.318198	6.64	1.14551	3.615	1.25158	3.755	0.26163	1	0.0045				11.0267	1.8592	-0.32	0.45				10.0667	0.966454	-0.27	0.53				9.67333	2.11521	-0.39	0.32				9.97667	1.07584	0.72	0.048				9.66	3.02531	0.37
52718						6.68	1.13137	10.325	1.54856	8.325	2.24153	8.41	0.169706	1.4	6.2e-06	↑		↑	27.8233	5.72299	-0.24	0.53				26.7267	1.87431	-0.8	0.01				16.8033	2.39542	-0.73	0.019				19.79	2.29628	1.5	5.6e-07	↑		↑	32.5767	2.44461	-0.4
52763						1398.71	2.89207	5260.33	331.732	852.57	182.985	868.895	42.8153	-2.8	1.2e-30		↓	↓	325.703	48.2052	-0.33	0.25				293.623	37.804	0.78	0.0013				586.837	37.5864	1.1	1.2e-06				837.82	77.6723	-1.5	4.1e-10		↓	↓	811.3	173.955	-0.28
52829						80.475	4.84368	22.265	0.445477	75.975	14.2058	65.885	2.55266	-0.6	1.2e-06				83.3333	0.250267	-0.12	0.43				87.0167	2.96699	-0.69	3.2e-09				54.1633	8.12059	-0.45	0.00021				72.1333	0.946379	-0.55	1.2e-05				92.0767	2.15458	-0.13
52839						22.73	0.735391	46.9	0.848528	17.32	3.81838	22.805	0.346482	-0.97	7.2e-09				18.24	2.41603	-0.13	0.57				18.9567	1.60204	0.13	0.53				21.0033	0.22053	0.41	0.02				28.6467	3.71312	-0.26	0.13				31.5633	3.80668	-0.62
52841						7.915	0.417193	17.92	0.66468	12.985	0.784889	13.68	0.551543	1.8	2e-23	↑		↑	42.9767	1.10006	-0.23	0.26				41.53	1.61062	-0.15	0.49				40.63	0.876071	-0.3	0.12				41.1667	3.61484	1.4	2.6e-15	↑		↑	35.7333	5.35674	-0.028
52847						357.455	14.0219	533.52	10.352	352.305	7.13471	390.505	6.82358	-0.13	0.48				514.16	10.6504	-0.48	0.0038				417.817	13.8708	-0.3	0.099				438.63	26.3544	-0.33	0.054				482.283	18.8907	-0.88	1.1e-07				324.487	25.3558	-0.089
52875						8.87	0.339411	17.81	0.551543	21.815	1.67584	20.355	0.304056	2.6	8.1e-38	↑		↑	86.1267	6.6612	-0.3	0.19				79.33	3.05501	-0.43	0.044				67.1533	2.49532	-0.46	0.028				74.09	0.733212	0.97	4.4e-06				29.1	4.36691	0.89
52924						20.675	0.799031	9.45	0.608112	58.395	6.22961	44.91	1.20208	-4.2	4.6e-99		↓	↓	1.77333	0.188768	0.29	0.26				2.46667	0.15695	0.56	0.016				2.74	0.113578	0.74	0.00065				3.51667	0.645084	-1.5	6.3e-16		↓	↓	12.7433	3.71729	-0.45
52956						8.795	0.982878	14.165	0.799031	10.545	0.615183	11.81	1.18794	2.1	2e-20	↑		↑	58.35	0.556507	0.083	0.79				70.1233	3.85311	-0.34	0.17				48.5667	5.05959	-0.26	0.29				57.46	4.89721	2.6	3e-31	↑		↑	88.7533	2.86981	-0.68
52960						1.95	0.0141421	0.745	0.0919239	1.185	0.586899	1.13	0.240416	-2.8	9.6e-09				0.426667	0.200083	0.61	0.37				0.74	0.217945	-0.17	0.85				0.4	0.200749	0.58	0.39				0.75	0.180278	-2.6	3.1e-08				0.536667	0.125831	-1.5
52972						1.965	0.0636396	14.4	1.03238	2.3	0.113137	2.255	0.00707107	-1.4	5.9e-11				1.17333	0.39145	0.57	0.016				1.98333	0.161658	0.57	0.015				1.84333	0.345012	0.98	3.3e-06				2.75	0.183576	-0.062	0.79				3.16	0.441928	0.1
52976						22.625	0.615183	213.345	34.9099	30.615	8.46407	18.425	0.982878	-3.7	2.4e-34		↓	↓	2.65333	0.19218	0.55	0.17				4.42333	1.33332	2.2	4.4e-13				12.9367	0.848842	2.7	4.1e-20	↑		↑	20.85	1.16013	-0.45	0.091				27.55	2.33296	0.29
52979						1.995	0.205061	6.025	0.106066	4.2	0.155563	3.9	0.707107	3.9	7.8e-39	↑		↑	47.2967	7.0911	-1.9	6.1e-13		↓	↓	14.02	1.29325	0.0066	0.99				49.9733	3.58028	-0.4	0.22				42.46	2.16444	1.4	1e-05				8.7	2.57967	0.56
53004						19.15	1.92333	20.38	0.523259	21.62	2.60215	22.895	1.61927	-1.2	0.00088				13.2733	3.10725	0.51	0.2				21.54	1.25968	0.93	0.0098				26.5767	2.52518	0.81	0.026				27.5133	2.02139	-2.1	1.7e-09		↓	↓	7.42333	1.34656	0.038
53025						0.26	0.127279	0	0	1.68	0.438406	2.805	0.601041	-3.3	0.012				0.0433333	0.0378594	2.1	0.2				0.2	0.117898	1.4	0.44				0.116667	0.011547	1.8	0.27				0.176667	0.0929157	-0.31	0.74				0.353333	0.0929157	-0.49
53027						26.74	1.41421	96.965	1.71827	35.48	0.806102	36.045	0.92631	-0.71	0.00042				25.7467	2.81038	0.38	0.08				37.9567	2.77644	1.5	2.9e-17	↑		↑	77.3433	7.21625	1	6e-08				60.8733	6.84833	-0.068	0.78				42.77	7.87752	0.24
53029						0.03	0.0424264	0	0	0	0	0.04	0.0565685	-4.8	0.14				0	0	0	0				0	0	4	0				0.03	0.0519615	3	0.5				0.0166667	0.0288675	-1.9	0.41				0.0133333	0.023094	1.5
53044						0	0	0	0	0	0	0	0	0	0				0	0	0	0				0	0	0	0				0	0	0	0				0	0	0	0				0	0	0
53046						34.57	1.62635	93.7	4.03051	44.58	9.00854	47.865	2.14253	0.11	0.7				58.9567	14.7711	-0.3	0.3				54.0233	4.92857	0.32	0.26				77.2933	6.42586	0.16	0.62				77.5933	8.92274	0.17	0.56				65.0667	9.59496	-0.008
53053						2.08	0.66468	1.895	0.219203	0.505	0.176777	0.5	0.0565685	-1.5	0.0052				1.19333	0.234592	-0.63	0.36				0.873333	0.0702377	-0.94	0.16				0.646667	0.361156	-1.7	0.015				0.45	0.390512	2	1.8e-05				13.4233	2.13762	-3.2
53067						2.02	0.155563	4.1	0.127279	2.12	0.0989949	1.95	0.0707107	1.4	2.1e-14				8.24333	0.651178	0.04	0.86				9.62	0.727942	-0.4	0.014				6.55	0.135277	-0.21	0.24				8.43	0.487545	2.3	4.9e-41				16.9767	1.66785	0.38
53076						23.55	0.806102	45.69	1.58392	24.13	3.23855	31.66	1.79605	0.64	0.018				57.59	1.45093	0.25	0.41				77.8733	7.22281	0.017	0.97				61.1	3.7943	-0.023	0.96				67.03	6.57489	1.7	1e-11	↑		↑	131.287	38.6832	-0.77
53079						1.925	0.0212132	0.77	0.0848528	7.565	1.16673	11.845	0.431335	1.6	1.9e-10				9.46667	0.676782	0.78	0.0013				18.47	0.502394	-0.55	0.037				6.81	0.385876	-0.6	0.018				7.37333	0.426185	0.92	0.00055				6.05667	0.551029	2.3
53080						16.015	1.30815	77.74	3.26683	22.82	0.721249	18.495	0.445477	-0.46	0.014				18.2933	0.804632	0.55	0.0024				30.4	0.62	0.22	0.31				22.33	1.35159	0.64	0.00026				33.7033	2.86709	-0.24	0.21				22.59	2.01547	-0.19
53091						28.035	2.48194	71.055	3.93858	33.505	5.56493	25.205	0.162635	-0.29	0.26				36.0433	1.46616	-0.26	0.36				34.0733	2.75544	0.13	0.69				41.2767	1.55966	0.38	0.14				55.5633	6.37076	-1.1	7.9e-06				21.9367	3.35032	1.1
53103						27.54	1.54149	30.22	2.13546	19.99	3.04056	19.46	0.282843	-0.86	7.6e-12				23.9133	1.92344	-0.35	0.0087				21.3	1.90284	0.0017	1				25.13	1.56368	-9.3e-05	1				28.29	0.763741	-1.2	9.3e-21				20.4233	0.776938	0.13
53105						5.365	0.601041	15.785	1.15258	10.145	1.18087	11.155	0.615183	0.89	4e-05				15.64	2.06356	-0.08	0.79				16.81	0.911976	0.55	0.012				23.99	1.08448	0.55	0.011				27.0767	2.19978	0.78	0.00035				15.4333	1.47137	-0.62
53106						1.03	0.127279	1.96	0.46669	1.04	0.183848	1.91	0.212132	0.54	0.099				2.35333	0.399541	0.057	0.89				2.78667	0.712765	0.28	0.41				2.99667	0.366924	0.29	0.38				3.41333	0.474271	0.071	0.86				1.79	0.266646	-0.5
53123						14.505	3.34462	8.32	0.777817	10.075	0.318198	11.435	0.487904	1.3	0.0019				55.7233	14.4879	-0.43	0.38				46.82	5.62675	-1.2	0.0029				25.1567	1.38976	-1	0.014				32.3933	3.5107	0.25	0.6				28.64	6.4029	-0.99
53125						3.75	0.0424264	23.06	1.03238	13.415	2.96278	6.505	1.27986	-0.77	0.015				3.44333	1.02481	0.38	0.3				5.09667	0.496924	0.79	0.013				6.25333	0.179536	0.88	0.0041				7.53333	0.845951	0.34	0.29				8	2.36057	0.41
53133						4.39	0.282843	21.775	3.16077	6.65	1.21622	4.36	0.0424264	-3.3	3.9e-23				0.72	0.160935	1.4	0.00014				2.11333	0.181475	2.4	2.1e-13				3.97	0.112694	3	8.3e-21				6.62333	0.300056	-0.6	0.03				4.85333	0.473533	1.1
53153						26.515	3.55675	6.095	0.304056	28.25	2.2486	22.5	3.73352	-0.81	0.0058				23.8367	0.38371	0.54	0.08				39.4467	2.84263	-0.25	0.48				21.03	2.87084	-0.074	0.86				26.81	3.82156	-1.7	2.6e-09		↓	↓	13.3567	1.394	1.4
53167						9.105	0.954594	9.515	0.0636396	12.345	0.601041	13.13	1.01823	-1	2.3e-08				7	1.07555	-0.55	0.0075				5.41	0.642573	-0.36	0.094				5.72333	0.905888	-0.24	0.28				6.97333	1.11577	-1.9	4e-24				3.92	0.321403	0.2
53168						0	0	0.035	0.0494975	0	0	0	0	0	1				0	0	2.9	0				0.0166667	0.0288675	0	0				0	0	0	0				0	0	0	1				0	0	3.1
53169						10.83	1.45664	35.315	0.714178	14.195	0.982878	11.755	0.0353553	0.93	0.00036				32.3867	2.6397	0.25	0.4				43.77	4.09073	0.079	0.82				35.97	4.79407	0.00038	1				38.2967	3.72132	1.1	2e-05				38.99	7.27858	-0.069
53172						14.725	0.813173	23.63	1.35765	24.405	1.37886	22.46	0.975807	-0.88	1.4e-07				12.58	0.426732	0.18	0.39				16.12	1.31924	0.35	0.055				16.7867	0.255799	0.48	0.0048				20.7267	1.0814	-0.93	2.6e-08				12.93	0.227156	0.28
53186	PBD	PL20	TrGl	GI		0.04	0.0565685	0.065	0.0919239	0.035	0.0494975	0.035	0.0494975	4.6	0.0062				1.41667	0.190088	-2.3	0.0092				0.306667	0.310054	-1.1	0.22				0.706667	0.412351	-0.81	0.36				0.96	0.438634	0.68	0.76				0.1	0.105357	-0.11
53187						12.055	0.148492	14.855	0.33234	11.105	0.898026	11.965	1.16673	0.56	0.014				27.9567	2.09915	0.028	0.93				32.3233	2.16246	-0.38	0.11				22.48	2.88754	-0.2	0.44				28.77	3.69582	-0.5	0.033				14.2467	0.854244	0.084
53220						8.125	0.954594	5.82	0.551543	13.75	3.02642	11.56	0.0565685	0.77	0.00019				21.8133	3.58359	0.47	0.018				34.32	3.76144	0.051	0.86				23.6767	0.687701	0.23	0.29				30.3	2.58232	0.28	0.21				16.4867	2.37032	-0.32
53226						8.855	0.473762	11.875	0.374767	12.01	1.62635	13.64	0.19799	0.73	7e-06				23.0967	2.46498	-0.46	0.0052				19.1133	0.395264	-0.18	0.36				21.4567	0.225019	-0.43	0.0092				20.3533	1.56462	-0.024	0.91				14.58	1.83845	0.099
53238						21.16	1.32936	42.665	2.4678	20.555	1.08187	18.395	0.162635	2.8	3.1e-06	↑		↑	224.59	28.0506	-2.2	0.00015		↓	↓	56.2367	5.05957	-0.25	0.75				198.197	18.5651	-0.45	0.53				194.09	12.9656	-0.32	0.64				28.2167	6.89512	-0.011
53239						0.77	0.0424264	0.255	0.00707107	0.76	0.155563	0.78	0.0282843	-2.7	3.1e-06				0.193333	0.125033	0.71	0.36				0.356667	0.120139	0.52	0.52				0.29	0.117898	0.78	0.3				0.386667	0.0665833	-2.1	6.4e-05				0.306667	0.011547	2.3
53246						35.04	2.99813	6.865	0.190919	39.355	12.1976	34.74	3.19612	-2.3	5.7e-19		↓	↓	11.3167	1.07686	-0.14	0.68				11.6267	0.260064	0.093	0.8				12.67	0.772075	-0.06	0.87				12.85	1.20449	-1.5	1.3e-08		↓	↓	21.1933	2.7246	0.18
53254						111.25	8.44285	122.715	4.43356	71.725	0.275772	87.23	3.5921	-0.96	5.2e-05				89.62	8.10819	-1.5	1.1e-11		↓	↓	35.39	2.74971	0.47	0.064				130.297	11.0318	-0.62	0.01				68.7833	11.3196	-0.55	0.024				125.44	33.0521	-0.45
53259						18.305	2.10011	34.735	1.57685	18.975	0.657609	15.325	0.360624	0.59	0.00012				43.3933	2.05189	0.037	0.86				50.51	2.25076	-0.5	0.0006				32.07	4.06896	-0.29	0.064				41.97	3.05501	0.061	0.74				31.76	2.8064	-0.15
53267						0.165	0.120208	2.015	0.0212132	0.74	0.367696	0.545	0.0919239	4.1	5.1e-12				4.46333	0.615819	1.2	9.9e-05				11.2367	0.952908	0.74	0.021				7.82333	1.82511	1.1	0.00011				11.5933	1.31607	3.2	1.3e-07				2.55	0.773499	1.2
53282						0	0	0	0	0	0	0.04	0.0565685	3.1	0.85				0.0433333	0.0750555	-3.4	0				0	0	-3.4	0				0	0	-3.4	0				0	0	0	1				0	0	0
53286						8.665	0.417193	26.605	3.33047	13.18	4.41235	11.605	0.700036	-0.2	0.62				11.9033	2.1484	0.27	0.54				16.24	1.63221	0.14	0.76				13.77	1.53385	0.21	0.63				16.3233	2.11143	-0.29	0.45				11.89	2.90243	0.78
53302						11.57	1.3435	11.755	0.997021	13.495	0.0919239	13.355	0.233345	2.5	1.1e-25	↑		↑	102.637	8.28407	-0.62	0.0097				75.5567	6.13231	-0.39	0.13				81.99	3.99241	-0.45	0.072				88.91	12.2189	0.71	0.0045				31.52	3.1977	0.051
53314						0.325	0.0636396	0.195	0.00707107	0.16	0.0565685	0.31	0.0707107	-1.3	0.053				0.213333	0.085049	-0.077	0.94				0.23	0.111355	-1.7	0.078				0.0666667	0.0404145	-1.1	0.21				0.11	0.03	-1.4	0.036				0.213333	0.0416333	-2.4
53316						3.5	0.353553	8.91	0.0707107	3.66	0.579828	3.135	1.01116	1.6	3.1e-11				16.2533	0.859321	0.18	0.43				20.8467	2.06197	-0.46	0.024				12.3867	1.72181	-0.17	0.47				17.1133	1.2228	0.8	0.0011				10.3133	2.3314	0.21
53318						480.135	1.6617	320.365	12.1693	383.85	46.8105	385.805	4.20729	-2.3	5.6e-38		↓	↓	148.283	17.5764	-0.051	0.85				162.113	5.85572	0.6	0.0013				234.537	15.489	0.38	0.052				228.523	12.473	-3.3	5.8e-72		↓	↓	82.57	2.11781	0.26
53331						1.3	0.59397	0.375	0.0212132	2.655	0.799031	3.485	1.36472	6.5	1.1e-61	↑		↑	189.897	20.7702	-0.95	0.0054				111.53	3.73819	-1.5	3.6e-06		↓	↓	70.9467	5.52446	-2.7	3.5e-19		↓	↓	33.51	4.34194	2.9	7.9e-13				16.1333	2.69535	-1.3
53334						1.865	0.0212132	0.805	0.388909	2.175	0.473762	2.645	0.205061	-0.81	0.0052				1.66667	0.235018	-0.48	0.18				1.35667	0.291433	0.4	0.23				2.32	0.556776	0.64	0.032				3.09333	0.522047	-0.24	0.42				2.63333	0.1823	-0.84
53342						30.565	0.431335	29.475	2.08597	28.735	2.96278	29.96	0.226274	0.81	5.5e-06				84.27	7.68237	-0.55	0.0017				65.1233	2.66556	-0.29	0.14				72.3367	5.33308	-0.35	0.061				78.1033	13.0377	0.016	0.96				51.59	2.3759	-0.25
53343						5.13	0.39598	11.235	0.954594	14.615	1.1243	11.755	0.374767	3.2	1.3e-36	↑		↑	73.2233	2.29352	-0.65	0.0099				52.83	1.6241	-1	1.4e-05				37.5767	3.40926	-1.4	1.7e-09		↓	↓	33.2433	1.15483	1.7	2.2e-11	↑		↑	28.2833	6.79192	0.5
53349						3.635	0.26163	12.76	0.678823	6.305	0.120208	4.35	0.212132	0.68	0.00086				9.14333	1.27422	-0.12	0.64				9.56	0.348281	0.054	0.85				9.97667	0.670622	-0.0075	0.99				10.77	0.370405	1.1	1.3e-07				12.6533	1.77652	-0.19
53350						36.1	2.75772	106.265	0.615183	40.57	0.367696	37.925	2.70822	0.38	0.038				73.7633	3.72696	-0.16	0.44				74.91	6.62634	-0.27	0.16				64.1767	9.25666	0.028	0.91				89.0167	6.67108	0.18	0.34				68.2733	3.93358	0.47
53360						3.125	0.388909	2.545	0.784889	2.805	0.487904	4.635	0.205061	2.3	1.9e-23	↑		↑	23.4033	3.61533	0.36	0.053				34.0667	2.89769	-0.62	0.00052				15.96	0.850353	-0.68	0.00011				17.2533	1.62001	1.5	7.2e-11				14.82	0.96286	0.65
53366						5.815	1.35057	12.4	0.339411	7.195	1.53442	6.055	0.00707107	-0.85	0.00029				5.08333	0.915715	-0.12	0.72				5.30667	0.464579	-0.35	0.21				4.18	1.82371	0.33	0.22				7.51667	1.67025	-0.11	0.69				9.02	0.272213	0.078
53372						10	0.876812	1.065	0.0777817	24.995	0.162635	27.205	1.393	-1.9	3.6e-11				4.23	0.616523	0.65	0.037				7.56	0.445084	0.39	0.26				5.82	0.0360555	0.44	0.18				6.78333	0.685006	0.38	0.2				21.6133	3.54153	0.79
53373						1.26	0.0424264	1.75	0.0565685	1.88	0.353553	1.65	0.353553	2.1	7e-13				8.72667	1.89056	0.21	0.5				11.4267	0.137961	-0.35	0.24				7.22333	1.84451	-0.23	0.46				8.81	0.468081	2.8	1.7e-21				14.6667	3.33677	-0.43
53378						0.135	0.0636396	0.51	0.0141421	0.045	0.0212132	0.015	0.0212132	0.8	0.32				0.366667	0.122202	-1.5	0.083				0.15	0.149332	-0.48	0.58				0.276667	0.170098	0.13	0.9				0.473333	0.235867	0.001	1				0.226667	0.0907377	-1.2
53381						10.785	1.63342	18.27	0.19799	19.28	1.23037	22.055	0.106066	0.73	0.051				28.0033	2.86247	-0.2	0.66				27.6233	1.61742	0.19	0.68				33.6333	2.01307	-0.019	0.98				32.7167	1.58538	0.092	0.84				19.2533	2.4748	0.76
53395						9.24	0.254558	40.925	8.33679	10.91	1.3435	5.965	0.0353553	-1.5	2.1e-06				5.25667	1.30745	0.61	0.078				9.09333	0.926517	1.1	0.00053				11.5933	0.746749	1.1	0.00026				13.45	1.15443	-0.87	0.004				8.38667	0.894893	1.5
53401						1.695	0.0919239	2.37	0.0424264	1.64	0.0141421	1.785	0.388909	0.15	0.63				2.94333	0.38553	0.85	0.00022				6.02333	0.716543	0.049	0.9				3.19333	0.330051	0.012	0.98				3.49667	0.578129	2.2	2.7e-21				13.33	2.01651	-0.58
53402						27.33	0.268701	52.13	4.46891	32.425	1.6617	29.435	4.40528	1.4	8.1e-13	↑		↑	113.49	11.1729	-0.54	0.0063				88.4167	2.79373	-0.12	0.62				109.417	8.71101	-0.24	0.27				113.47	2.68211	-0.25	0.24				38.1833	4.78078	-0.99
53428						0.765	0.176777	0.865	0.346482	0.985	0.0777817	1.105	0.00707107	4	1.5e-27	↑		↑	19.6433	0.760285	1	6.7e-06				46.0567	6.65843	-0.36	0.21				16.1067	1.82774	-0.95	9.7e-05				11.9833	4.55461	2.8	4.8e-14				9.14	1.65735	-0.064
53430						503.165	6.18718	2.13	0.19799	135.325	5.84777	85.675	6.58316	-10	6.3e-174		↓	↓	0.59	0.355387	0.69	0.18				1.06667	0.528425	0.79	0.12				1.05667	0.404269	0.2	0.76				0.796667	0.228983	-8.3	2.9e-189		↓	↓	2.60667	0.16773	-1.5
53431						9.27	1.58392	22.25	5.89727	16.74	4.08708	18.925	1.08187	0.46	0.22				20.1	7.12251	-0.43	0.28				16.8767	5.04441	0.032	0.95				21.5033	0.682373	0.17	0.71				26.62	2.05589	-0.22	0.59				13.3	1.01946	1.1
53434						0.875	0.00707107	19.885	1.09602	1.14	0.282843	0.78	0.0565685	-1.9	7.4e-05				0.37	0.270555	0.86	0.14				0.763333	0.151438	0.85	0.14				0.706667	0.17673	1.1	0.029				0.986667	0.235018	-0.68	0.1				0.913333	0.0416333	0.34
53437						21.29	1.92333	36.305	0.671751	21.355	4.15072	20.165	0.742462	-1.2	8.3e-12				14.76	2.59925	0.0024	1				16.7533	1.39231	0.64	0.00022				24.1033	1.80234	0.7	3.8e-05				28.3033	2.53961	-0.74	1.7e-05				21.3267	3.52747	0.23
53443						12.225	1.56271	21.555	0.700036	11.48	0.933381	12.07	1.25865	0.043	0.84				19.8033	1.9306	-0.21	0.27				19.44	0.4993	0.22	0.23				24.2467	2.47734	0.099	0.63				25.0867	1.39005	-0.74	1.1e-05				12.19	1.88128	0.051
53446						4.375	0.742462	54.905	1.63342	15.09	5.671	6.4	0.0565685	-2.5	2.5e-18				1.23	0.138564	1.1	0.00055				2.89333	1.04711	2	4.5e-13				5.15333	0.144338	2.3	3.2e-18				7.37	1.18731	0.17	0.54				8.23333	1.11541	0.63
53452						0	0	0	0	0	0	0	0	0	0				0	0	0	0				0	0	0	0				0	0	0	0				0	0	0	0				0	0	0
53462						22.615	1.6617	18.56	2.10718	16.66	0.523259	16.975	0.982878	-0.4	0.12				26.9833	5.06392	-0.06	0.87				29.3333	0.814023	-0.48	0.07				20.3367	2.06984	-0.25	0.39				26.8633	1.22411	-0.15	0.58				33.8967	4.5588	-0.45
53468						3.855	0.13435	12.27	0.735391	7.095	0.417193	7.15	0.296985	-0.062	0.88				5.81	0.60918	0.11	0.79				7.13333	0.891871	0.12	0.77				6.62667	0.644696	0.49	0.13				9.67333	0.987995	0.35	0.28				8.23	0.711407	-0.033
53475						1.36	0.141421	1.16	0.46669	2.955	0.26163	2.685	0.0636396	3	5.7e-37				17.1967	1.15786	-0.12	0.61				17.8967	1.8287	-0.38	0.061				13.8767	1.55001	-0.16	0.49				18.2467	1.37322	2.2	1.3e-19				10.33	1.35543	-1.5
53481						3.5	0.183848	9.57	0.0565685	8.165	0.275772	7.43	0.353553	1.4	2.1e-18				14.2433	1.5585	-0.16	0.38				14.4367	0.355575	0.011	0.96				15.0867	0.761337	-0.2	0.25				14.64	0.878408	1.5	7.5e-23				17.0733	2.32691	-0.38
53484						1.27	0.141421	5.065	0.615183	2.785	0.0636396	2.25	0.254558	2.2	5.5e-22				9.35	0.06	-0.24	0.29				8.94667	1.28877	-0.054	0.85				9.47333	1.73679	-0.096	0.71				10.3433	0.630899	2.1	2.1e-19				9.03333	0.990067	-0.41
53492						81.085	6.72459	49.545	0.841457	37.75	1.85262	43.535	2.52437	-1.9	1.1e-34		↓	↓	34.9333	0.761205	-0.16	0.41				35.4667	2.568	-0.058	0.79				35.19	1.9258	-0.11	0.57				38.2133	3.57957	-2.1	4.7e-42		↓	↓	32.2633	5.36718	-0.49
[truncated: 7,383 more rows]
[truncated: 132 more columns]

## Sheet: Sheet1
Trire2_geneID
PBD/C-catabolism/TF
CAZY
Gene name
Activity
Target substrate/Pathway
Mean_ref_fru_0h
sd_ref_fru_0h
Mean_Δxyr1_fru_0h
sd_Δxyr1_fru_0h
Mean_Δara1_fru_0h
[truncated: 99 more rows]
